# Supplementary material for: Privacy-preserving multicenter differential protein abundance analysis with FedProt
Source: Nat Comput Sci. 2025 Jul 11;5(8):675–88. doi: 10.1038/s43588-025-00832-7 (PMC12374843; doi:10.1038/s43588-025-00832-7)
Supplement: Supplementary file 4 — Full differential protein abundance output tables for the bacterial and human serum datasets, generated by methods used in the Resource. [file 43588_2025_832_MOESM4_ESM.xlsx]

## Sheet: Content
Tabs
Bacterial dataset	Bac_
	DEqMS
	FedProt
	Fisher
	Stouffer
	REM
	RankProd
Human serum	HS_
	DEqMS
	FedProt
	Fisher
	Stouffer
	REM
	RankProd

## Sheet: Bac_DEqMS
Protein	logFC	CI.L	CI.R	AveExpr	t	P.Value	adj.P.Val	B	gene	count	sca.t	sca.P.Value	sca.adj.pval
P23538	-2.91465	-2.98748	-2.84182	24.0314	-79.4538	1.66471e-88	4.76608e-85	192.102	P23538	40	-80.529	1.4104e-90	4.03797e-87
P0AEE5	-4.58861	-4.71564	-4.46157	22.6047	-71.7107	2.35375e-84	3.05864e-81	182.631	P0AEE5	12	-72.4734	3.25827e-86	3.49544e-83
P37689	2.483	2.41403	2.55197	23.8339	71.4731	3.205e-84	3.05864e-81	182.324	P37689	25	72.3843	3.6627e-86	3.49544e-83
P77318	-2.73699	-2.81457	-2.6594	20.907	-70.0357	2.12011e-83	1.51747e-80	180.448	P77318	5	-70.1637	7.09145e-85	5.0757e-82
P22259	-2.74429	-2.82603	-2.66255	24.4192	-66.6558	2.09623e-81	1.2003e-78	175.879	P22259	44	-67.5325	2.67521e-83	1.53183e-80
P25553	-3.53996	-3.65443	-3.42548	24.3083	-61.3912	4.27327e-78	2.03906e-75	168.288	P25553	28	-62.1261	7.24911e-80	3.45903e-77
P0A796	1.68184	1.62718	1.73651	24.0379	61.0798	6.83687e-78	2.79628e-75	167.819	P0A796	31	61.967	9.23894e-80	3.77873e-77
P19926	-1.86704	-1.92856	-1.80552	22.7292	-60.2508	2.41627e-77	8.64724e-75	166.56	P19926	18	-60.9409	4.47572e-79	1.60175e-76
P0A8A4	-1.43319	-1.48302	-1.38336	21.6016	-57.1041	3.40092e-75	1.08187e-72	161.621	P0A8A4	11	-57.4138	1.23853e-76	3.93991e-74
Q46851	-2.15875	-2.23637	-2.08112	21.8994	-55.2128	7.5402e-74	1.96251e-71	158.524	Q46851	14	-55.7816	1.8676e-75	4.72803e-73
P0AGE9	-2.04328	-2.11698	-1.96958	25.2558	-55.0394	1.00679e-73	2.32791e-71	158.235	P0AGE9	28	-55.7476	1.97803e-75	4.72803e-73
P0A9Q7	2.49445	2.40443	2.58448	25.6114	55.0103	1.05703e-73	2.32791e-71	158.186	P0A9Q7	90	55.7061	2.12134e-75	4.72803e-73
P41409	-1.59143	-1.64827	-1.53458	20.8661	-55.5817	4.08845e-74	1.17052e-71	159.136	P41409	8	-55.699	2.14685e-75	4.72803e-73
P37440	-2.21338	-2.29454	-2.13223	21.6641	-54.1448	4.53597e-73	9.27605e-71	156.73	P37440	12	-54.6655	1.24721e-74	2.55054e-72
P02925	-2.27769	-2.36199	-2.19338	23.729	-53.6393	1.07286e-72	2.04773e-70	155.869	P02925	20	-54.2681	2.4738e-74	4.72165e-72
P27550	-3.2813	-3.40348	-3.15911	23.4921	-53.3154	1.86981e-72	3.3458e-70	155.313	P27550	27	-53.9479	4.31075e-74	7.71355e-72
P0A9B2	1.25688	1.20953	1.30424	27.6347	52.6952	5.4667e-72	8.69509e-70	154.24	P0A9B2	52	53.5898	8.05035e-74	1.28512e-71
P77674	-2.81826	-2.92363	-2.71289	20.8886	-53.1006	2.70761e-72	4.55994e-70	154.943	P77674	9	-53.5877	8.07968e-74	1.28512e-71
P0A836	-2.06895	-2.14824	-1.98965	25.4934	-51.8012	2.62039e-71	3.94851e-69	152.671	P0A836	32	-52.4695	5.82799e-73	8.78187e-71
P27306	-1.68853	-1.75411	-1.62295	22.2388	-51.1162	8.85739e-71	1.26794e-68	151.452	P27306	25	-51.7756	2.02645e-72	2.90087e-70
P37188	-2.02043	-2.09989	-1.94097	25.2211	-50.4819	2.77409e-70	3.782e-68	150.309	P37188	9	-50.8624	1.06964e-71	1.45828e-69
P09832	1.2517	1.20167	1.30173	24.6959	49.67	1.21952e-69	1.39659e-67	148.827	P09832	41	50.4676	2.21486e-71	2.88233e-69
P25906	-0.983931	-1.023	-0.944865	21.7589	-50.0026	6.63069e-70	8.62894e-68	149.437	P25906	15	-50.4311	2.37009e-71	2.95025e-69
P69828	-1.62958	-1.69442	-1.56474	24.9399	-49.895	8.07146e-70	1.00472e-67	149.24	P69828	13	-50.3593	2.70711e-71	3.22936e-69
P0A9G6	-1.7675	-1.83882	-1.69618	27.3473	-49.1998	2.90462e-69	3.19843e-67	147.957	P0A9G6	43	-49.8739	6.68534e-71	7.65605e-69
P76503	-2.27673	-2.36884	-2.18463	19.9858	-49.0763	3.65247e-69	3.87298e-67	147.728	P76503	5	-49.3002	1.96663e-70	2.16556e-68
P37685	-2.26395	-2.3561	-2.1718	21.8717	-48.7768	6.38258e-69	6.30115e-67	147.169	P37685	12	-49.2647	2.10326e-70	2.18611e-68
P08839	1.71136	1.64142	1.7813	24.7263	48.5812	9.20445e-69	8.78412e-67	146.802	P08839	49	49.256	2.13801e-70	2.18611e-68
P21177	-3.00062	-3.12253	-2.87871	21.4537	-48.8657	5.40612e-69	5.52776e-67	147.335	P21177	5	-49.23	2.24613e-70	2.21748e-68
P0AB77	-1.69576	-1.76592	-1.62561	21.0489	-47.989	2.81295e-68	2.5979e-66	145.683	P0AB77	12	-48.4226	1.04803e-69	1.00017e-67
P04982	-2.21944	-2.30781	-2.13108	19.8073	-49.8647	8.53224e-70	1.01782e-67	149.184	P04982	2	-48.084	2.0138e-69	1.85984e-67
P07014	-2.25647	-2.351	-2.16194	24.1582	-47.3908	8.80701e-68	7.64075e-66	144.539	P07014	26	-47.9668	2.52727e-69	2.26112e-67
P21151	-2.6246	-2.73573	-2.51347	21.1699	-46.8881	2.32184e-67	1.95513e-65	143.567	P21151	6	-47.2462	1.03226e-68	8.95561e-67
P0A9P6	1.55865	1.4919	1.6254	22.4337	46.3586	6.51337e-67	5.32794e-65	142.533	P0A9P6	29	46.9752	1.76138e-68	1.48318e-66
P33025	-2.62952	-2.73943	-2.51962	18.9508	-47.5003	7.1388e-68	6.387e-66	144.749	P33025	2	-46.5582	4.03048e-68	3.29693e-66
P37349	1.43687	1.37388	1.49985	21.9177	45.2908	5.39024e-66	4.06896e-64	140.414	P37349	15	45.756	2.01943e-67	1.606e-65
P77399	-2.01943	-2.10721	-1.93164	20.2132	-45.6696	2.53398e-66	2.01522e-64	141.171	P77399	4	-45.7293	2.13174e-67	1.6495e-65
P39396	-4.91197	-5.12729	-4.69665	22.2958	-45.2899	5.40065e-66	4.06896e-64	140.412	P39396	2	-45.4227	3.97529e-67	2.99506e-65
P0A6D3	0.990904	0.946861	1.03495	22.4936	44.6671	1.8921e-65	1.35427e-63	139.155	P0A6D3	19	45.2115	6.11945e-67	4.4923e-65
P15078	-3.75145	-3.91803	-3.58486	19.8005	-44.709	1.73806e-65	1.27592e-63	139.24	P15078	2	-44.5932	2.18738e-66	1.56562e-64
P0ACL9	-1.42678	-1.49117	-1.36239	21.8567	-43.9908	7.51718e-65	5.24919e-63	137.771	P0ACL9	10	-44.2891	4.11677e-66	2.87471e-64
P24203	-1.68715	-1.76405	-1.61026	21.7854	-43.5582	1.83542e-64	1.25115e-62	136.875	P24203	11	-43.9434	8.48903e-66	5.78669e-64
P69786	1.74853	1.66757	1.82949	22.6534	42.8791	7.57376e-64	5.04271e-62	135.453	P69786	18	43.3682	2.8625e-65	1.90589e-63
P0AC41	-2.13734	-2.2378	-2.03688	24.9521	-42.2389	2.93631e-63	1.86815e-61	134.093	P0AC41	47	-42.7696	1.03025e-64	6.70364e-63
P0A6J5	-2.01885	-2.11368	-1.92402	22.4171	-42.2657	2.77336e-63	1.80458e-61	134.151	P0A6J5	12	-42.6917	1.2185e-64	7.75234e-63
P29012	-2.54799	-2.66799	-2.42799	20.515	-42.1551	3.51132e-63	2.18541e-61	133.914	P29012	7	-42.5243	1.7493e-64	1.08875e-62
P0AEW9	1.8282	1.74155	1.91484	20.8776	41.8905	6.1874e-63	3.76905e-61	133.345	P0AEW9	5	42.0451	4.96019e-64	3.0215e-62
P10371	1.11353	1.0605	1.16656	22.4913	41.6887	9.55117e-63	5.69687e-61	132.909	P10371	10	41.8821	7.08854e-64	4.22802e-62
P0ABH7	-1.63313	-1.71167	-1.55459	26.4615	-41.2806	2.31159e-62	1.32362e-60	132.022	P0ABH7	37	-41.823	8.06985e-64	4.7151e-62
P76558	-1.52208	-1.59598	-1.44818	23.5723	-40.8919	5.4033e-62	2.9188e-60	131.17	P76558	56	-41.4502	1.83621e-63	1.05141e-61
P77433	-3.36785	-3.52851	-3.20719	20.0502	-41.6224	3.03491e-62	1.70372e-60	131.763	P77433	3	-41.8765	1.96656e-63	1.10397e-61
P0AFG6	-1.55071	-1.62606	-1.47537	25.7043	-40.8595	5.80219e-62	3.07624e-60	131.098	P0AFG6	34	-41.3977	2.06252e-63	1.13557e-61
P0AE22	-2.29332	-2.40342	-2.18322	20.7758	-41.3529	1.97528e-62	1.15413e-60	132.18	P0AE22	3	-41.3605	2.24018e-63	1.21012e-61
P0A6T3	-1.16757	-1.22391	-1.11123	21.6519	-41.1433	3.1174e-62	1.71637e-60	131.722	P0A6T3	8	-41.2235	3.03728e-63	1.61032e-61
P37903	-1.89202	-1.98491	-1.79912	24.2969	-40.4343	1.48207e-61	7.71485e-60	130.157	P37903	12	-40.8397	7.16028e-63	3.72725e-61
P06959	-0.952566	-0.999715	-0.905416	25.9913	-40.11	3.04885e-61	1.53138e-59	129.432	P06959	69	-40.7868	8.06248e-63	4.12194e-61
P60595	1.03698	0.985472	1.08849	22.7293	39.9674	4.19293e-61	2.06971e-59	129.112	P60595	15	40.3569	2.12756e-62	1.06863e-60
P77252	-3.94769	-4.14397	-3.75142	20.2507	-39.9304	4.5553e-61	2.21048e-59	129.029	P77252	2	-39.9802	5.01554e-62	2.47578e-60
P0AFT5	-1.46814	-1.54033	-1.39595	20.4678	-40.3742	1.69344e-61	8.65773e-60	130.023	P0AFT5	3	-39.8066	7.46517e-62	3.62251e-60
P0C8J6	-1.91847	-2.01575	-1.82119	25.7122	-39.153	2.64113e-60	1.21961e-58	127.264	P0C8J6	25	-39.6246	1.13459e-61	5.4139e-60
P00864	1.2862	1.22079	1.35161	24.9068	39.0387	3.42872e-60	1.53803e-58	127.002	P00864	95	39.5739	1.2755e-61	5.98647e-60
P69811	1.5459	1.46758	1.62422	20.8052	39.1877	2.44034e-60	1.14536e-58	127.343	P69811	10	39.511	1.47488e-61	6.81061e-60
P25888	1.72224	1.63432	1.81017	20.265	38.8888	4.83273e-60	2.12863e-58	126.657	P25888	7	39.1434	3.46089e-61	1.57278e-59
P0A853	-2.63409	-2.76967	-2.49852	21.9862	-38.5718	1.00261e-59	4.34919e-58	125.924	P0A853	11	-38.9781	5.08926e-61	2.27665e-59
P0A9J6	-1.20318	-1.26437	-1.14199	20.407	-39.0375	3.43814e-60	1.53803e-58	126.999	P0A9J6	5	-38.8882	6.28214e-61	2.76704e-59
P28904	1.89751	1.803	1.99203	18.9361	39.8562	5.38003e-61	2.56717e-59	128.862	P28904	2	38.6549	1.08683e-60	4.71452e-59
P76594	-1.87907	-1.97683	-1.78131	20.227	-38.1594	2.61167e-59	1.09959e-57	124.962	P76594	5	-38.3623	2.16996e-60	9.27252e-59
P46118	-1.24997	-1.31488	-1.18506	20.3923	-38.2305	2.21293e-59	9.45616e-58	125.129	P46118	7	-38.3298	2.34422e-60	9.86987e-59
P0AFG3	-1.57399	-1.65742	-1.49057	24.3539	-37.4573	1.36146e-58	5.33952e-57	123.303	P0AFG3	68	-37.9482	5.82116e-60	2.41536e-58
P05042	-1.25083	-1.31703	-1.18463	21.3754	-37.5135	1.19186e-58	4.7393e-57	123.437	P05042	14	-37.8854	6.7666e-60	2.76754e-58
P0A968	-1.9612	-2.0644	-1.85799	22.9206	-37.7261	7.21211e-59	2.9925e-57	123.942	P0A968	4	-37.879	6.87121e-60	2.77074e-58
P0ACW6	-3.04096	-3.20369	-2.87822	21.634	-37.0984	3.20009e-58	1.23809e-56	122.445	P0ACW6	5	-37.438	1.98917e-59	7.90972e-58
Q46939	-2.69793	-2.84057	-2.55528	19.0129	-37.5504	1.09207e-58	4.40367e-57	123.525	Q46939	2	-37.2681	3.00443e-59	1.17831e-57
P09831	1.35623	1.2829	1.42957	24.8093	36.7171	7.9962e-58	3.01225e-56	121.524	P09831	101	37.1984	3.56012e-59	1.37738e-57
P60664	1.02392	0.968512	1.07933	22.5598	36.6877	8.58324e-58	3.1914e-56	121.453	P60664	20	37.1364	4.14086e-59	1.58071e-57
P60757	1.42806	1.35072	1.50539	23.844	36.6606	9.16408e-58	3.36369e-56	121.387	P60757	22	37.1043	4.47784e-59	1.68685e-57
P09148	-0.826854	-0.87142	-0.782287	20.1372	-36.8342	6.03072e-58	2.30213e-56	121.808	P09148	10	-36.9038	7.31478e-59	2.71977e-57
P21514	-1.83434	-1.93094	-1.73774	20.038	-37.6982	7.7039e-59	3.1509e-57	123.875	P21514	2	-36.6247	1.45387e-58	5.33646e-57
P0A9D8	1.10755	1.04653	1.16857	24.776	36.036	4.19036e-57	1.51861e-55	119.86	P0A9D8	20	36.4711	2.12582e-58	7.70408e-57
P0A8Y5	0.684838	0.647062	0.722615	21.6694	35.9912	4.67822e-57	1.67422e-55	119.749	P0A8Y5	15	36.2927	3.31136e-58	1.18505e-56
P76108	-1.88353	-1.98762	-1.77944	21.3606	-35.9246	5.50941e-57	1.92359e-55	119.584	P76108	9	-36.2522	3.66229e-58	1.29446e-56
P0A9S3	-2.01438	-2.1259	-1.90286	23.48	-35.8609	6.44474e-57	2.21963e-55	119.427	P0A9S3	12	-36.2348	3.82498e-58	1.33548e-56
P23857	-2.22494	-2.34813	-2.10175	22.6597	-35.8566	6.51235e-57	2.21963e-55	119.416	P23857	7	-36.1754	4.43579e-58	1.53008e-56
P61889	-1.15978	-1.22437	-1.09519	26.6471	-35.6508	1.08249e-56	3.64607e-55	118.906	P61889	29	-36.1297	4.97105e-58	1.6943e-56
P0AFG8	-1.04522	-1.10368	-0.98676	26.3929	-35.4953	1.59175e-56	5.29905e-55	118.518	P0AFG8	97	-36.0011	6.85882e-58	2.31021e-56
P39173	0.87565	0.826537	0.924763	23.2469	35.3968	2.03345e-56	6.69168e-55	118.272	P39173	19	35.8224	1.07442e-57	3.57683e-56
P37661	-1.2222	-1.2897	-1.15469	20.0461	-35.946	5.22636e-57	1.84729e-55	119.637	P37661	4	-35.7499	1.28967e-57	4.2378e-56
P0AG80	-1.41713	-1.49673	-1.33752	21.2984	-35.3428	2.32665e-56	7.56955e-55	118.136	P0AG80	18	-35.746	1.30257e-57	4.2378e-56
P08997	-0.914737	-0.966698	-0.862775	25.8838	-34.9499	6.22673e-56	1.98079e-54	117.147	P08997	47	-35.5067	2.38537e-57	7.67338e-56
P25516	-1.28464	-1.35769	-1.21158	23.3937	-34.9117	6.85561e-56	2.15688e-54	117.05	P25516	50	-35.3895	3.21301e-57	1.02209e-55
P0A9P0	-1.04932	-1.10912	-0.989515	26.0136	-34.8363	8.29096e-56	2.55237e-54	116.859	P0A9P0	54	-35.3545	3.51208e-57	1.10496e-55
P08331	-1.13756	-1.20232	-1.07279	21.7821	-34.8715	7.58612e-56	2.36077e-54	116.948	P08331	25	-35.3227	3.80809e-57	1.18506e-55
P0A6P9	0.909943	0.857946	0.961939	26.6227	34.7432	1.04918e-55	3.19555e-54	116.622	P0A6P9	41	35.2889	4.15072e-57	1.2778e-55
P0A6F3	-1.73748	-1.83701	-1.63795	21.2466	-34.6577	1.30273e-55	3.92603e-54	116.405	P0A6F3	24	-35.0719	7.22797e-57	2.20145e-55
P09551	-1.85182	-1.9592	-1.74444	24.272	-34.2376	3.80168e-55	1.1257e-53	115.328	P09551	21	-34.6368	2.21804e-56	6.68449e-55
P08660	1.55508	1.46484	1.64532	23.7007	34.2116	4.06358e-55	1.18715e-53	115.261	P08660	26	34.6301	2.25685e-56	6.73057e-55
P23721	0.809097	0.761819	0.856375	25.3354	33.9761	7.44587e-55	2.15328e-53	114.652	P23721	37	34.5309	2.91922e-56	8.6162e-55
P0ACL5	-2.06366	-2.18048	-1.94684	18.9816	-35.0719	4.58163e-56	1.47384e-54	117.455	P0ACL5	2	-34.4968	3.19008e-56	9.31959e-55
P06987	1.15837	1.09026	1.22648	23.4454	33.7667	1.27952e-54	3.59143e-53	114.108	P06987	28	34.21	6.74051e-56	1.9493e-54
P04036	1.13517	1.06844	1.20191	23.6831	33.7704	1.2673e-54	3.59143e-53	114.117	P04036	23	34.194	7.02984e-56	2.01264e-54
P0C0L7	1.88455	1.77432	1.99478	21.4597	33.941	8.15196e-55	2.3339e-53	114.561	P0C0L7	5	34.1648	7.58843e-56	2.15106e-54
P25526	-1.18293	-1.2528	-1.11306	22.5359	-33.6109	1.91784e-54	5.27959e-53	113.701	P25526	27	-34.0458	1.03689e-55	2.9104e-54
P07913	-1.16491	-1.23348	-1.09635	20.3941	-33.7301	1.40694e-54	3.91074e-53	114.012	P07913	8	-33.8978	1.53153e-55	4.25705e-54
P0A991	-0.935214	-0.991501	-0.878926	24.8664	-32.9862	9.87797e-54	2.69339e-52	112.052	P0A991	26	-33.4361	5.21382e-55	1.4353e-53
P05793	1.14628	1.07693	1.21563	26.2086	32.8148	1.55578e-53	4.20206e-52	111.596	P05793	72	33.2693	8.14742e-55	2.22153e-53
P0AD37	-1.57986	-1.67147	-1.48824	18.7361	-34.2363	3.81392e-55	1.1257e-53	115.325	P0AD37	2	-33.1187	1.22057e-54	3.29668e-53
P0AD61	1.07005	1.00485	1.13526	24.5258	32.5813	2.89773e-53	7.75346e-52	110.97	P0AD61	52	33.0472	1.47976e-54	3.9594e-53
P18843	0.702209	0.65903	0.745388	23.6549	32.2867	6.38598e-53	1.67735e-51	110.175	P18843	22	32.7321	3.47209e-54	9.20425e-53
P76014	1.04476	0.980547	1.10898	21.1681	32.2994	6.17153e-53	1.63603e-51	110.21	P76014	13	32.5986	4.99329e-54	1.31154e-52
P77348	-0.800136	-0.849484	-0.750789	21.9099	-32.1906	8.27446e-53	2.15362e-51	109.915	P77348	16	-32.5228	6.14154e-54	1.59847e-52
P0A9S1	-2.50908	-2.66386	-2.3543	21.0792	-32.1834	8.43705e-53	2.17615e-51	109.895	P0A9S1	6	-32.4867	6.77786e-54	1.7482e-52
P36683	-1.30326	-1.38421	-1.22231	25.5136	-31.9631	1.53191e-52	3.88482e-51	109.295	P36683	95	-32.3749	9.206e-54	2.35328e-52
Q47146	-1.81265	-1.92524	-1.70006	21.1226	-31.9627	1.5333e-52	3.88482e-51	109.294	Q47146	12	-32.2965	1.14161e-53	2.89241e-52
P0A9T0	0.956722	0.896936	1.01651	26.0902	31.7696	2.59346e-52	6.40093e-51	108.766	P0A9T0	21	32.1628	1.64966e-53	4.14296e-52
P22256	-1.36714	-1.45269	-1.2816	22.9697	-31.7283	2.90326e-52	7.10431e-51	108.652	P22256	29	-32.1259	1.82626e-53	4.5466e-52
P20966	1.12307	1.05327	1.19286	22.0625	31.9459	1.60477e-52	4.03023e-51	109.249	P20966	8	32.1117	1.89917e-53	4.68735e-52
P31142	-1.06811	-1.13485	-1.00137	23.1073	-31.7738	2.56417e-52	6.38367e-51	108.777	P31142	13	-32.0731	2.11335e-53	5.17138e-52
P0AC33	-1.59421	-1.69431	-1.49411	23.2392	-31.6179	3.92726e-52	9.5286e-51	108.348	P0AC33	23	-31.9933	2.63524e-53	6.39382e-52
P69797	1.0875	1.019	1.15599	23.9573	31.5209	5.12429e-52	1.22257e-50	108.081	P69797	28	31.9341	3.1054e-53	7.47122e-52
P0A993	-0.90315	-0.960468	-0.845832	23.3281	-31.2824	9.88578e-52	2.31992e-50	107.42	P0A993	22	-31.6807	6.28567e-53	1.49966e-51
P77569	-1.4479	-1.539	-1.3568	19.7039	-31.5525	4.69811e-52	1.13031e-50	108.168	P77569	4	-31.6161	7.52923e-53	1.7815e-51
P60716	-1.21596	-1.29375	-1.13816	23.0322	-31.0311	1.98449e-51	4.61918e-50	106.719	P60716	23	-31.4104	1.34028e-52	3.14526e-51
P42593	-2.4838	-2.64055	-2.32705	19.6113	-31.4583	6.08625e-52	1.44008e-50	107.908	P42593	2	-31.3214	1.72199e-52	4.00819e-51
P0AB91	0.937795	0.877149	0.998442	25.3948	30.6998	5.00988e-51	1.14746e-49	105.787	P0AB91	29	31.1208	3.03525e-52	7.00801e-51
P39187	-3.02823	-3.21877	-2.8377	20.029	-31.562	2.1545e-51	4.97446e-50	106.681	P39187	2	-31.566	4.00064e-52	9.16306e-51
P0AC38	-1.62637	-1.73222	-1.52053	22.6102	-30.5065	8.62924e-51	1.96076e-49	105.24	P0AC38	13	-30.8291	6.95852e-52	1.58113e-50
P0A799	0.636904	0.595084	0.678724	26.8337	30.2357	1.85827e-50	4.15642e-49	104.469	P0A799	50	30.7965	7.63925e-52	1.72214e-50
P0AB71	0.630716	0.588968	0.672465	25.752	29.9932	3.71002e-50	8.17061e-49	103.773	P0AB71	29	30.4843	1.87095e-51	4.1848e-50
P13482	-0.892129	-0.951273	-0.832984	22.2138	-29.9463	4.24315e-50	9.27338e-49	103.638	P13482	23	-30.3317	2.90672e-51	6.45111e-50
P0A6L4	-1.45711	-1.55316	-1.36105	20.0776	-30.1167	2.60699e-50	5.78591e-49	104.128	P0A6L4	4	-30.2053	4.19367e-51	9.23576e-50
P39325	-2.61739	-2.79132	-2.44346	22.4173	-29.8767	5.18101e-50	1.12373e-48	103.437	P39325	3	-30.0805	6.02729e-51	1.31726e-49
P24215	-0.786946	-0.839506	-0.734386	21.2947	-29.7248	8.01688e-50	1.71286e-48	102.998	P24215	17	-30.0518	6.55302e-51	1.42131e-49
P0A746	-1.35692	-1.44744	-1.26639	22.8444	-29.7577	7.29268e-50	1.56985e-48	103.093	P0A746	6	-29.9296	9.36402e-51	2.01573e-49
P0C8J8	-2.02716	-2.16327	-1.89105	25.0618	-29.5683	1.25999e-49	2.6721e-48	102.543	P0C8J8	29	-29.9175	9.70119e-51	2.07272e-49
P04983	-1.57699	-1.68009	-1.47389	19.3093	-30.3666	1.28181e-50	2.88963e-49	104.842	P04983	2	-29.6419	2.17948e-50	4.62211e-49
P0AFW2	-2.49751	-2.66658	-2.32843	22.3698	-29.3264	2.54361e-49	5.31558e-48	101.836	P0AFW2	5	-29.5995	2.46949e-50	5.19864e-49
P21367	-1.41044	-1.50624	-1.31463	22.9549	-29.2272	3.39693e-49	7.0474e-48	101.545	P21367	12	-29.5225	3.10053e-50	6.47943e-49
P16681	-1.31209	-1.40078	-1.22339	20.4222	-29.3699	2.24068e-49	4.71696e-48	101.964	P16681	5	-29.4885	3.42872e-50	7.11335e-49
P0AC33;P14407	-1.32369	-1.41435	-1.23303	23.2188	-28.9876	6.85576e-49	1.39206e-47	100.838	P0AC33;P14407	14	-29.2943	6.10166e-50	1.25677e-48
P52643	-1.11905	-1.19608	-1.04201	23.2147	-28.8398	1.05954e-48	2.13625e-47	100.4	P52643	16	-29.1548	9.24669e-50	1.89095e-48
P08202	-1.4577	-1.5568	-1.3586	18.5944	-29.203	3.64552e-49	7.50872e-48	101.474	P08202	2	-28.4261	8.33347e-49	1.69211e-47
P21420	-1.42626	-1.52327	-1.32925	20.0679	-29.1892	3.79538e-49	7.76156e-48	101.433	P21420	2	-28.3672	9.97315e-49	2.01078e-47
P24232	-0.838656	-0.897181	-0.780132	21.2873	-28.4497	3.37418e-48	6.70853e-47	99.2348	P24232	5	-28.3017	1.21838e-48	2.43932e-47
P0ADF6	1.78427	1.67069	1.89784	19.7451	31.2323	1.29397e-48	2.59066e-47	100.344	P0ADF6	2	30.5796	1.26408e-48	2.50391e-47
P0A6T1	0.896525	0.8327	0.960349	24.3635	27.8872	1.83221e-47	3.52055e-46	97.5321	P0A6T1	48	28.2886	1.26814e-48	2.50391e-47
P0A6S0	-2.41864	-2.58906	-2.24822	19.4629	-28.1766	7.64752e-48	1.49965e-46	98.4114	P0A6S0	2	-28.1207	2.12205e-48	4.16124e-47
P00936	1.10148	1.02313	1.17983	20.9675	27.9093	1.71367e-47	3.31502e-46	97.5995	P00936	6	28.0191	2.90135e-48	5.65073e-47
P0DTT0	0.826615	0.767146	0.886084	24.0473	27.596	4.447e-47	8.43162e-46	96.6398	P0DTT0	38	27.9972	3.10338e-48	6.00337e-47
P37902	-0.952451	-1.02092	-0.88398	24.1864	-27.6166	4.17599e-47	7.97056e-46	96.7031	P37902	29	-27.9812	3.2608e-48	6.26555e-47
P69922	-1.55719	-1.66179	-1.45259	19.6205	-29.5767	4.6733e-48	9.22736e-47	98.9829	P69922	2	-28.8487	7.58385e-48	1.4475e-46
P09323	-0.974434	-1.04475	-0.904113	21.0631	-27.5106	5.77574e-47	1.08078e-45	96.3767	P09323	8	-27.6559	8.93816e-48	1.6947e-46
P68206	-2.10877	-2.26285	-1.95469	22.7132	-27.1714	1.64118e-46	3.01199e-45	95.3257	P68206	4	-27.3902	2.05061e-47	3.86243e-46
P39265	-1.38562	-1.48683	-1.2844	20.6499	-27.1784	1.60629e-46	2.96698e-45	95.3473	P39265	5	-27.3338	2.44773e-47	4.5803e-46
P36928	0.949581	0.88112	1.01804	19.1358	27.5372	5.32346e-47	1.0027e-45	96.4588	P36928	3	27.075	5.53588e-47	1.02917e-45
P0AES0	0.794115	0.735326	0.852905	21.3461	26.8173	4.93737e-46	8.89037e-45	94.2172	P0AES0	14	27.0729	5.5724e-47	1.02928e-45
Q6BF16	-2.17575	-2.3251	-2.02641	16.8699	-28.9535	1.12835e-46	2.09771e-45	95.8791	Q6BF16	2	-28.6412	5.67302e-47	1.04114e-45
P0AAG8	-3.12007	-3.3509	-2.88923	20.2456	-26.8345	4.67873e-46	8.47797e-45	94.2714	P0AAG8	2	-26.9422	8.43612e-47	1.53838e-45
P0ABF4	-1.13016	-1.21293	-1.04739	18.5342	-27.1078	1.99888e-46	3.64509e-45	95.1273	P0ABF4	3	-26.8867	1.00632e-46	1.82348e-45
P0A761	-1.16306	-1.24532	-1.0808	19.2732	-28.0695	1.05584e-47	2.05637e-46	98.0868	P0A761	2	-26.8798	1.02871e-46	1.85233e-45
P31658	-0.944103	-1.01497	-0.873237	23.6959	-26.4491	1.57016e-45	2.79216e-44	93.0528	P31658	17	-26.7441	1.58575e-46	2.8375e-45
P37387	-3.09821	-3.29472	-2.90171	19.3972	-31.3908	6.57134e-46	1.17586e-44	94.3417	P37387	2	-31.1947	1.68506e-46	2.99648e-45
P00490	0.774405	0.715398	0.833412	22.6424	26.0552	5.48887e-45	9.4726e-44	91.7932	P00490	48	26.4438	4.1572e-46	7.34696e-45
P06989	1.13123	1.04611	1.21635	21.5279	26.3844	1.92667e-45	3.40497e-44	92.8469	P06989	4	26.4023	4.75181e-46	8.34628e-45
P0AEQ3	-0.914873	-0.984696	-0.845051	24.3608	-26.0134	6.27375e-45	1.07555e-43	91.6587	P0AEQ3	37	-26.3677	5.31426e-46	9.27728e-45
P27248	-0.784266	-0.844025	-0.724507	21.7587	-26.055	5.49232e-45	9.4726e-44	91.7926	P27248	11	-26.243	7.95494e-46	1.3803e-44
P0A9Q9	0.925185	0.854259	0.996112	25.8943	25.897	9.1104e-45	1.54607e-43	91.2832	P0A9Q9	28	26.2334	8.20742e-46	1.41553e-44
P02931	-1.28499	-1.3835	-1.18648	26.8538	-25.8965	9.12627e-45	1.54607e-43	91.2815	P02931	24	-26.2063	8.96112e-46	1.53627e-44
P22564	-1.22431	-1.31691	-1.13171	20.2199	-26.2482	2.96755e-45	5.21233e-44	92.4122	P22564	3	-26.1347	1.13081e-45	1.92709e-44
P75829	1.29019	1.19206	1.38833	20.9236	26.1007	4.74687e-45	8.28675e-44	91.9394	P75829	3	26.0317	1.5814e-45	2.67902e-44
P0AEJ6	-0.59375	-0.639552	-0.547948	20.5798	-25.7365	1.52679e-44	2.57129e-43	90.7635	P0AEJ6	11	-25.8484	2.87915e-45	4.84883e-44
P78067	1.05435	0.971399	1.1373	21.9091	25.2344	7.80399e-44	1.299e-42	89.1214	P78067	17	25.5171	8.57697e-45	1.43601e-43
P32705	-4.00006	-4.26642	-3.7337	20.2247	-29.9115	1.0763e-43	1.78118e-42	89.1857	P32705	2	-30.0619	1.29258e-44	2.15155e-43
P0AAV6	-2.00085	-2.15689	-1.84482	21.0377	-25.4581	3.76193e-44	6.29848e-43	89.8559	P0AAV6	2	-25.3437	1.52506e-44	2.52384e-43
P0ACJ8	-0.960963	-1.03772	-0.884208	24.682	-24.8558	2.71314e-43	4.36389e-42	87.8672	P0ACJ8	27	-25.1706	2.71639e-44	4.46956e-43
P11349	1.19417	1.09948	1.28885	20.2909	25.0383	1.48557e-43	2.44436e-42	88.4735	P11349	5	25.1616	2.80008e-44	4.58093e-43
P0A9C9	0.552045	0.508073	0.596016	21.1044	24.9251	2.15814e-43	3.49083e-42	88.0976	P0A9C9	14	25.1274	3.13961e-44	5.10722e-43
P08957	0.553169	0.508678	0.597659	21.3558	24.6843	4.79324e-43	7.62391e-42	87.2944	P08957	21	25.0105	4.64696e-44	7.51653e-43
P77171	-1.08404	-1.17085	-0.997243	20.7845	-24.794	3.33022e-43	5.32649e-42	87.6609	P77171	9	-24.9961	4.87693e-44	7.84419e-43
P77611	0.744362	0.685073	0.80365	18.9493	24.9255	2.15463e-43	3.49083e-42	88.0992	P77611	5	24.8062	9.25029e-44	1.47953e-42
P76097	-1.64466	-1.77334	-1.51599	18.3302	-25.3818	1.60057e-43	2.61854e-42	88.4263	P76097	2	-25.0763	1.1932e-43	1.89785e-42
P23847	-0.891007	-0.963873	-0.818142	26.231	-24.2767	1.87607e-42	2.93507e-41	85.9209	P23847	61	-24.6094	1.80249e-43	2.85111e-42
P37330	-0.697479	-0.754697	-0.640262	21.8067	-24.201	2.42103e-42	3.70663e-41	85.6642	P37330	32	-24.5482	2.21951e-43	3.49146e-42
P27828	0.568612	0.522216	0.615008	20.7482	24.3313	1.56088e-42	2.45538e-41	86.106	P27828	12	24.4797	2.80394e-43	4.38671e-42
P0A8Y3	-0.88129	-0.953569	-0.809011	21.9035	-24.2068	2.37445e-42	3.65487e-41	85.6837	P0A8Y3	12	-24.4288	3.33676e-43	5.19193e-42
P07623	0.725619	0.66598	0.785258	22.7896	24.1552	2.82599e-42	4.28084e-41	85.5085	P07623	16	24.4123	3.53008e-43	5.46303e-42
P10384	-1.77071	-1.91623	-1.6252	21.6366	-24.1588	2.79219e-42	4.25215e-41	85.5206	P10384	6	-24.3805	3.93616e-43	6.05873e-42
P02924	-2.23679	-2.41496	-2.05862	19.5494	-24.9382	2.19339e-42	3.40919e-41	85.8201	P02924	2	-24.9122	6.6069e-43	1.01153e-41
P0AFQ7	0.584481	0.536037	0.632925	20.7918	23.953	5.60926e-42	8.45226e-41	84.8184	P0AFQ7	9	23.982	1.55213e-42	2.36369e-41
P46837	0.680379	0.623147	0.73761	22.0656	23.6019	1.86308e-41	2.72143e-40	83.6101	P46837	46	23.9582	1.68537e-42	2.55303e-41
P77754	-1.18534	-1.28466	-1.08602	21.9933	-23.6945	1.35556e-41	2.01087e-40	83.9302	P77754	12	-23.936	1.82079e-42	2.74365e-41
P0AD01	-0.922681	-0.999395	-0.845966	19.855	-23.8783	7.23268e-42	1.0785e-40	84.5626	P0AD01	5	-23.9169	1.94542e-42	2.91609e-41
P77536	-2.90309	-3.14639	-2.65979	19.8256	-23.6888	1.3826e-41	2.04041e-40	83.9104	P77536	3	-23.9026	2.04455e-42	3.04872e-41
P76128	-1.99154	-2.15695	-1.82613	19.3733	-23.9027	6.65616e-42	9.97728e-41	84.6462	P76128	2	-23.8362	2.57504e-42	3.81987e-41
P0A6A6	0.527939	0.483183	0.572695	25.3654	23.4186	3.50309e-41	5.06533e-40	82.9746	P0A6A6	42	23.8241	2.6857e-42	3.96348e-41
P0A830	-2.97819	-3.20037	-2.75601	18.7189	-26.6766	1.71243e-41	2.51419e-40	83.9523	P0A830	2	-26.7565	3.0418e-42	4.46599e-41
P0ACK8	-1.18964	-1.28547	-1.0938	18.6959	-24.6486	9.59911e-43	1.51836e-41	86.609	P0ACK8	2	-23.9226	3.28915e-42	4.80451e-41
P06988	1.15508	1.05717	1.253	23.6681	23.4206	3.47985e-41	5.05727e-40	82.9813	P06988	18	23.6872	4.32877e-42	6.291e-41
P69831	-2.32721	-2.52481	-2.1296	23.0209	-23.3815	3.98297e-41	5.73027e-40	82.8453	P69831	6	-23.6192	5.49186e-42	7.94101e-41
P0A9J8	0.699558	0.640112	0.759003	22.1156	23.3634	4.24036e-41	6.07008e-40	82.7823	P0A9J8	13	23.5718	6.48296e-42	9.32699e-41
P0A9J0	0.574959	0.525837	0.62408	21.8241	23.2378	6.55613e-41	9.33841e-40	82.3437	P0A9J0	15	23.4605	9.58505e-42	1.3721e-40
P0ADG7	0.671464	0.61368	0.729247	25.0684	23.0701	1.17569e-40	1.64196e-39	81.7558	P0ADG7	42	23.4141	1.12858e-41	1.60752e-40
P07001	0.892316	0.81568	0.968953	23.7474	23.1161	1.00134e-40	1.41223e-39	81.9174	P07001	26	23.4069	1.15759e-41	1.64068e-40
P50465	1.08993	1.00062	1.17924	17.9135	24.229	2.20293e-42	3.40919e-41	85.7592	P50465	2	23.3861	1.2455e-41	1.75659e-40
P04949	-4.76461	-5.17295	-4.35628	21.2908	-23.1655	8.43141e-41	1.19501e-39	82.0905	P04949	2	-23.3735	1.30226e-41	1.82763e-40
P0AAC0	-0.655412	-0.71221	-0.598613	22.4693	-22.9091	2.06561e-40	2.8708e-39	81.1885	P0AAC0	19	-23.1806	2.57656e-41	3.59839e-40
P0A763	-0.995509	-1.08207	-0.908946	24.7531	-22.8318	2.71038e-40	3.7487e-39	80.9151	P0A763	14	-23.0717	3.79463e-41	5.2738e-40
P39342	-0.528509	-0.575036	-0.481982	21.0229	-22.5518	7.28894e-40	9.9848e-39	79.9193	P39342	17	-22.7978	1.0101e-40	1.39706e-39
P0AG71	-0.866152	-0.940683	-0.791621	18.9207	-23.0722	1.16735e-40	1.6383e-39	81.763	P0AG71	3	-22.7827	1.06613e-40	1.46746e-39
P76536	0.502752	0.458281	0.547223	22.3966	22.4445	1.06719e-39	1.45494e-38	79.5355	P76536	24	22.768	1.12401e-40	1.53973e-39
P0AAN9	-1.16841	-1.27018	-1.06664	22.4283	-22.7932	3.10508e-40	4.27396e-39	80.7782	P0AAN9	3	-22.7549	1.17845e-40	1.60663e-39
P0AAT9	-0.919742	-1.00169	-0.837796	22.4124	-22.2827	1.9016e-39	2.55601e-38	78.954	P0AAT9	8	-22.4357	3.73156e-40	5.06325e-39
P0AEM6	-2.28355	-2.48652	-2.08058	19.6303	-22.336	1.57158e-39	2.12237e-38	79.1459	P0AEM6	2	-22.3783	4.59689e-40	6.20796e-39
P69451	-1.28822	-1.40267	-1.17377	20.0735	-22.3464	1.51422e-39	2.05461e-38	79.1833	P69451	3	-22.3688	4.75824e-40	6.3957e-39
P0AG16	0.610326	0.555367	0.665284	22.3422	22.0474	4.42544e-39	5.83839e-38	78.1038	P0AG16	22	22.3308	5.4633e-40	7.30908e-39
P77718	0.660762	0.601401	0.720123	20.6426	22.0991	3.67377e-39	4.8921e-38	78.2912	P77718	15	22.3231	5.61825e-40	7.48142e-39
P00805	-1.66223	-1.81208	-1.51239	22.6764	-22.0229	4.83428e-39	6.31988e-38	78.0149	P00805	11	-22.2581	7.12061e-40	9.4381e-39
P37339	-1.7345	-1.88845	-1.58056	19.2086	-22.372	2.28951e-39	3.06302e-38	78.7802	P37339	2	-22.2601	1.15759e-39	1.52727e-38
P06149	-0.642941	-0.701535	-0.584347	23.0268	-21.7847	1.14499e-38	1.47e-37	77.147	P06149	43	-22.1081	1.23254e-39	1.6187e-38
P0A6T5	0.735615	0.668698	0.802532	23.3701	21.8246	9.90461e-39	1.28312e-37	77.2929	P0A6T5	22	22.0944	1.29606e-39	1.69435e-38
P0CK95	0.710565	0.646576	0.774553	20.089	22.0461	4.44558e-39	5.83839e-38	78.0993	P0CK95	6	22.0526	1.5105e-39	1.9657e-38
P77739	-1.12479	-1.22717	-1.02242	21.3786	-21.812	1.03688e-38	1.3372e-37	77.2468	P77739	10	-22.0198	1.70398e-39	2.20746e-38
P0AGG2	-0.503321	-0.548568	-0.458075	21.119	-22.0847	3.86894e-39	5.12813e-38	78.2391	P0AGG2	8	-22.016	1.72804e-39	2.22854e-38
P09152	1.22355	1.11194	1.33515	21.246	21.7651	1.22949e-38	1.57144e-37	77.0753	P09152	14	22.0009	1.82636e-39	2.34478e-38
P30125	0.525958	0.477628	0.574288	24.755	21.6056	2.19847e-38	2.77278e-37	76.4903	P30125	25	21.9127	2.52753e-39	3.2305e-38
P0AEM4	-2.02808	-2.21348	-1.84268	20.2594	-21.7174	1.46224e-38	1.86062e-37	76.9008	P0AEM4	3	-21.8773	2.88018e-39	3.66487e-38
P64517	-1.37585	-1.50003	-1.25167	19.0662	-21.9963	5.32089e-39	6.92442e-38	77.9183	P64517	2	-21.7032	5.48516e-39	6.94868e-38
P0ADG4	0.579504	0.525812	0.633196	22.8784	21.4278	4.21541e-38	5.22455e-37	75.8351	P0ADG4	21	21.6983	5.58535e-39	7.04443e-38
Q47083	0.757469	0.687853	0.827086	20.1396	21.6014	2.23253e-38	2.8034e-37	76.4749	Q47083	7	21.6818	5.93842e-39	7.45688e-38
P00888	-0.708155	-0.77381	-0.642501	22.941	-21.4139	4.43712e-38	5.45214e-37	75.7835	P00888	22	-21.6794	5.99193e-39	7.49122e-38
P39177	-1.21019	-1.3225	-1.09789	23.9286	-21.3938	4.7762e-38	5.81883e-37	75.7094	P39177	17	-21.6349	7.07091e-39	8.80175e-38
P77712	-1.55564	-1.69703	-1.41425	18.9424	-21.846	1.49331e-38	1.89174e-37	76.9108	P77712	2	-21.6536	1.0593e-38	1.31289e-37
P60723	0.430755	0.39043	0.471081	26.2344	21.2071	9.50913e-38	1.14389e-36	75.0163	P60723	22	21.5073	1.13709e-38	1.40323e-37
P76055	0.551219	0.49998	0.602458	20.4329	21.3576	5.4577e-38	6.61276e-37	75.5751	P76055	10	21.4466	1.42688e-38	1.75328e-37
P75838	0.826082	0.74929	0.902874	21.4978	21.3568	5.47406e-38	6.61276e-37	75.5721	P75838	6	21.4343	1.49377e-38	1.82763e-37
P0AF03	-0.616458	-0.673486	-0.55943	21.5412	-21.4608	3.73492e-38	4.64916e-37	75.9569	P0AF03	6	-21.407	1.65492e-38	2.01618e-37
P0A7F9	0.693986	0.629665	0.758306	20.2476	21.4205	4.33057e-38	5.34415e-37	75.808	P0A7F9	5	21.3688	1.90921e-38	2.31613e-37
P39280	0.605108	0.549178	0.661039	19.3591	21.4791	3.49245e-38	4.36633e-37	76.0245	P39280	5	21.3345	2.17111e-38	2.62273e-37
P39310	-0.466165	-0.509406	-0.422923	20.9941	-21.4029	4.62074e-38	5.6535e-37	75.7427	P39310	8	-21.3076	2.40241e-38	2.88996e-37
P30863	-0.757734	-0.828676	-0.686793	20.4468	-21.2054	9.5699e-38	1.14639e-36	75.0099	P30863	6	-21.2547	2.93077e-38	3.5108e-37
P0A9B6	0.607741	0.55061	0.664873	20.5915	21.1191	1.31701e-37	1.57109e-36	74.6885	P0A9B6	9	21.2042	3.5448e-38	4.22865e-37
P69874	0.575897	0.521386	0.630408	21.6374	20.9744	2.25531e-37	2.67923e-36	74.147	P69874	14	21.1682	4.05963e-38	4.82271e-37
P37051	0.749398	0.678256	0.820539	23.5443	20.9132	2.8331e-37	3.35172e-36	73.9175	P37051	17	21.1465	4.4059e-38	5.21244e-37
P76578	-0.550445	-0.603274	-0.497616	21.4517	-20.6858	6.6398e-37	7.72754e-36	73.0602	P76578	47	-21.0123	7.3204e-38	8.62482e-37
P37329	-1.03884	-1.13798	-0.939701	21.8039	-20.8031	4.2767e-37	5.03877e-36	73.503	P37329	10	-20.9988	7.70382e-38	9.03936e-37
P23827	-1.09008	-1.19465	-0.985518	21.4637	-20.697	6.36674e-37	7.43999e-36	73.1025	P23827	10	-20.8957	1.13939e-37	1.33146e-36
P36938	-0.345301	-0.378965	-0.311638	22.996	-20.3645	2.23491e-36	2.51911e-35	71.8386	P36938	44	-20.8159	1.54429e-37	1.79728e-36
P21156	0.639189	0.577368	0.70101	23.188	20.5269	1.2081e-36	1.38351e-35	72.4578	P21156	24	20.7923	1.6899e-37	1.95877e-36
P0AE67	-2.17447	-2.38263	-1.9663	19.58	-20.7381	5.45597e-37	6.40182e-36	73.2579	P0AE67	2	-20.7869	1.72502e-37	1.99142e-36
P76346	-1.35773	-1.48861	-1.22686	21.5883	-20.5958	9.3166e-37	1.0799e-35	72.7193	P76346	6	-20.7743	1.80996e-37	2.08109e-36
P0A6A3	-0.662548	-0.726838	-0.598258	25.4709	-20.4599	1.55648e-36	1.77538e-35	72.2028	P0A6A3	35	-20.7448	2.02603e-37	2.32021e-36
P04079	0.665001	0.600412	0.72959	23.6643	20.4405	1.67506e-36	1.90306e-35	72.1289	P04079	52	20.734	2.11102e-37	2.40791e-36
P0AE85	-1.07607	-1.17994	-0.972207	20.4317	-20.5685	1.03261e-36	1.19209e-35	72.6158	P0AE85	5	-20.6919	2.47994e-37	2.81749e-36
P09152;P19319	1.08929	0.984032	1.19455	20.2434	20.5454	1.12686e-36	1.29566e-35	72.5278	P09152;P19319	4	20.6343	3.09193e-37	3.49889e-36
P31130	-1.33639	-1.46649	-1.20628	21.0767	-20.3931	2.00493e-36	2.26882e-35	71.9479	P31130	7	-20.5795	3.81566e-37	4.30088e-36
P06986	1.1701	1.0558	1.28439	22.9015	20.3252	2.59473e-36	2.90184e-35	71.6884	P06986	10	20.5261	4.68546e-37	5.26058e-36
P13024	-0.558114	-0.612724	-0.503505	21.6639	-20.2903	2.96287e-36	3.30066e-35	71.5549	P13024	14	-20.4779	5.64072e-37	6.30836e-36
P0A847	0.502727	0.453164	0.552291	21.8343	20.1373	5.30995e-36	5.82467e-35	70.9677	P0A847	20	20.388	7.97784e-37	8.88737e-36
Q46845	-0.556962	-0.611829	-0.502095	22.9051	-20.1534	4.99314e-36	5.49822e-35	71.0296	Q46845	13	-20.3247	1.01915e-36	1.13094e-35
P0ACT6	-0.643161	-0.705975	-0.580347	19.1617	-20.3281	2.56621e-36	2.8812e-35	71.6995	P0ACT6	5	-20.2657	1.28079e-36	1.41579e-35
P0AFW4	-1.21602	-1.33541	-1.09662	20.9567	-20.22	3.87204e-36	4.29676e-35	71.2855	P0AFW4	3	-20.257	1.32502e-36	1.45906e-35
P27829	0.532824	0.480022	0.585626	21.1835	20.0338	7.89223e-36	8.49454e-35	70.5688	P27829	11	20.1553	1.96682e-36	2.15747e-35
P11071	-0.737735	-0.810669	-0.664802	19.5337	-20.0819	6.56463e-36	7.14621e-35	70.7542	P11071	5	-20.0938	2.4992e-36	2.731e-35
P00934	-0.428343	-0.471436	-0.385251	25.29	-19.7342	2.50313e-35	2.63473e-34	69.4072	P00934	41	-20.0839	2.59792e-36	2.82808e-35
P38104	-1.56856	-1.722	-1.41512	19.8331	-20.3011	6.85348e-36	7.43239e-35	70.7356	P38104	2	-20.1955	3.96646e-36	4.3015e-35
P54901	-1.39113	-1.52247	-1.2598	18.2678	-21.051	4.67574e-36	5.16859e-35	71.1895	P54901	2	-20.7946	4.11369e-36	4.44433e-35
P0A870	-0.497244	-0.547526	-0.446963	24.8834	-19.6332	3.70325e-35	3.84146e-34	69.013	P0A870	36	-19.9407	4.54528e-36	4.89216e-35
P23256	-0.753602	-0.828518	-0.678686	20.1438	-19.971	1.0043e-35	1.07287e-34	70.3263	P23256	4	-19.9239	4.85578e-36	5.20678e-35
P0AE28	-0.693319	-0.762403	-0.624235	20.7439	-19.9244	1.20153e-35	1.2788e-34	70.1458	P0AE28	5	-19.9122	5.08399e-36	5.43114e-35
P0A7N1	2.94858	2.65113	3.24602	23.7305	19.6806	3.08092e-35	3.21922e-34	69.1982	P0A7N1	6	19.8936	5.46825e-36	5.81992e-35
P06282	0.819398	0.738287	0.900508	19.123	20.0561	7.24436e-36	7.82664e-35	70.655	P06282	3	19.8769	5.83815e-36	6.1906e-35
P25894	-0.79626	-0.876477	-0.716043	21.3125	-19.707	2.78156e-35	2.91707e-34	69.301	P25894	8	-19.8385	6.78765e-36	7.17086e-35
P60438	0.479349	0.430787	0.527911	26.5506	19.5968	4.26536e-35	4.40856e-34	68.8708	P60438	18	19.8226	7.22479e-36	7.60462e-35
P0AEW6	0.523561	0.470665	0.576457	21.8293	19.6506	3.46174e-35	3.60399e-34	69.0809	P0AEW6	11	19.7701	8.88229e-36	9.31501e-35
P04968	-0.941263	-1.03707	-0.845459	22.3906	-19.5054	6.08997e-35	6.227e-34	68.5124	P04968	26	-19.742	9.9229e-36	1.03683e-34
P0AD59	-0.90163	-0.993345	-0.809916	23.2746	-19.5173	5.81266e-35	5.96475e-34	68.5593	P0AD59	14	-19.7241	1.06476e-35	1.10851e-34
P39829	-1.52221	-1.67469	-1.36972	19.5872	-19.8182	1.80959e-35	1.91175e-34	69.7337	P39829	2	-19.7147	1.10503e-35	1.14626e-34
P05804	-1.39363	-1.52374	-1.26352	17.4205	-21.301	1.47385e-35	1.56283e-34	70.0942	P05804	2	-21.0092	1.33176e-35	1.37648e-34
P31551	-1.08392	-1.18979	-0.978047	18.2617	-20.3313	6.12163e-36	6.6894e-35	70.8492	P31551	2	-19.8689	1.39004e-35	1.43155e-34
P77581	-0.905772	-0.997754	-0.81379	19.5876	-19.5499	5.11929e-35	5.27213e-34	68.6871	P77581	5	-19.6388	1.49146e-35	1.53048e-34
P07024	-0.390981	-0.431146	-0.350817	22.5277	-19.3261	1.22768e-34	1.23762e-33	67.8069	P07024	26	-19.6329	1.52681e-35	1.56116e-34
P0A9A2	-0.675331	-0.742415	-0.608247	19.3535	-19.9861	9.47889e-36	1.01641e-34	70.3845	P0A9A2	3	-19.6283	1.55444e-35	1.58376e-34
P09151	0.52499	0.470982	0.578997	24.8384	19.2987	1.36658e-34	1.35852e-33	67.699	P09151	57	19.6013	1.72951e-35	1.75588e-34
P25665	0.611229	0.548046	0.674412	27.3058	19.2059	1.96799e-34	1.93621e-33	67.332	P25665	77	19.4802	2.796e-35	2.82861e-34
P0AEZ3	-0.475146	-0.52434	-0.425952	24.9699	-19.1755	2.21826e-34	2.17496e-33	67.2115	P0AEZ3	27	-19.455	3.09052e-35	3.11554e-34
P22333	0.548834	0.49272	0.604948	20.9112	19.4178	8.57256e-35	8.70328e-34	68.1683	P22333	7	19.4118	3.67029e-35	3.68071e-34
P77376	-0.585524	-0.645476	-0.525572	20.0975	-19.3898	9.56565e-35	9.67719e-34	68.058	P77376	7	-19.4113	3.67685e-35	3.68071e-34
P0AEQ1	-1.0219	-1.12692	-0.916882	20.6134	-19.3181	1.26671e-34	1.26804e-33	67.7754	P0AEQ1	4	-19.4011	3.82979e-35	3.82045e-34
P22106	0.544982	0.488119	0.601846	22.9731	19.0275	3.97843e-34	3.8611e-33	66.6237	P22106	39	19.3109	5.48674e-35	5.45436e-34
P0A9C3	-0.534437	-0.589993	-0.47888	23.2934	-19.0982	3.00879e-34	2.92999e-33	66.9048	P0A9C3	16	-19.2994	5.74538e-35	5.6917e-34
P31131	-0.97709	-1.07753	-0.876652	19.6377	-19.3139	1.28775e-34	1.28461e-33	67.7588	P31131	3	-19.2748	6.33952e-35	6.25863e-34
P0ADY3	0.472283	0.423546	0.52102	25.5893	19.2386	1.73033e-34	1.71417e-33	67.4615	P0ADY3	9	19.2642	6.61319e-35	6.50638e-34
P64614	1.48412	1.33327	1.63497	20.0404	19.5374	1.23226e-34	1.23788e-33	67.8272	P64614	2	19.4247	7.81644e-35	7.66386e-34
P0A717	-0.520016	-0.574593	-0.46544	24.8424	-18.9166	6.1754e-34	5.97079e-33	66.1813	P0A717	27	-19.1808	9.23535e-35	9.02416e-34
P0AGB0	0.583281	0.52269	0.643872	21.0263	19.1118	2.85202e-34	2.78681e-33	66.9587	P0AGB0	8	19.173	9.52922e-35	9.27964e-34
P27238	-1.09786	-1.20962	-0.986105	19.2892	-19.5029	6.14784e-35	6.26379e-34	68.5029	P27238	2	-19.1352	1.10889e-34	1.07619e-33
P76142	-1.34913	-1.48858	-1.20968	21.2029	-19.2077	1.95406e-34	1.92913e-33	67.3392	P76142	2	-19.047	1.581e-34	1.52919e-33
P0AEZ1	0.727177	0.650356	0.803998	22.9897	18.7928	1.01058e-33	9.58041e-33	65.6856	P0AEZ1	25	19.0272	1.71191e-34	1.65024e-33
P69805	1.0724	0.958907	1.18589	22.1252	18.7599	1.15219e-33	1.08869e-32	65.5537	P69805	8	18.9288	2.54691e-34	2.44234e-33
P0A915	-1.30146	-1.43934	-1.16358	23.896	-18.7397	1.24929e-33	1.17655e-32	65.4722	P0A915	9	-18.9284	2.55068e-34	2.44234e-33
P11349;P19318	0.976741	0.873868	1.07961	20.3314	18.8498	8.05366e-34	7.71158e-33	65.914	P11349;P19318	4	18.9253	2.58307e-34	2.46511e-33
P0AED0	-0.672672	-0.744011	-0.601334	25.6556	-18.7202	1.34999e-33	1.26722e-32	65.3942	P0AED0	12	-18.8908	2.96919e-34	2.82419e-33
P0ACE3	0.734957	0.65736	0.812554	21.0004	18.804	9.6649e-34	9.19289e-33	65.7305	P0ACE3	5	18.8384	3.67108e-34	3.48023e-33
P05719	0.629804	0.563351	0.696257	19.7722	18.8158	9.21955e-34	8.79853e-33	65.778	P05719	6	18.8363	3.70307e-34	3.49897e-33
P0AD05	-0.646011	-0.714862	-0.57716	21.8818	-18.6278	1.95441e-33	1.82858e-32	65.0219	P0AD05	9	-18.7449	5.36577e-34	5.05336e-33
P39172	1.23118	1.09866	1.3637	26.3433	18.445	4.07267e-33	3.79807e-32	64.2832	P39172	35	18.6654	7.4151e-34	6.96047e-33
P32669	-1.0463	-1.1563	-0.936299	18.7628	-18.8843	7.02096e-34	6.74531e-33	66.0521	P32669	2	-18.5107	1.3942e-33	1.30445e-32
P43531	-1.99075	-2.18805	-1.79345	16.0432	-20.0806	6.30837e-33	5.80735e-32	64.0676	P43531	2	-20.0881	2.16347e-33	2.0176e-32
P0A6H1	0.341495	0.303909	0.379081	23.9156	18.0378	2.12238e-32	1.89887e-31	62.6222	P0A6H1	33	18.3728	2.45433e-33	2.28141e-32
P0A9D2	-0.660593	-0.732836	-0.588351	22.4048	-18.154	1.32248e-32	1.1944e-31	63.0981	P0A9D2	16	-18.3512	2.68205e-33	2.48502e-32
P15977	0.548057	0.488279	0.607836	21.2267	18.2016	1.08987e-32	9.90567e-32	63.2927	P15977	12	18.3504	2.69148e-33	2.48571e-32
P06720	-1.83639	-2.03447	-1.63831	19.666	-18.4084	6.87168e-33	6.30565e-32	63.7875	P06720	2	-18.4265	2.848e-33	2.62181e-32
P0C8J8;P0C8K0	-2.17091	-2.40736	-1.93447	23.2924	-18.2282	9.78543e-33	8.92219e-32	63.4012	P0C8J8;P0C8K0	2	-18.3075	3.21055e-33	2.94609e-32
P39358	-1.02119	-1.11514	-0.927235	18.3267	-21.6535	6.19394e-34	5.97079e-33	66.4822	P39358	2	-20.7208	3.3367e-33	3.05207e-32
P00926	0.452186	0.403488	0.500885	19.2062	18.4345	4.24942e-33	3.93725e-32	64.2404	P00926	6	18.2961	3.36547e-33	3.06858e-32
P0AGC3	-0.384103	-0.426417	-0.34179	21.489	-18.0217	2.26675e-32	2.02171e-31	62.556	P0AGC3	23	-18.2801	3.59408e-33	3.26662e-32
P64503	-0.987508	-1.09567	-0.879347	22.7563	-18.1259	1.48275e-32	1.33495e-31	62.983	P64503	5	-18.2421	4.20431e-33	3.80916e-32
P46122	-0.705213	-0.781145	-0.629282	19.3348	-18.4387	4.17827e-33	3.8839e-32	64.2574	P46122	3	-18.2229	4.55045e-33	4.10976e-32
P05791	-0.741325	-0.823316	-0.659334	23.9121	-17.9504	3.03431e-32	2.67299e-31	62.2625	P05791	39	-18.1845	5.33261e-33	4.80103e-32
P76535	-0.647776	-0.718573	-0.576978	20.4661	-18.1651	1.26429e-32	1.14546e-31	63.1434	P76535	5	-18.1641	5.80178e-33	5.20706e-32
P77775	-0.613189	-0.680949	-0.545428	21.138	-17.9659	2.84691e-32	2.52344e-31	62.3267	P77775	10	-18.0957	7.70334e-33	6.89208e-32
P02359	0.383324	0.34056	0.426089	26.2375	17.7956	5.72302e-32	4.98024e-31	61.6242	P02359	25	18.0629	8.82531e-33	7.8713e-32
P76104	0.550436	0.489706	0.611167	20.8538	17.994	2.53847e-32	2.25703e-31	62.4421	P76104	8	18.0523	9.21968e-33	8.1975e-32
P0AAA1	0.808405	0.719643	0.897167	21.7856	18.0815	1.7765e-32	1.5944e-31	62.8012	P0AAA1	3	17.9789	1.25106e-32	1.10891e-31
P77690	-0.562393	-0.623128	-0.501658	18.4973	-18.3836	5.2174e-33	4.81852e-32	64.0339	P77690	3	-17.9424	1.45596e-32	1.28655e-31
P62399	0.413096	0.366609	0.459582	26.5938	17.6421	1.07715e-31	9.20559e-31	60.9879	P62399	36	17.9315	1.52336e-32	1.34196e-31
P0A7I4	0.448471	0.398088	0.498853	22.099	17.672	9.5239e-32	8.16375e-31	61.1118	P0A7I4	24	17.9146	1.63464e-32	1.43557e-31
P76621	-2.13158	-2.36829	-1.89486	20.1776	-17.8801	5.78763e-32	5.02121e-31	61.624	P76621	2	-17.9587	1.93755e-32	1.6964e-31
P64554	0.403697	0.358932	0.448461	20.6365	17.904	3.66797e-32	3.22128e-31	62.0717	P64554	7	17.7825	2.83762e-32	2.47686e-31
P76143	-0.911368	-1.01362	-0.809119	19.3435	-17.6956	8.63805e-32	7.42665e-31	61.21	P76143	4	-17.7649	3.05469e-32	2.65823e-31
P0A8W2	-0.711143	-0.791258	-0.631028	22.8788	-17.6227	1.16723e-31	9.91625e-31	60.9071	P0A8W2	8	-17.7401	3.3892e-32	2.94039e-31
P45425	-0.859659	-0.956099	-0.763219	19.2062	-17.6969	8.59098e-32	7.40842e-31	61.2155	P45425	3	-17.6416	5.12431e-32	4.4323e-31
P33940	-0.79978	-0.890886	-0.708675	21.1684	-17.4285	2.61071e-31	2.19193e-30	60.0973	P33940	14	-17.613	5.77884e-32	4.98338e-31
P08200	-0.537422	-0.598969	-0.475874	26.9113	-17.3355	3.84448e-31	3.21834e-30	59.708	P08200	58	-17.5899	6.36784e-32	5.47481e-31
P76216	-1.46161	-1.57288	-1.35035	16.2764	-26.3516	4.96039e-32	4.32976e-31	62.5454	P76216	2	-25.2531	6.71651e-32	5.75003e-31
P33018	-0.616963	-0.687231	-0.546694	21.5213	-17.4312	2.58074e-31	2.17313e-30	60.1089	P33018	11	-17.5768	6.72812e-32	5.75003e-31
P09833	-0.7377	-0.820351	-0.655049	18.8833	-17.7199	7.81417e-32	6.75891e-31	61.3108	P09833	3	-17.5745	6.79505e-32	5.78995e-31
P0A7V0	0.396232	0.350844	0.441619	26.0152	17.3318	3.90383e-31	3.2585e-30	59.6926	P0A7V0	23	17.5735	6.82306e-32	5.79656e-31
P33232	-0.516197	-0.574929	-0.457464	22.261	-17.4488	2.399e-31	2.02606e-30	60.1824	P33232	11	-17.5722	6.8606e-32	5.81121e-31
P32144	-0.450737	-0.501503	-0.39997	19.6568	-17.627	1.14668e-31	9.77063e-31	60.925	P32144	6	-17.5205	8.5306e-32	7.20445e-31
P0AD14	-1.4646	-1.62772	-1.30148	17.8946	-17.8332	1.44188e-31	1.22133e-30	60.7477	P0AD14	2	-17.7614	8.86377e-32	7.46381e-31
P00861	0.571434	0.50596	0.636909	20.8826	17.327	3.98254e-31	3.31453e-30	59.6725	P00861	15	17.5064	9.05371e-32	7.6014e-31
P0A9T8	-0.409683	-0.454991	-0.364375	20.0302	-17.9516	3.01838e-32	2.66717e-31	62.2678	P0A9T8	4	-17.5055	9.08676e-32	7.60684e-31
P76237	-0.751381	-0.832922	-0.66984	18.9971	-18.2943	7.48522e-33	6.84671e-32	63.6708	P76237	2	-17.5029	9.18891e-32	7.66993e-31
P0ADY7	0.448452	0.397023	0.499881	26.0842	17.3116	4.24643e-31	3.52392e-30	59.608	P0ADY7	11	17.4117	1.35034e-31	1.12384e-30
P26616	-0.537444	-0.599613	-0.475276	22.3816	-17.163	7.9066e-31	6.41264e-30	58.9827	P26616	26	-17.39	1.48082e-31	1.22887e-30
P07023	-0.572672	-0.638915	-0.506429	22.8006	-17.1631	7.90274e-31	6.41264e-30	58.9831	P07023	22	-17.3756	1.57372e-31	1.30219e-30
P0ACG1	0.721898	0.638487	0.80531	24.9483	17.1823	7.2915e-31	5.96444e-30	59.0641	P0ACG1	13	17.356	1.70995e-31	1.41083e-30
P0AEI1	0.506777	0.448026	0.565529	21.9506	17.1249	9.27332e-31	7.45773e-30	58.8223	P0AEI1	24	17.3492	1.75969e-31	1.4477e-30
P0ADM4	-1.14835	-1.28088	-1.01581	20.0848	-17.2016	6.72424e-31	5.54798e-30	59.1456	P0ADM4	4	-17.3204	1.98884e-31	1.63153e-30
P0AF50	-0.78412	-0.874818	-0.693422	22.8945	-17.1639	7.87705e-31	6.41264e-30	58.9864	P0AF50	7	-17.2811	2.34908e-31	1.92155e-30
P19636	-0.508352	-0.566844	-0.449859	20.0076	-17.2542	5.39722e-31	4.46597e-30	59.3667	P19636	7	-17.2646	2.51972e-31	2.05526e-30
P0A9U3	0.371441	0.327983	0.414899	21.8818	16.9687	1.78865e-30	1.40299e-29	58.1615	P0A9U3	27	17.2316	2.89954e-31	2.35835e-30
P45771	-0.809992	-0.900148	-0.719836	20.1708	-17.8368	4.83296e-32	4.23142e-31	61.7942	P45771	2	-17.2306	2.91143e-31	2.36131e-30
P0AGD1	-1.03016	-1.15021	-0.910101	22.1434	-17.0354	1.35101e-30	1.07145e-29	58.4438	P0AGD1	10	-17.2061	3.23213e-31	2.60767e-30
P77735	-0.410071	-0.457981	-0.362162	22.8702	-16.9931	1.61428e-30	1.26969e-29	58.2647	P77735	20	-17.206	3.2334e-31	2.60767e-30
P27830	0.544433	0.481414	0.607452	20.4686	17.1515	8.29597e-31	6.70943e-30	58.9343	P27830	7	17.187	3.50564e-31	2.81928e-30
P24554	0.431398	0.381219	0.481576	20.248	17.0683	1.17645e-30	9.40832e-30	58.5829	P24554	12	17.1852	3.53221e-31	2.83269e-30
P10908	-0.463811	-0.517543	-0.410079	20.9285	-17.1371	8.81031e-31	7.10533e-30	58.8738	P10908	8	-17.1548	4.02198e-31	3.21646e-30
P0A6F1	0.413327	0.364807	0.461847	24.9073	16.9124	2.26871e-30	1.75865e-29	57.9224	P0A6F1	24	17.1478	4.14368e-31	3.30455e-30
P31060	0.641179	0.56614	0.716219	20.872	16.9637	1.82684e-30	1.42903e-29	58.1403	P31060	11	17.1116	4.83521e-31	3.84533e-30
P39160	-0.631057	-0.704622	-0.557492	20.1112	-17.0305	1.37894e-30	1.09058e-29	58.4232	P39160	7	-17.1074	4.92367e-31	3.90484e-30
P33030	0.292326	0.258561	0.326091	20.4686	17.1882	7.11394e-31	5.83587e-30	59.0889	P33030	10	17.1031	5.01506e-31	3.96633e-30
P08839;P32670;P77439	1.66263	1.56136	1.76391	24.087	33.214	4.45602e-30	3.35726e-29	58.5086	P08839;P32670;P77439	3	32.6852	6.17048e-31	4.86669e-30
P37645	-0.655728	-0.732909	-0.578546	20.9085	-16.8671	2.74689e-30	2.1148e-29	57.73	P37645	15	-17.0464	6.38985e-31	5.02586e-30
P00893	0.516701	0.455709	0.577693	22.4359	16.8189	3.36814e-30	2.56462e-29	57.5249	P00893	24	17.0371	6.64937e-31	5.21566e-30
P22186	-0.514206	-0.573559	-0.454854	20.4783	-17.2	6.7719e-31	5.57125e-30	59.1385	P22186	4	-17.024	7.03083e-31	5.4998e-30
P34209	-0.389808	-0.43569	-0.343926	21.767	-16.867	2.74784e-30	2.1148e-29	57.7296	P34209	13	-16.9899	8.13522e-31	6.34636e-30
P0ACY1	-0.505218	-0.564821	-0.445616	23.694	-16.8284	3.23504e-30	2.47645e-29	57.5655	P0ACY1	12	-16.9657	9.02807e-31	7.02374e-30
P76344	2.15528	1.90005	2.41051	26.7083	16.7649	4.23535e-30	3.19942e-29	57.2945	P76344	18	16.9551	9.44712e-31	7.32984e-30
P76227	-1.53356	-1.70987	-1.35726	19.6685	-17.2789	1.91569e-30	1.49445e-29	58.1375	P76227	2	-17.2562	9.9702e-31	7.71478e-30
P46889	0.514455	0.453571	0.575339	20.3792	16.7754	4.04939e-30	3.07391e-29	57.3396	P46889	14	16.9374	1.01907e-30	7.86418e-30
P11447	0.555876	0.489798	0.621955	23.5021	16.7012	5.5504e-30	4.15989e-29	57.0225	P11447	36	16.9322	1.04192e-30	8.01885e-30
P56262	-0.706323	-0.789659	-0.622986	21.7371	-16.8267	3.25833e-30	2.48762e-29	57.5582	P56262	7	-16.9278	1.06179e-30	8.14989e-30
P42904	-1.17459	-1.30461	-1.04458	18.385	-17.9633	1.23511e-30	9.82257e-30	58.6625	P42904	2	-17.7177	1.3656e-30	1.04538e-29
P23845	0.56732	0.499564	0.635076	23.5869	16.6231	7.73579e-30	5.78266e-29	56.6886	P23845	27	16.8399	1.54941e-30	1.18292e-29
Q6BF17	-1.03531	-1.1556	-0.915014	18.1231	-17.087	1.08742e-30	8.72066e-30	58.6621	Q6BF17	2	-16.8327	1.59815e-30	1.21689e-29
P77302	0.870879	0.76831	0.973448	18.9501	16.8567	2.87063e-30	2.20338e-29	57.6857	P77302	3	16.8317	1.60535e-30	1.21913e-29
P17169	0.391482	0.344525	0.438439	22.9126	16.5516	1.04923e-29	7.7222e-29	56.3821	P17169	43	16.8299	1.6174e-30	1.22503e-29
P31806	-0.430733	-0.482251	-0.379216	21.0666	-16.5991	8.57099e-30	6.3903e-29	56.5855	P31806	16	-16.7718	2.07815e-30	1.56985e-29
P02931;P02932;P21420	-1.56005	-1.69972	-1.42037	26.592	-22.3591	4.05847e-30	3.07391e-29	57.9473	P02931;P02932;P21420	2	-21.9659	2.38228e-30	1.79486e-29
P33195	-0.534269	-0.598458	-0.47008	21.6237	-16.5245	1.17806e-29	8.62608e-29	56.2656	P33195	22	-16.7302	2.486e-30	1.86809e-29
P0AEX5	-0.382242	-0.427606	-0.336877	20.5101	-16.7283	4.94698e-30	3.71737e-29	57.1383	P0AEX5	9	-16.7251	2.54137e-30	1.9047e-29
P13036	0.957583	0.848772	1.06639	19.0981	17.4844	1.19725e-30	9.54796e-30	58.6218	P13036	2	17.1013	2.64803e-30	1.97946e-29
P0ACP1	-0.510727	-0.57191	-0.449544	21.7331	-16.5726	9.59541e-30	7.09862e-29	56.4719	P0ACP1	12	-16.7104	2.70845e-30	2.01934e-29
P0A9A9	-0.753082	-0.84346	-0.662704	23.504	-16.5429	1.08928e-29	7.9964e-29	56.3444	P0A9A9	9	-16.6818	3.06472e-30	2.27904e-29
P32141	-0.616315	-0.680953	-0.551677	19.0409	-18.9913	1.57933e-30	1.24563e-29	58.5355	P32141	3	-18.4827	3.29418e-30	2.44332e-29
P0ABX8	-2.0871	-2.33374	-1.84046	17.6038	-16.8069	9.39517e-30	6.96849e-29	56.5904	P0ABX8	2	-16.8741	3.49958e-30	2.58897e-29
P0A6C1	0.420943	0.370548	0.471339	21.0168	16.5829	9.18053e-30	6.82698e-29	56.5164	P0A6C1	10	16.6481	3.54594e-30	2.6165e-29
P0ABU5	-0.45159	-0.506095	-0.397084	23.3031	-16.4489	1.62798e-29	1.18598e-28	55.9403	P0ABU5	12	-16.5728	4.91352e-30	3.6163e-29
P0AED5	0.525909	0.46289	0.588928	20.5708	16.5681	9.78198e-30	7.21799e-29	56.4526	P0AED5	6	16.5673	5.03067e-30	3.69303e-29
P0AFB8	0.432033	0.379636	0.484431	20.756	16.3697	2.28602e-29	1.66114e-28	55.5989	P0AFB8	16	16.5405	5.65254e-30	4.13893e-29
P69902	-0.887901	-0.992134	-0.783669	19.4118	-16.9119	2.27279e-30	1.75865e-29	57.9206	P69902	2	-16.5205	6.16408e-30	4.50198e-29
P69795	-0.846115	-0.945241	-0.746988	20.0978	-16.9462	1.96699e-30	1.5303e-29	58.0659	P69795	2	-16.4957	6.86766e-30	5.00308e-29
P0A6E4	0.611291	0.536354	0.686228	25.5034	16.1951	4.84545e-29	3.45948e-28	54.8434	P0A6E4	55	16.4151	9.75166e-30	7.08604e-29
P0A6I6	0.503469	0.442792	0.564147	20.3976	16.4731	1.46744e-29	1.07175e-28	56.0447	P0A6I6	5	16.406	1.01468e-29	7.35452e-29
P62768	-0.61297	-0.687871	-0.538069	23.379	-16.2473	3.86914e-29	2.76934e-28	55.0697	P62768	12	-16.3987	1.04763e-29	7.57413e-29
P18335	0.51359	0.450383	0.576798	23.4315	16.1316	6.37237e-29	4.51587e-28	54.5679	P18335	26	16.344	1.33002e-29	9.59153e-29
P0AG67	0.328306	0.287651	0.368961	26.3824	16.0323	9.79435e-29	6.88974e-28	54.1357	P0AG67	71	16.3327	1.39732e-29	1.00516e-28
P77213	-0.538224	-0.603903	-0.472544	19.9774	-16.2691	3.52224e-29	2.52736e-28	55.1641	P77213	7	-16.3146	1.51213e-29	1.08502e-28
P0C0L2	-0.796512	-0.894523	-0.6985	25.5728	-16.1341	6.30364e-29	4.47824e-28	54.5788	P0C0L2	12	-16.298	1.62576e-29	1.16364e-28
P37351	-0.798066	-0.895109	-0.701022	20.2518	-16.3269	2.74717e-29	1.98615e-28	55.4141	P37351	3	-16.2786	1.76952e-29	1.26338e-28
P43672	0.372178	0.326315	0.41804	20.7733	16.1111	6.96433e-29	4.92318e-28	54.4786	P43672	14	16.246	2.04109e-29	1.45364e-28
P0AA31	-1.06579	-1.19725	-0.934335	22.735	-16.0958	7.43896e-29	5.24575e-28	54.4123	P0AA31	5	-16.2245	2.24265e-29	1.59323e-28
P77783	1.13121	0.991075	1.27135	20.8114	16.026	1.00643e-28	7.06227e-28	54.1084	P77783	15	16.2043	2.45056e-29	1.73663e-28
P33599	-0.492763	-0.55404	-0.431486	23.1754	-15.9652	1.31059e-28	9.12948e-28	53.8428	P33599	52	-16.1998	2.49961e-29	1.76701e-28
P23485	1.48737	1.30653	1.6682	17.5554	16.3336	4.93564e-29	3.51511e-28	54.8655	P23485	2	16.3154	2.74795e-29	1.93778e-28
P76406	-0.65008	-0.729068	-0.571093	19.8536	-16.3395	2.60163e-29	1.88569e-28	55.4688	P76406	3	-16.176	2.7739e-29	1.95127e-28
P0A9W3	-0.293728	-0.330646	-0.25681	23.7996	-15.7957	2.74121e-28	1.88204e-27	53.1008	P0A9W3	49	-16.1208	3.53542e-29	2.48086e-28
P0A9M8	-0.545173	-0.613288	-0.477058	24.4536	-15.8899	1.81766e-28	1.26309e-27	53.514	P0A9M8	49	-16.1128	3.66099e-29	2.56269e-28
P0AAR3	0.478459	0.419123	0.537795	21.5014	16.0088	1.0843e-28	7.57158e-28	54.0334	P0AAR3	9	16.0817	4.19778e-29	2.93128e-28
P76121	-0.992828	-1.10813	-0.877528	18.779	-17.1213	3.02741e-29	2.17776e-28	55.4408	P76121	2	-16.7707	5.55132e-29	3.86702e-28
P00968	0.504912	0.441393	0.568431	24.8684	15.7814	2.91775e-28	1.99845e-27	53.0381	P00968	97	15.9992	6.03863e-29	4.19626e-28
P0AFD6	-0.433815	-0.488272	-0.379359	22.7382	-15.8156	2.51319e-28	1.73798e-27	53.1882	P0AFD6	15	-15.9723	6.799e-29	4.71321e-28
P24242	-0.451056	-0.506953	-0.395159	19.2185	-16.0203	1.03161e-28	7.22127e-28	54.0835	P24242	5	-15.9122	8.86769e-29	6.13242e-28
P0A6K6	-0.371185	-0.41839	-0.323979	23.2793	-15.6109	6.15212e-28	4.16395e-27	52.2881	P0A6K6	26	-15.8391	1.22537e-28	8.45361e-28
P13009	0.453191	0.395483	0.510899	22.8144	15.5911	6.71142e-28	4.53179e-27	52.2006	P13009	60	15.8269	1.29323e-28	8.90029e-28
P51981	-0.433159	-0.487574	-0.378744	19.7738	-15.8038	2.64538e-28	1.82499e-27	53.1366	P51981	7	-15.7875	1.54059e-28	1.05773e-27
P76329	-0.618257	-0.696851	-0.539663	20.1566	-15.6175	5.97786e-28	4.0556e-27	52.3169	P76329	11	-15.7572	1.76191e-28	1.20678e-27
P0A7L0	0.388313	0.338577	0.43805	26.5422	15.5002	1.00048e-27	6.69246e-27	51.7992	P0A7L0	30	15.7334	1.95852e-28	1.33824e-27
P69434	-1.34904	-1.50204	-1.19605	17.6724	-17.5666	2.9948e-28	2.04633e-27	53.2803	P69434	2	-17.4173	2.06469e-28	1.40743e-27
P0ABJ1	-0.674918	-0.761129	-0.588708	23.7399	-15.5425	8.30826e-28	5.5837e-27	51.986	P0ABJ1	15	-15.7099	2.1745e-28	1.47876e-27
P75853	-1.42224	-1.54962	-1.29486	15.5665	-22.4071	2.68809e-28	1.85e-27	53.8659	P75853	2	-21.763	2.28272e-28	1.54868e-27
P0A7K6	0.549588	0.479349	0.619827	25.0774	15.5342	8.61551e-28	5.77663e-27	51.9495	P0A7K6	14	15.6907	2.36789e-28	1.60266e-27
P0AB67	0.844168	0.73561	0.952725	23.1176	15.4383	1.31437e-27	8.73096e-27	51.5248	P0AB67	19	15.6155	3.30969e-28	2.23482e-27
P37342	0.596742	0.520096	0.673388	20.6919	15.4571	1.21009e-27	8.07576e-27	51.6079	P37342	12	15.6025	3.50765e-28	2.36292e-27
P80644	-1.2745	-1.41681	-1.13219	17.1221	-17.854	4.16847e-28	2.84151e-27	53.0388	P80644	2	-17.5783	4.10132e-28	2.75307e-27
P0A8N7	0.652405	0.573033	0.731778	18.6312	16.3184	2.84925e-29	2.05476e-28	55.3774	P0A8N7	2	15.5672	4.10605e-28	2.75307e-27
P45470	-0.96019	-1.08388	-0.836499	22.3215	-15.4117	1.47774e-27	9.77081e-27	51.4071	P45470	9	-15.5623	4.19771e-28	2.80796e-27
P09832;P37127	1.1471	1.03725	1.25695	22.6311	20.9126	2.4197e-28	1.67738e-27	53.8354	P09832;P37127	2	20.0979	4.75201e-28	3.17133e-27
P60422	0.468152	0.407442	0.528862	26.4209	15.3094	2.32265e-27	1.52168e-26	50.9525	P60422	39	15.5307	4.83252e-28	3.21756e-27
P0AGE6	-0.490714	-0.553897	-0.427531	22.7193	-15.4191	1.4303e-27	9.47908e-27	51.4399	P0AGE6	9	-15.5016	5.50468e-28	3.65659e-27
P0AE78	-0.336538	-0.380331	-0.292744	22.2362	-15.2565	2.93616e-27	1.90617e-26	50.7168	P0AE78	21	-15.459	6.66178e-28	4.41497e-27
P00963	0.520727	0.453009	0.588445	23.1659	15.2663	2.81072e-27	1.83305e-26	50.7607	P00963	18	15.4409	7.22392e-28	4.77646e-27
Q46863	-1.00038	-1.12469	-0.876073	19.1527	-15.9884	5.31776e-28	3.61633e-27	52.4881	Q46863	2	-15.759	7.3142e-28	4.82501e-27
P16456	-0.362897	-0.410308	-0.315487	23.4864	-15.1965	3.83103e-27	2.4759e-26	50.4494	P16456	25	-15.4142	8.1399e-28	5.35736e-27
P0A8D0	-0.520383	-0.588063	-0.452703	21.4544	-15.2649	2.82873e-27	1.84061e-26	50.7543	P0A8D0	9	-15.3582	1.04679e-27	6.87374e-27
P23522	-1.75638	-1.97699	-1.53577	18.0779	-15.8253	2.64144e-27	1.72659e-26	50.9307	P23522	2	-15.8729	1.11331e-27	7.29383e-27
P52644	-0.81376	-0.919053	-0.708466	20.3167	-15.3436	1.99706e-27	1.31742e-26	51.1043	P52644	3	-15.3307	1.18462e-27	7.7433e-27
P76250	-0.932107	-1.04887	-0.815342	20.0934	-15.8575	6.79608e-28	4.57816e-27	52.2494	P76250	2	-15.5621	1.27864e-27	8.33884e-27
P0AB58	-0.371501	-0.419602	-0.3234	19.8258	-15.3334	2.08866e-27	1.37242e-26	51.0592	P0AB58	8	-15.3107	1.29559e-27	8.4302e-27
P77316	-1.9106	-2.15801	-1.66319	19.963	-15.3357	3.57594e-27	2.31627e-26	50.5384	P77316	2	-15.4128	1.4073e-27	9.1363e-27
P0A7V3	0.498427	0.432891	0.563963	26.205	15.0992	5.90528e-27	3.78229e-26	50.0145	P0A7V3	20	15.28	1.4878e-27	9.63702e-27
P0AFD1	-0.630977	-0.713663	-0.548291	21.9574	-15.15	4.71033e-27	3.03049e-26	50.2417	P0AFD1	9	-15.2686	1.56609e-27	1.01213e-26
P33602	-0.456024	-0.516265	-0.395782	23.3601	-15.0286	8.08543e-27	5.1671e-26	49.6986	P33602	47	-15.2503	1.7003e-27	1.09639e-26
P75876	0.334818	0.29058	0.379057	21.2621	15.0258	8.18824e-27	5.22114e-26	49.6859	P75876	16	15.1771	2.36489e-27	1.5215e-26
P08956	-0.463566	-0.525342	-0.40179	20.6936	-14.8977	1.45118e-26	9.15139e-26	49.1107	P08956	32	-15.1051	3.27476e-27	2.10216e-26
P0A9X1	0.951496	0.82498	1.07801	21.743	14.9312	1.24953e-26	7.93215e-26	49.2611	P0A9X1	10	15.0828	3.62265e-27	2.32028e-26
P37759	0.371789	0.322011	0.421567	22.3449	14.8282	1.98164e-26	1.23604e-25	48.7976	P37759	33	15.0572	4.0672e-27	2.59919e-26
P0A8W8	0.573751	0.49714	0.650361	23.5576	14.8685	1.65403e-26	1.04077e-25	48.9792	P0A8W8	21	15.0465	4.26907e-27	2.72212e-26
P45537	-0.68636	-0.776567	-0.596153	19.0005	-15.1057	5.73569e-27	3.6819e-26	50.0438	P45537	3	-15.0279	4.64355e-27	2.95433e-26
P0AF93	-0.829379	-0.939745	-0.719012	26.0969	-14.9192	1.31824e-26	8.34979e-26	49.2073	P0AF93	5	-15.0178	4.86289e-27	3.08702e-26
P10907	-0.824965	-0.931779	-0.71815	19.3563	-15.3333	2.09002e-27	1.37242e-26	51.0586	P10907	2	-15.0024	5.21268e-27	3.30175e-26
P38038	0.386543	0.334527	0.438559	23.6339	14.7533	2.77396e-26	1.71161e-25	48.4596	P38038	41	14.985	5.64231e-27	3.56599e-26
P08506	-0.371733	-0.421782	-0.321685	23.4727	-14.7459	2.86821e-26	1.76596e-25	48.426	P08506	37	-14.9787	5.80581e-27	3.66124e-26
Q06065	-0.736509	-0.83121	-0.641808	17.7965	-15.4403	1.30314e-27	8.67649e-27	51.5335	Q06065	2	-14.9772	5.84611e-27	3.67855e-26
P0A6R3	0.966382	0.837187	1.09558	21.5373	14.8503	1.79509e-26	1.12459e-25	48.897	P0A6R3	5	14.9673	6.11481e-27	3.83919e-26
P0A7V8	0.434924	0.376459	0.493389	26.192	14.769	2.58476e-26	1.60031e-25	48.5306	P0A7V8	23	14.9596	6.32996e-27	3.96558e-26
P0C0T5	1.0674	0.942665	1.19214	17.657	17.0556	3.96288e-27	2.55534e-26	50.7512	P0C0T5	2	16.6525	6.84605e-27	4.27953e-26
P0AES4	0.427872	0.370074	0.485669	23.4223	14.6972	3.57022e-26	2.17944e-25	48.2059	P0AES4	57	14.9195	7.59557e-27	4.73771e-26
P0AAZ7	-0.73862	-0.837767	-0.639473	22.7417	-14.7901	2.35144e-26	1.46034e-25	48.6256	P0AAZ7	7	-14.902	8.22649e-27	5.1201e-26
P14407	1.21703	1.05538	1.37868	21.4168	14.9471	1.16371e-26	7.40381e-26	49.3326	P14407	2	14.8957	8.46199e-27	5.25525e-26
P13857	-0.705682	-0.800028	-0.611336	19.0083	-14.8496	1.80033e-26	1.1254e-25	48.894	P13857	4	-14.8888	8.73521e-27	5.41318e-26
P0A7F3	-0.526311	-0.597369	-0.455254	25.9179	-14.705	3.44636e-26	2.11283e-25	48.2414	P0A7F3	22	-14.8851	8.88238e-27	5.48984e-26
P30855	0.566384	0.490739	0.64203	19.4704	14.8648	1.68192e-26	1.056e-25	48.9624	P30855	5	14.8847	8.89726e-27	5.48984e-26
P00946	-0.358716	-0.407317	-0.310115	23.1643	-14.6534	4.34842e-26	2.62648e-25	48.0078	P00946	21	-14.8425	1.07801e-26	6.6373e-26
P37626	-0.666787	-0.757003	-0.576571	22.2608	-14.6735	3.97127e-26	2.40885e-25	48.099	P37626	17	-14.8382	1.09935e-26	6.75419e-26
P0AEN8	-0.712247	-0.808298	-0.616195	21.5102	-14.7216	3.1983e-26	1.96497e-25	48.3165	P0AEN8	6	-14.8157	1.21803e-26	7.46729e-26
P0ABA0	-0.394437	-0.448008	-0.340867	24.231	-14.6178	5.10654e-26	3.0779e-25	47.8463	P0ABA0	20	-14.7974	1.32407e-26	8.10005e-26
P0A6Y1	-0.497387	-0.56467	-0.430105	23.7927	-14.6765	3.91817e-26	2.38168e-25	48.1125	P0A6Y1	11	-14.7951	1.33797e-26	8.16761e-26
P33012	-0.640571	-0.726682	-0.554461	20.3079	-14.7687	2.58799e-26	1.60031e-25	48.5293	P33012	4	-14.7823	1.41862e-26	8.64153e-26
P0A7E3	0.55774	0.482197	0.633283	19.4248	14.6578	4.26317e-26	2.58043e-25	48.0277	P0A7E3	6	14.7073	1.998e-26	1.21449e-25
P07017	-3.29932	-3.74033	-2.8583	19.1538	-14.8656	8.1576e-26	4.89627e-25	47.437	P07017	2	-15.0127	2.40703e-26	1.46003e-25
P0A9T6	1.25404	1.08452	1.42356	19.1433	14.6867	3.7431e-26	2.2801e-25	48.1584	P0A9T6	2	14.6555	2.53204e-26	1.53261e-25
P0AC59	-0.479033	-0.545087	-0.41298	25.2091	-14.3979	1.38073e-25	8.20128e-25	46.8467	P0AC59	28	-14.5885	3.44131e-26	2.07858e-25
P0A843	1.06846	0.928698	1.20822	18.5047	15.1959	3.5469e-26	2.16982e-25	48.2992	P0A843	2	15.0493	3.56264e-26	2.14733e-25
P27833	0.435841	0.37643	0.495253	20.4492	14.5642	6.50202e-26	3.91077e-25	47.6035	P27833	7	14.5778	3.61561e-26	2.17468e-25
P39371	-0.511853	-0.580455	-0.443251	19.7759	-14.8129	2.12226e-26	1.32088e-25	48.7287	P39371	3	-14.5659	3.81689e-26	2.29093e-25
P0AG48	0.544563	0.470054	0.619073	25.3668	14.51	8.30743e-26	4.97577e-25	47.3573	P0AG48	6	14.5558	3.99793e-26	2.39458e-25
P0CG19	0.810037	0.703004	0.91707	19.4513	15.0294	1.36572e-26	8.6315e-26	49.2333	P0CG19	2	14.6525	4.19428e-26	2.50693e-25
P0A6S7	-0.322901	-0.367675	-0.278127	21.7071	-14.3178	1.98685e-25	1.16804e-24	46.4811	P0A6S7	13	-14.4192	7.49228e-26	4.46884e-25
P75713	-0.589221	-0.670372	-0.508069	20.2438	-14.4149	1.27825e-25	7.60839e-25	46.9242	P75713	4	-14.4095	7.83386e-26	4.66286e-25
P37313	-0.446563	-0.508872	-0.384253	22.5994	-14.2285	2.98302e-25	1.73585e-24	46.0727	P37313	17	-14.3864	8.71529e-26	5.17674e-25
Q46857	-0.375612	-0.428246	-0.322979	22.3211	-14.168	3.93048e-25	2.25963e-24	45.7956	Q46857	22	-14.3521	1.021e-25	6.05199e-25
P33224	-0.586313	-0.668173	-0.504452	21.4413	-14.2195	3.10801e-25	1.80491e-24	46.0315	P33224	9	-14.3298	1.13157e-25	6.69356e-25
P39407	0.725368	0.62505	0.825686	18.9293	14.3552	1.67571e-25	9.91231e-25	46.6522	P39407	3	14.3257	1.15291e-25	6.80574e-25
P32099	-0.374697	-0.426556	-0.322837	20.633	-14.3443	1.76069e-25	1.03721e-24	46.6025	P32099	7	-14.3119	1.22874e-25	7.23846e-25
P37657	1.18038	1.05237	1.30839	16.3339	18.4671	1.15255e-25	6.87446e-25	47.5936	P37657	2	18.0114	1.24264e-25	7.29474e-25
P39359	-1.20972	-1.3698	-1.04964	18.2239	-15.0285	1.69606e-25	1.0012e-24	46.7642	P39359	2	-14.9527	1.24339e-25	7.29474e-25
P09126	-0.460204	-0.523707	-0.3967	19.2481	-14.3875	1.44765e-25	8.58102e-25	46.7992	P09126	4	-14.2784	1.4345e-25	8.39872e-25
P0AA53	-0.502044	-0.572222	-0.431867	21.4638	-14.2028	3.35374e-25	1.93975e-24	45.955	P0AA53	8	-14.2775	1.44104e-25	8.41977e-25
P0A964	-2.66625	-3.0351	-2.2974	19.4208	-14.3592	4.36931e-25	2.4919e-24	45.7283	P0A964	2	-14.4853	1.45918e-25	8.50841e-25
P0ABI8	-0.845818	-0.964683	-0.726953	22.7769	-14.1272	4.73684e-25	2.69614e-24	45.6081	P0ABI8	9	-14.2633	1.53856e-25	8.95304e-25
P0A881	-0.616983	-0.703183	-0.530784	21.9649	-14.2102	3.24215e-25	1.879e-24	45.989	P0A881	5	-14.2616	1.55092e-25	9.00668e-25
P75682	-1.19835	-1.35979	-1.03691	18.9033	-14.7547	2.25759e-25	1.32177e-24	46.4373	P75682	2	-14.6917	1.64729e-25	9.54697e-25
P0ABB4	-0.359884	-0.410871	-0.308898	25.6483	-14.0133	7.97499e-25	4.49457e-24	45.0848	P0ABB4	57	-14.2405	1.70923e-25	9.8859e-25
P77293	0.752575	0.647182	0.857968	20.1038	14.1765	3.78139e-25	2.1783e-24	45.8345	P77293	4	14.2381	1.7285e-25	9.9772e-25
P80668	-1.20729	-1.37312	-1.04146	19.0321	-14.4595	2.18473e-25	1.28174e-24	46.4808	P80668	2	-14.3856	1.78665e-25	1.02921e-24
P37005	0.46002	0.395466	0.524574	20.4917	14.1476	4.31381e-25	2.46911e-24	45.7021	P37005	9	14.2268	1.8212e-25	1.047e-24
P60240	0.340652	0.292348	0.388957	21.7824	14.0009	8.44198e-25	4.7391e-24	45.0276	P60240	28	14.2096	1.97256e-25	1.13175e-24
P31979	-0.500581	-0.571594	-0.429568	22.9553	-13.9948	8.68183e-25	4.8547e-24	44.9995	P31979	31	-14.1799	2.26377e-25	1.29624e-24
P0AF26	1.04497	0.901279	1.18867	17.0935	14.4459	2.98191e-25	1.73585e-24	46.1118	P0AF26	2	14.3337	2.87481e-25	1.64283e-24
P0AGL7	0.410281	0.352739	0.467823	20.7285	14.1556	4.16021e-25	2.38691e-24	45.7385	P0AGL7	6	14.1235	2.94003e-25	1.67675e-24
P37765	0.509153	0.43688	0.581427	21.9231	13.9863	9.02604e-25	5.02754e-24	44.9604	P37765	12	14.1146	3.06421e-25	1.7441e-24
P76440	-1.99761	-2.2807	-1.71452	20.4949	-14.0113	1.01183e-24	5.625e-24	44.875	P76440	4	-14.1574	3.15652e-25	1.79308e-24
P37634	0.29183	0.250561	0.333099	20.8735	14.0389	7.09237e-25	4.02088e-24	45.2026	P37634	12	14.1053	3.19893e-25	1.81357e-24
P09394	-1.16235	-1.32547	-0.999235	19.6667	-14.1473	4.32072e-25	2.46911e-24	45.7005	P09394	2	-14.1023	3.2431e-25	1.83498e-24
P0AGJ9	0.372988	0.319723	0.426253	23.3926	13.9022	1.32821e-24	7.31283e-24	44.5723	P0AGJ9	27	14.0982	3.30653e-25	1.86718e-24
P0AE88	-0.458918	-0.524292	-0.393543	23.6496	-13.9366	1.13414e-24	6.29271e-24	44.731	P0AE88	18	-14.096	3.34003e-25	1.88238e-24
P61175	0.371353	0.318722	0.423985	26.6367	14.0078	8.17772e-25	4.59976e-24	45.0596	P61175	11	14.0923	3.39733e-25	1.91092e-24
P0ADT5	-0.35802	-0.409113	-0.306927	21.5762	-13.9116	1.27214e-24	7.03115e-24	44.6157	P0ADT5	18	-14.0716	3.7407e-25	2.09993e-24
P0A7E1	0.366737	0.314154	0.41932	23.9018	13.8465	1.71613e-24	9.39444e-24	44.3149	P0A7E1	26	14.04	4.33241e-25	2.42734e-24
P75800	0.844946	0.72733	0.962561	18.3031	14.2625	2.55523e-25	1.49298e-24	46.2283	P75800	2	14.0337	4.46155e-25	2.49481e-24
P0ABU7	0.838013	0.718409	0.957617	22.7678	13.9103	1.2798e-24	7.05987e-24	44.6096	P0ABU7	7	14.0318	4.50027e-25	2.5069e-24
P77619	-1.0147	-1.14441	-0.884986	17.4043	-15.5847	3.45625e-25	1.99501e-24	46.1716	P77619	2	-15.3194	4.50069e-25	2.5069e-24
P0ACN7	-0.535993	-0.61201	-0.459976	19.1394	-13.9984	8.53772e-25	4.78346e-24	45.0163	P0ACN7	5	-14.0186	4.78711e-25	2.66126e-24
P02942;P07017	-2.44124	-2.75144	-2.13103	19.4046	-15.7008	1.99266e-24	1.08049e-23	44.5081	P02942;P07017	2	-15.8434	5.41359e-25	3.00371e-24
P43329	0.36516	0.312512	0.417809	21.5166	13.7698	2.44271e-24	1.31952e-23	43.9603	P43329	31	13.9733	5.91065e-25	3.27315e-24
P30850	0.386393	0.330672	0.442115	23.2312	13.7669	2.47604e-24	1.33501e-23	43.9467	P30850	34	13.9693	6.0219e-25	3.32832e-24
P64463	1.35067	1.15661	1.54473	25.0283	13.818	1.95653e-24	1.06291e-23	44.1832	P64463	7	13.961	6.25808e-25	3.45219e-24
P36672	1.69497	1.48797	1.90196	17.8459	16.3497	7.49385e-25	4.2401e-24	45.8553	P36672	2	16.1118	6.82683e-25	3.75869e-24
P0A7X3	0.381131	0.326443	0.435818	25.7676	13.8362	1.79949e-24	9.83197e-24	44.2673	P0A7X3	12	13.9407	6.87797e-25	3.77958e-24
P00959	0.355437	0.303996	0.406879	23.5928	13.7177	3.10634e-24	1.66857e-23	43.7189	P00959	52	13.9387	6.94205e-25	3.80749e-24
P0AB40	1.54255	1.32194	1.76316	19.6286	13.8817	1.45959e-24	8.02076e-24	44.4776	P0AB40	2	13.9278	7.30464e-25	3.9987e-24
P0AAQ2	-1.29436	-1.47567	-1.11305	19.9917	-14.1836	1.21242e-24	6.71406e-24	44.7131	P0AAQ2	2	-14.1739	7.48531e-25	4.08978e-24
P0A9U6	-0.627088	-0.712839	-0.541337	19.6234	-14.5205	1.01294e-25	6.05437e-25	47.1674	P0A9U6	2	-13.9557	8.00685e-25	4.3664e-24
P31475	0.565393	0.485306	0.645479	19.9238	14.0159	7.88155e-25	4.45067e-24	45.0966	P31475	3	13.8835	8.98108e-25	4.88837e-24
P77272	-1.06103	-1.19427	-0.927778	16.8697	-15.8784	5.08703e-25	2.88972e-24	45.9429	P77272	2	-15.4922	9.19289e-25	4.99416e-24
P36548	0.349861	0.299611	0.40011	20.3604	13.8227	1.91491e-24	1.04228e-23	44.2048	P36548	10	13.8764	9.2875e-25	5.03601e-24
P0A734	-0.546116	-0.62498	-0.467252	22.9017	-13.7478	2.7034e-24	1.45486e-23	43.8585	P0A734	11	-13.8711	9.51825e-25	5.15137e-24
P33913	-0.320361	-0.365823	-0.274898	19.5328	-13.9901	8.8712e-25	4.95093e-24	44.9778	P33913	6	-13.8474	1.06319e-24	5.74324e-24
P75801	1.11314	0.957268	1.269	18.2123	14.1906	1.50593e-24	8.25953e-24	44.546	P75801	2	14.0959	1.34717e-24	7.26355e-24
P16676	0.461872	0.394627	0.529117	21.6844	13.6362	4.52759e-24	2.40492e-23	43.3405	P16676	18	13.7922	1.37654e-24	7.40797e-24
P77360	-0.901161	-1.00614	-0.796181	16.7035	-17.1911	3.65417e-24	1.95184e-23	44.0951	P77360	3	-17.1142	1.56668e-24	8.41538e-24
P76575	-1.14664	-1.31183	-0.98144	19.4219	-13.7802	2.32818e-24	1.26003e-23	44.0086	P76575	2	-13.7414	1.74601e-24	9.36109e-24
P08201	2.11817	1.81611	2.42023	19.2224	13.9341	4.62806e-24	2.45373e-23	43.4417	P08201	2	14.0279	1.82374e-24	9.75957e-24
Q46800	-1.36174	-1.54315	-1.18034	17.7972	-14.9547	3.60583e-24	1.92963e-23	43.7891	Q46800	2	-14.9338	1.96412e-24	1.04912e-23
P69441	-0.567754	-0.651187	-0.484321	26.2902	-13.5099	8.13127e-24	4.27938e-23	42.7525	P69441	22	-13.6719	2.4178e-24	1.28904e-23
P0AEY5	-0.370418	-0.424618	-0.316219	21.529	-13.5684	6.19809e-24	3.28006e-23	43.0251	P0AEY5	12	-13.67	2.43937e-24	1.29812e-23
P38489	0.280657	0.239318	0.321995	22.5449	13.4789	9.38731e-24	4.93135e-23	42.6082	P38489	21	13.661	2.54482e-24	1.35173e-23
P77721	-0.641178	-0.734031	-0.548326	18.9056	-13.7093	3.22994e-24	1.73171e-23	43.6797	P77721	3	-13.6511	2.66589e-24	1.41342e-23
P76402	-1.33306	-1.52947	-1.13665	21.7752	-13.4747	9.57162e-24	5.01896e-23	42.5887	P76402	3	-13.5798	3.72777e-24	1.97276e-23
P75694	-0.847734	-0.972894	-0.722575	24.2196	-13.447	1.08873e-23	5.66731e-23	42.4593	P75694	7	-13.5676	3.94745e-24	2.08516e-23
P0A9A6	0.262147	0.223014	0.301281	24.1743	13.2992	2.16682e-23	1.10188e-22	41.7682	P0A9A6	46	13.5576	4.13643e-24	2.18096e-23
P71298	0.448625	0.384249	0.513001	19.4147	13.8354	1.80566e-24	9.84687e-24	44.2639	P71298	3	13.5546	4.19576e-24	2.20817e-23
P00547	-0.368582	-0.423166	-0.313998	24.1381	-13.406	1.31755e-23	6.83359e-23	42.2678	P00547	16	-13.5469	4.35193e-24	2.28616e-23
P0ACU7	-0.463206	-0.531853	-0.394558	22.3135	-13.3961	1.37962e-23	7.12972e-23	42.2215	P0ACU7	14	-13.5303	4.7055e-24	2.46737e-23
P00562	0.515004	0.438483	0.591525	22.0864	13.3617	1.61938e-23	8.27906e-23	42.0606	P00562	24	13.527	4.77739e-24	2.50049e-23
P0A9H7	0.440133	0.374827	0.505438	21.3601	13.3803	1.48522e-23	7.62039e-23	42.1475	P0A9H7	14	13.5124	5.11839e-24	2.67408e-23
P00634	-0.51191	-0.587396	-0.436424	20.0314	-13.4635	1.00841e-23	5.2684e-23	42.5363	P00634	6	-13.5088	5.20497e-24	2.71436e-23
P45527	0.888541	0.759367	1.01772	18.2897	13.6563	4.12671e-24	2.20014e-23	43.4336	P45527	2	13.499	5.45169e-24	2.83785e-23
P52647	0.433732	0.369019	0.498446	21.3637	13.3064	2.09576e-23	1.06765e-22	41.8017	P52647	28	13.4836	5.86165e-24	3.04572e-23
P15043	0.495998	0.436933	0.555063	17.5938	16.8174	1.03999e-23	5.42347e-23	43.0365	P15043	5	16.6137	6.69987e-24	3.47495e-23
P46852	-0.359685	-0.412712	-0.306657	19.9228	-13.4663	9.95254e-24	5.20916e-23	42.5495	P46852	7	-13.4438	7.07377e-24	3.66224e-23
P0A9X9	0.968993	0.824248	1.11374	24.296	13.2908	2.25392e-23	1.14415e-22	41.7286	P0A9X9	6	13.4124	8.20164e-24	4.2385e-23
P0ABJ9	-0.758132	-0.871629	-0.644636	23.6286	-13.2615	2.58315e-23	1.30433e-22	41.5917	P0ABJ9	14	-13.4055	8.47372e-24	4.37122e-23
P0ACF8	-0.702557	-0.807819	-0.597295	26.0491	-13.2508	2.71656e-23	1.36928e-22	41.5412	P0ACF8	15	-13.3959	8.86428e-24	4.56447e-23
P0A9E0	-0.876396	-1.005	-0.747796	18.3419	-13.5297	7.41572e-24	3.90998e-23	42.845	P0A9E0	2	-13.3712	9.96179e-24	5.12039e-23
P64636	0.824776	0.704016	0.945536	19.781	13.5595	6.45852e-24	3.41157e-23	42.9838	P64636	2	13.3604	1.04859e-23	5.38015e-23
P64499	1.50323	1.27927	1.72718	18.423	13.3277	2.33231e-23	1.18184e-22	41.7234	P64499	2	13.3708	1.22272e-23	6.26232e-23
P09127	-0.462801	-0.532629	-0.392972	22.3462	-13.1581	4.19006e-23	2.08266e-22	41.1061	P09127	19	-13.3117	1.32001e-23	6.74854e-23
P0AES6	0.275765	0.233819	0.317711	22.7452	13.052	6.88695e-23	3.36473e-22	40.6072	P0AES6	42	13.2889	1.47068e-23	7.50543e-23
P63389	0.338841	0.287513	0.390169	20.7228	13.106	5.34778e-23	2.63977e-22	40.8611	P63389	24	13.2848	1.49951e-23	7.63896e-23
P69411	-0.425642	-0.488778	-0.362506	21.9758	-13.3845	1.45639e-23	7.49937e-23	42.1672	P69411	4	-13.2802	1.53249e-23	7.7931e-23
P0ABZ1	-1.99177	-2.28903	-1.6945	18.9825	-13.3078	3.88681e-23	1.94205e-22	41.2079	P0ABZ1	2	-13.4022	1.59762e-23	8.10993e-23
P0ACP5	-0.344899	-0.39674	-0.293057	21.0335	-13.2082	3.31483e-23	1.66497e-22	41.3413	P0ACP5	9	-13.2409	1.84601e-23	9.35419e-23
P0AEW4	-0.53299	-0.612135	-0.453845	19.3656	-13.3699	1.55884e-23	7.98382e-23	42.0989	P0AEW4	3	-13.2372	1.87874e-23	9.50322e-23
P37631	0.441348	0.375544	0.507152	19.3258	13.3155	2.00835e-23	1.02494e-22	41.8445	P37631	4	13.2315	1.9304e-23	9.74732e-23
P21179	-0.539455	-0.621559	-0.457351	24.9045	-13.0443	7.13956e-23	3.48221e-22	40.571	P21179	58	-13.2166	2.07085e-23	1.04381e-22
P0AEN4	0.470878	0.401193	0.540563	19.5108	13.4153	1.262e-23	6.55735e-23	42.311	P0AEN4	3	13.2027	2.21222e-23	1.11311e-22
P0AAE0	-1.0879	-1.25266	-0.923133	20.8762	-13.1086	5.28278e-23	2.61219e-22	40.8734	P0AAE0	3	-13.1913	2.33528e-23	1.17297e-22
P26459	1.51028	1.30917	1.71139	16.9511	14.9906	4.78292e-23	2.36912e-22	41.3668	P26459	2	14.9759	2.35272e-23	1.17966e-22
P0AAG0	-0.362992	-0.418352	-0.307633	23.2587	-13.0177	8.09053e-23	3.93932e-22	40.4455	P0AAG0	22	-13.1847	2.40934e-23	1.20594e-22
P0AG82	-0.620444	-0.715094	-0.525794	21.7146	-13.014	8.23046e-23	4.00065e-22	40.4283	P0AG82	23	-13.1694	2.59143e-23	1.29481e-22
P0AFX4	-0.725392	-0.834805	-0.615979	21.2277	-13.1624	4.10621e-23	2.04453e-22	41.1264	P0AFX4	3	-13.163	2.67156e-23	1.33252e-22
P00944	-1.31394	-1.50382	-1.12406	17.5181	-13.7613	3.31251e-23	1.66497e-22	41.6442	P00944	2	-13.6761	2.81641e-23	1.40233e-22
P0ADT2	-0.494937	-0.569948	-0.419926	21.636	-13.0996	5.5099e-23	2.71512e-22	40.8311	P0ADT2	6	-13.1424	2.94607e-23	1.46434e-22
P30014	0.391949	0.332907	0.450991	19.9489	13.1795	3.78953e-23	1.89675e-22	41.2069	P30014	5	13.1147	3.36004e-23	1.66721e-22
P46144	0.578274	0.494128	0.662419	18.9786	13.6437	4.37303e-24	2.32714e-23	43.3754	P46144	2	13.0955	3.68125e-23	1.82343e-22
P07021	0.582801	0.494959	0.670643	18.9186	13.1719	3.92709e-23	1.95876e-22	41.1711	P07021	3	13.0926	3.73295e-23	1.84584e-22
P0AEC3	-0.291714	-0.336587	-0.246842	21.9281	-12.9065	1.36453e-22	6.56578e-22	39.9207	P0AEC3	19	-13.0634	4.28823e-23	2.11676e-22
P30176	-1.26357	-1.43913	-1.08801	18.0249	-14.3454	6.70063e-23	3.29055e-22	40.9373	P30176	2	-14.271	4.63783e-23	2.28539e-22
P0A6J1	0.37682	0.319277	0.434362	21.6126	13.0009	8.75331e-23	4.24758e-22	40.3664	P0A6J1	8	13.0312	4.99793e-23	2.4586e-22
P0AFM4	-0.662658	-0.763427	-0.561889	20.5346	-13.0555	6.77513e-23	3.32144e-22	40.6236	P0AFM4	3	-13.0302	5.02224e-23	2.46633e-22
P63883	-0.386889	-0.44567	-0.328109	19.9887	-13.0673	6.41086e-23	3.15366e-22	40.6791	P63883	5	-13.0011	5.76798e-23	2.82769e-22
P0A9P9	-0.873834	-1.00222	-0.74545	18.3115	-13.529	4.38152e-23	2.17405e-22	41.1355	P0A9P9	2	-13.3485	5.97145e-23	2.92244e-22
P0A6X7	-0.537928	-0.620889	-0.454968	25.7542	-12.8732	1.59612e-22	7.66727e-22	39.7634	P0A6X7	11	-12.9915	6.03806e-23	2.94999e-22
P77625	0.307457	0.260366	0.354549	21.8546	12.962	1.0509e-22	5.09089e-22	40.1829	P77625	9	12.9702	6.68527e-23	3.26064e-22
P36667	0.836039	0.737758	0.93432	16.4891	17.0495	1.47799e-23	7.5969e-23	42.7269	P36667	2	16.1229	7.03937e-23	3.4275e-22
P0A6J8	-0.387005	-0.447064	-0.326945	21.9346	-12.7928	2.33109e-22	1.11604e-21	39.3832	P0A6J8	20	-12.9476	7.44532e-23	3.61901e-22
P0AFB5	0.428196	0.36247	0.493921	20.3482	12.9343	1.19728e-22	5.79023e-22	40.052	P0AFB5	6	12.9454	7.52315e-23	3.65064e-22
P0A744	-0.444739	-0.513598	-0.375881	23.3466	-12.8227	2.02452e-22	9.70889e-22	39.5247	P0A744	10	-12.917	8.61669e-23	4.17421e-22
P05041	0.360685	0.305258	0.416111	19.5963	12.9193	1.28463e-22	6.20221e-22	39.9813	P05041	7	12.9116	8.83946e-23	4.27489e-22
P0AB65	-0.509423	-0.587767	-0.43108	20.3834	-12.9095	1.3454e-22	6.48465e-22	39.9349	P0AB65	4	-12.8939	9.62158e-23	4.64529e-22
P07118	0.318932	0.268837	0.369027	23.7179	12.6397	4.80664e-22	2.25228e-21	38.6569	P07118	75	12.8431	1.22642e-22	5.91118e-22
P0AEI4	0.387202	0.326594	0.447809	21.7082	12.6837	3.90431e-22	1.84456e-21	38.8655	P0AEI4	18	12.829	1.31198e-22	6.31295e-22
P30138	-0.552474	-0.638753	-0.466195	22.0529	-12.7127	3.40317e-22	1.61848e-21	39.0034	P30138	10	-12.8245	1.34041e-22	6.43891e-22
P75870	0.664788	0.565963	0.763613	18.0542	13.3627	3.75058e-23	1.88055e-22	41.2533	P75870	2	12.9843	1.35798e-22	6.51237e-22
P07395	0.332632	0.280289	0.384976	23.9895	12.6163	5.37037e-22	2.50822e-21	38.5456	P07395	55	12.8177	1.38473e-22	6.62956e-22
P0AE01	0.356029	0.300724	0.411333	21.1677	12.7806	2.46915e-22	1.1782e-21	39.3254	P0AE01	8	12.8011	1.49932e-22	7.16621e-22
P21363	-0.970747	-1.12309	-0.818404	21.8714	-12.6508	4.5619e-22	2.1411e-21	38.7093	P21363	9	-12.7811	1.64987e-22	7.87265e-22
P30859	-0.528603	-0.611806	-0.4454	23.9179	-12.6131	5.45297e-22	2.54265e-21	38.5303	P30859	24	-12.7671	1.76375e-22	8.40205e-22
P77258	0.470763	0.397038	0.544488	20.3322	12.677	4.02848e-22	1.90009e-21	38.8341	P77258	9	12.7649	1.78297e-22	8.47946e-22
P76145	-0.717496	-0.82991	-0.605083	20.3924	-12.6716	4.13362e-22	1.94647e-21	38.8083	P76145	5	-12.7574	1.84757e-22	8.77215e-22
P25748	-1.33916	-1.53394	-1.14438	17.9676	-13.694	3.48372e-22	1.65405e-21	39.1898	P25748	2	-13.6964	1.93463e-22	9.17027e-22
P0AG84	-0.650316	-0.75277	-0.547862	22.2211	-12.6016	5.75784e-22	2.68044e-21	38.4757	P0AG84	14	-12.737	2.03788e-22	9.64371e-22
P0AB61	-0.524863	-0.606808	-0.442918	21.6685	-12.7161	3.34963e-22	1.59567e-21	39.0193	P0AB61	4	-12.7142	2.27318e-22	1.07395e-21
P15005	0.618755	0.527436	0.710073	18.9479	13.4598	2.4182e-23	1.2232e-22	41.7884	P15005	2	12.8641	2.37427e-22	1.11986e-21
P0A953	-0.329579	-0.381827	-0.277331	24.4119	-12.5234	8.34334e-22	3.84035e-21	38.1034	P0A953	27	-12.7013	2.41815e-22	1.13868e-21
P0A7T7	0.452669	0.381563	0.523775	26.0829	12.6387	4.82912e-22	2.25911e-21	38.6522	P0A7T7	7	12.6898	2.55547e-22	1.20137e-21
P0A7E5	0.307829	0.25886	0.356797	23.4583	12.4802	1.02421e-21	4.69924e-21	37.8977	P0A7E5	41	12.6832	2.63723e-22	1.23777e-21
P77791	-0.453602	-0.524524	-0.38268	20.1867	-12.6977	3.65423e-22	1.73213e-21	38.932	P77791	4	-12.648	3.12252e-22	1.46314e-21
P0AD27	-0.323794	-0.374888	-0.2727	20.4137	-12.5815	6.33312e-22	2.93393e-21	38.3801	P0AD27	10	-12.6334	3.34903e-22	1.56671e-21
P00722	-0.933577	-1.06645	-0.800706	17.4857	-14.004	2.43937e-22	1.16593e-21	39.6112	P00722	2	-13.757	3.42164e-22	1.59807e-21
P08204	-1.34372	-1.54139	-1.14606	17.7275	-13.54	6.4205e-22	2.96961e-21	38.5565	P08204	2	-13.5545	3.43676e-22	1.60252e-21
P65294	-1.34504	-1.55525	-1.13484	21.3019	-12.709	6.10462e-22	2.83266e-21	38.4427	P65294	2	-12.7412	3.48255e-22	1.62123e-21
P37326	0.562118	0.485439	0.638798	18.4224	14.6044	1.35733e-23	7.0272e-23	42.473	P37326	2	13.6052	3.63838e-22	1.69102e-21
P05852	0.371579	0.312926	0.430233	20.8882	12.5773	6.46018e-22	2.98315e-21	38.3602	P05852	7	12.5856	4.2131e-22	1.95496e-21
P75959	-0.344069	-0.398309	-0.28983	20.7664	-12.5939	5.97101e-22	2.77516e-21	38.4392	P75959	7	-12.5799	4.33079e-22	2.00632e-21
P0AED9	0.379705	0.319409	0.44	19.8265	12.5024	9.21391e-22	4.23426e-21	38.0038	P0AED9	10	12.5793	4.34384e-22	2.00911e-21
P60720	0.575569	0.488025	0.663114	19.7458	13.0527	6.86476e-23	3.35963e-22	40.6104	P60720	2	12.5758	4.41646e-22	2.03941e-21
P76010	-2.43624	-2.80725	-2.06522	18.5845	-13.0658	1.29254e-21	5.89259e-21	37.8204	P76010	2	-13.1914	4.59146e-22	2.1168e-21
P76223	0.517331	0.43501	0.599653	21.1764	12.4763	1.04296e-21	4.76996e-21	37.8795	P76223	8	12.5625	4.70776e-22	2.16693e-21
P25522	-0.206889	-0.240034	-0.173744	21.404	-12.3923	1.55526e-21	7.05661e-21	37.4785	P25522	19	-12.5514	4.96626e-22	2.28225e-21
P0A858	0.320223	0.268921	0.371524	24.8126	12.3924	1.55438e-21	7.05661e-21	37.4791	P0A858	21	12.5504	4.99111e-22	2.28999e-21
P02931;P02932;P21420;P77747	-1.39841	-1.54179	-1.25502	22.4524	-19.7317	8.22036e-22	3.78984e-21	39.1491	P02931;P02932;P21420;P77747	2	-19.1258	5.19389e-22	2.37922e-21
P33219	-0.630478	-0.731311	-0.529644	22.9305	-12.4135	1.40595e-21	6.39944e-21	37.5798	P33219	8	-12.5175	5.84571e-22	2.67353e-21
P0ADX7	-0.761938	-0.884058	-0.639818	20.4393	-12.3869	1.59538e-21	7.22717e-21	37.453	P0ADX7	7	-12.4965	6.46779e-22	2.95332e-21
P28224	-0.737675	-0.853061	-0.622288	18.4263	-12.6923	3.7483e-22	1.77378e-21	38.9065	P28224	2	-12.4757	7.14961e-22	3.25945e-21
P0ADB7	-1.03581	-1.20102	-0.870608	20.0687	-12.4477	1.19528e-21	5.45787e-21	37.7427	P0ADB7	2	-12.4126	9.69291e-22	4.41189e-21
P0AAB4	-0.362513	-0.421047	-0.30398	21.962	-12.2957	2.46395e-21	1.11091e-20	37.0169	P0AAB4	12	-12.3945	1.05755e-21	4.80596e-21
P0A6E9	0.597516	0.500962	0.694069	21.467	12.286	2.58041e-21	1.16159e-20	36.9705	P0A6E9	9	12.3936	1.06197e-21	4.81843e-21
P06983	-0.278112	-0.323109	-0.233116	22.1755	-12.2707	2.77588e-21	1.24567e-20	36.8973	P06983	15	-12.3842	1.11156e-21	5.03542e-21
P0A6I9	-0.384919	-0.446161	-0.323677	19.4973	-12.4782	1.03394e-21	4.73627e-21	37.8882	P0A6I9	4	-12.3664	1.21111e-21	5.47776e-21
P0A7Z0	-0.398812	-0.463269	-0.334355	24.2995	-12.2837	2.60858e-21	1.17243e-20	36.9596	P0A7Z0	9	-12.3523	1.29662e-21	5.85526e-21
P0ABA6	-0.344877	-0.401213	-0.288542	24.1538	-12.1539	4.84872e-21	2.16566e-20	36.3377	P0ABA6	35	-12.3326	1.42568e-21	6.42792e-21
P07649	0.408672	0.348078	0.469267	19.2024	13.3897	1.42111e-23	7.33087e-23	42.1918	P07649	2	12.2974	1.69036e-21	7.6093e-21
P76217	-1.16937	-1.3512	-0.987535	17.8709	-12.7871	1.76381e-21	7.97754e-21	37.6826	P76217	2	-12.6639	1.94683e-21	8.75004e-21
P76559	-1.10715	-1.26983	-0.944461	16.9084	-13.5705	2.25675e-21	1.0191e-20	37.4797	P76559	2	-13.4098	2.29446e-21	1.02963e-20
P0A7W1	0.383793	0.320658	0.446929	26.4389	12.0685	7.29415e-21	3.24777e-20	35.9281	P0A7W1	25	12.2257	2.39106e-21	1.0702e-20
P16926	0.401641	0.336041	0.467241	20.8713	12.1553	4.81515e-21	2.15403e-20	36.3447	P16926	9	12.2256	2.39234e-21	1.0702e-20
P0A7R9	0.339203	0.283441	0.394965	25.8551	12.0768	7.01164e-21	3.12684e-20	35.9677	P0A7R9	13	12.1805	2.97526e-21	1.32889e-20
P39099	-0.345204	-0.402398	-0.288009	22.3381	-11.9827	1.10066e-20	4.82572e-20	35.5154	P39099	24	-12.1408	3.60751e-21	1.60877e-20
P00448	-0.684379	-0.797604	-0.571154	24.9303	-12.0001	1.01227e-20	4.44499e-20	35.5994	P00448	18	-12.1366	3.68099e-21	1.63899e-20
P00894	0.467034	0.389916	0.544152	22.2295	12.0234	9.05573e-21	4.00719e-20	35.7111	P00894	10	12.1214	3.96249e-21	1.76158e-20
P25889	-2.16945	-2.5239	-1.815	19.3931	-12.1583	9.47008e-21	4.17121e-20	35.6991	P25889	2	-12.2621	3.98009e-21	1.76666e-20
P0AG63	0.573944	0.479444	0.668443	24.9931	12.0579	7.6746e-21	3.40657e-20	35.8771	P0AG63	5	12.117	4.04864e-21	1.79431e-20
P33218	-0.468626	-0.545753	-0.391499	20.6022	-12.0629	7.49406e-21	3.3316e-20	35.901	P33218	6	-12.1075	4.23922e-21	1.87587e-20
P0ACF4	-0.610836	-0.711804	-0.509867	26.6608	-12.0107	9.62149e-21	4.23139e-20	35.6503	P0ACF4	7	-12.1032	4.32864e-21	1.91248e-20
Q46938	-1.19142	-1.32873	-1.0541	15.9491	-17.4572	4.14128e-22	1.94688e-21	39.9353	Q46938	2	-15.9107	5.72015e-21	2.52339e-20
P0AA16	-0.279537	-0.326229	-0.232844	23.1003	-11.8856	1.75329e-20	7.59407e-20	35.0485	P0AA16	20	-12.0353	6.01659e-21	2.65008e-20
P0A729	-0.310152	-0.361341	-0.258962	21.9946	-12.0289	8.81744e-21	3.90779e-20	35.7379	P0A729	8	-12.0289	6.20834e-21	2.73034e-20
P05706	0.832574	0.698589	0.966558	18.2724	12.3456	4.76809e-21	2.13631e-20	36.4391	P05706	2	12.187	6.74996e-21	2.96398e-20
P45800	-0.387651	-0.452121	-0.323181	19.8971	-11.9376	1.3664e-20	5.96344e-20	35.2985	P45800	9	-12.0042	6.99815e-21	3.06825e-20
P75797	-0.210682	-0.24591	-0.175454	21.5619	-11.8732	1.86105e-20	8.04215e-20	34.9887	P75797	17	-11.9989	7.181e-21	3.14361e-20
P37095	-0.363125	-0.424118	-0.302133	23.9012	-11.8198	2.40568e-20	1.03571e-19	34.7312	P37095	34	-11.987	7.60917e-21	3.32596e-20
P0AAN5	-0.682442	-0.796331	-0.568552	21.4863	-11.8963	1.66547e-20	7.24655e-20	35.1	P0AAN5	5	-11.9783	7.93625e-21	3.46364e-20
P45753	-1.16535	-1.3396	-0.991093	16.1449	-13.3425	9.39119e-21	4.14283e-20	36.0919	P45753	2	-13.2089	8.56425e-21	3.73203e-20
P0ABN5	-0.944234	-1.10193	-0.786539	19.7623	-11.8876	1.73688e-20	7.53439e-20	35.0579	P0ABN5	3	-11.9572	8.79497e-21	3.82675e-20
P24228	0.302392	0.252262	0.352522	19.6333	11.9758	1.13761e-20	4.9801e-20	35.4823	P24228	7	11.9375	9.67809e-21	4.20461e-20
P75780	1.09349	0.909504	1.27749	21.4913	11.7992	2.65682e-20	1.1404e-19	34.6317	P75780	22	11.9346	9.81776e-21	4.25883e-20
P14081	0.298305	0.247959	0.34865	21.1407	11.7633	3.15782e-20	1.34737e-19	34.4584	P14081	27	11.933	9.89236e-21	4.28469e-20
P60906	0.31358	0.260528	0.366631	23.2337	11.735	3.61906e-20	1.53275e-19	34.3217	P60906	32	11.9091	1.11117e-20	4.80554e-20
P0AC73	-2.06779	-2.1797	-1.95587	16.8652	-38.4541	9.17342e-21	4.05301e-20	37.761	P0AC73	2	-32.4651	1.18402e-20	5.11289e-20
P64596	-0.30517	-0.356474	-0.253866	22.762	-11.8093	2.53134e-20	1.08817e-19	34.6802	P64596	12	-11.8925	1.20513e-20	5.19621e-20
P0AAT2	-0.516823	-0.603242	-0.430404	20.2929	-11.8731	1.86236e-20	8.04215e-20	34.9879	P0AAT2	4	-11.8849	1.25055e-20	5.38396e-20
P0AAG3	-0.395003	-0.460931	-0.329074	19.6471	-11.8948	1.67796e-20	7.28982e-20	35.0925	P0AAG3	5	-11.8738	1.31963e-20	5.67283e-20
P37773	0.291014	0.241753	0.340274	21.4766	11.7285	3.73298e-20	1.57866e-19	34.2906	P37773	18	11.8636	1.3868e-20	5.95264e-20
P63224	-0.395932	-0.46298	-0.328884	23.869	-11.7237	3.82048e-20	1.61091e-19	34.2674	P63224	16	-11.8502	1.4805e-20	6.34534e-20
P38105	-0.824697	-0.961732	-0.687663	19.0799	-11.948	1.29969e-20	5.68092e-20	35.3487	P38105	2	-11.8399	1.55659e-20	6.66147e-20
P25745	0.319608	0.265586	0.37363	21.662	11.7456	3.43796e-20	1.46254e-19	34.3732	P25745	12	11.8333	1.6074e-20	6.86863e-20
P0ACH8	-1.13654	-1.314	-0.959092	17.3872	-12.7625	2.37679e-20	1.02481e-19	34.9653	P0ACH8	2	-12.7259	1.64364e-20	7.01302e-20
Q47155	-1.79469	-1.96228	-1.6271	22.8873	-21.8485	2.77463e-20	1.18919e-19	36.0781	Q47155	2	-20.785	1.71622e-20	7.31183e-20
P29208	0.326597	0.272152	0.381042	20.0074	11.9093	1.56467e-20	6.81836e-20	35.1626	P29208	5	11.8176	1.73525e-20	7.3819e-20
P0AFU8	0.329402	0.273692	0.385111	22.6136	11.7388	3.55267e-20	1.50686e-19	34.3403	P0AFU8	11	11.8163	1.74664e-20	7.41935e-20
P0A6F5	-0.247195	-0.289562	-0.204828	26.3944	-11.5836	7.51104e-20	3.09857e-19	33.5896	P0A6F5	69	-11.7945	1.94252e-20	8.23915e-20
P0A9K7	-0.403803	-0.472441	-0.335164	20.4711	-11.6797	4.72412e-20	1.98316e-19	34.0545	P0A9K7	13	-11.7909	1.97661e-20	8.37134e-20
P0ACY3	-0.40184	-0.470442	-0.333239	22.6707	-11.6292	6.02632e-20	2.50411e-19	33.8104	P0ACY3	42	-11.7905	1.98066e-20	8.37612e-20
P0AAT6	0.435676	0.361778	0.509573	21.8645	11.7048	4.18473e-20	1.76189e-19	34.1761	P0AAT6	8	11.7733	2.15395e-20	9.09554e-20
P0A6E6	-0.519649	-0.607946	-0.431353	23.3226	-11.6842	4.62314e-20	1.94362e-19	34.0762	P0A6E6	8	-11.7716	2.17171e-20	9.157e-20
P0AES2	-0.40672	-0.475287	-0.338154	19.6552	-11.7765	2.96376e-20	1.26645e-19	34.522	P0AES2	5	-11.7671	2.21953e-20	9.34486e-20
P17854	0.363006	0.301023	0.42499	23.2038	11.6271	6.08923e-20	2.52659e-19	33.8	P17854	19	11.7639	2.25517e-20	9.48097e-20
P0A8I3	0.305797	0.253756	0.357838	21.9044	11.6658	5.05074e-20	2.11407e-19	33.9875	P0A8I3	11	11.7348	2.59925e-20	1.09115e-19
P31600	-0.372819	-0.432075	-0.313563	19.2466	-12.5316	3.77982e-20	1.59611e-19	34.4551	P31600	6	-12.4966	2.68987e-20	1.12754e-19
P0A8J4	-0.436145	-0.510552	-0.361739	23.3733	-11.6373	5.79677e-20	2.41926e-19	33.8494	P0A8J4	9	-11.7188	2.80995e-20	1.17615e-19
P31064	-1.28853	-1.50757	-1.06949	18.4036	-11.6787	4.74652e-20	1.98965e-19	34.0498	P31064	2	-11.7162	2.84581e-20	1.18942e-19
P17952	0.287736	0.238389	0.337083	21.7389	11.5762	7.78483e-20	3.1977e-19	33.5537	P17952	19	11.7153	2.85915e-20	1.19326e-19
P09029	0.311684	0.258421	0.364947	22.1867	11.6176	6.37271e-20	2.64038e-19	33.7544	P09029	13	11.7144	2.87146e-20	1.19665e-19
P08192	0.362246	0.300165	0.424327	21.8993	11.5844	7.48178e-20	3.09096e-19	33.5935	P08192	15	11.703	3.03546e-20	1.26316e-19
P09373	0.41526	0.3438	0.48672	26.8315	11.5368	9.41512e-20	3.85078e-19	33.3631	P09373	90	11.6916	3.20888e-20	1.33339e-19
P0AE37	-1.03156	-1.1758	-0.887326	16.7713	-14.3342	3.55017e-20	1.50686e-19	34.8472	P0AE37	2	-14.0928	3.29185e-20	1.36588e-19
P0A7M2	0.485749	0.402637	0.568861	26.3209	11.6033	6.82991e-20	2.82573e-19	33.6849	P0A7M2	7	11.6726	3.52065e-20	1.4587e-19
P0A722	-0.277023	-0.324294	-0.229752	22.5692	-11.6347	5.86917e-20	2.44592e-19	33.8369	P0A722	10	-11.6687	3.58843e-20	1.48463e-19
P0A901	-0.494847	-0.579684	-0.410011	20.53	-11.5803	7.63113e-20	3.14359e-19	33.5737	P0A901	8	-11.6633	3.6858e-20	1.52272e-19
P75779	0.763718	0.632587	0.894849	19.6651	11.5627	8.30852e-20	3.40305e-19	33.4885	P75779	5	11.6549	3.83886e-20	1.58367e-19
P76520	-0.782762	-0.914939	-0.650586	19.1402	-11.7573	3.25088e-20	1.38501e-19	34.4293	P76520	2	-11.6335	4.26212e-20	1.75575e-19
P27836	0.406761	0.337321	0.476201	19.2591	11.6295	6.01831e-20	2.50411e-19	33.8118	P27836	5	11.6237	4.47138e-20	1.83931e-19
P0AA10	0.336903	0.278683	0.395123	25.9933	11.4885	1.18886e-19	4.83481e-19	33.1293	P0AA10	15	11.6045	4.91354e-20	2.01829e-19
P43533	-1.62531	-1.89405	-1.35658	17.5663	-12.0367	1.2871e-19	5.21949e-19	33.2784	P43533	2	-12.0995	6.39689e-20	2.62382e-19
P76330	-0.369813	-0.432094	-0.307532	19.2039	-11.7885	2.79735e-20	1.19713e-19	34.58	P76330	3	-11.525	7.24943e-20	2.96926e-19
P0A840	-0.329982	-0.386854	-0.27311	21.1792	-11.5192	1.02515e-19	4.18687e-19	33.2778	P0A840	6	-11.4894	8.62809e-20	3.52889e-19
P0AA39	0.28617	0.236383	0.335958	20.8555	11.4114	1.72711e-19	6.98405e-19	32.7549	P0AA39	12	11.4888	8.65663e-20	3.53551e-19
Q46861	0.941793	0.77929	1.1043	20.1365	11.506	1.09246e-19	4.44908e-19	33.214	Q46861	2	11.4682	9.57198e-20	3.90379e-19
P0ABQ2	-0.789982	-0.927977	-0.651988	20.9982	-11.3654	2.1573e-19	8.68685e-19	32.532	P0ABQ2	6	-11.467	9.63192e-20	3.92265e-19
P75975	-1.10231	-1.25683	-0.947791	16.1317	-14.3166	1.24335e-19	5.04923e-19	33.6639	P75975	2	-14.101	9.96518e-20	4.0526e-19
P0A7S9	0.445305	0.367231	0.52338	25.8126	11.3235	2.64406e-19	1.05873e-18	32.3281	P0A7S9	17	11.4501	1.04615e-19	4.2484e-19
P42620	-0.307801	-0.361713	-0.253889	20.7521	-11.3348	2.50199e-19	1.00466e-18	32.3834	P42620	14	-11.439	1.1045e-19	4.47903e-19
P69054	-2.25179	-2.5637	-1.93989	16.8839	-14.518	3.90648e-19	1.55121e-18	32.8055	P69054	2	-14.6115	1.16887e-19	4.73336e-19
P0AF48	-0.357224	-0.41885	-0.295597	19.3398	-11.5081	1.08153e-19	4.41085e-19	33.2241	P0AF48	4	-11.4078	1.28712e-19	5.20483e-19
P77713	-0.488313	-0.57305	-0.403577	19.593	-11.4409	1.49703e-19	6.06224e-19	32.8982	P77713	3	-11.3575	1.64744e-19	6.65252e-19
P45464	-0.393121	-0.462695	-0.323546	21.8367	-11.2178	4.41467e-19	1.74094e-18	31.8143	P45464	22	-11.3556	1.66332e-19	6.70716e-19
P66948	-0.264466	-0.31122	-0.217712	21.8655	-11.2301	4.1589e-19	1.64688e-18	31.8741	P66948	17	-11.3526	1.68777e-19	6.7962e-19
P0ADR8	0.351404	0.28918	0.413629	21.906	11.2118	4.54463e-19	1.78727e-18	31.7852	P0ADR8	20	11.3469	1.73612e-19	6.98106e-19
P0ABD3	-0.737274	-0.867743	-0.606805	23.3736	-11.2189	4.3903e-19	1.73371e-18	31.8199	P0ABD3	18	-11.3464	1.73976e-19	6.98589e-19
P76222	0.576869	0.478546	0.675192	19.299	11.648	5.5031e-20	2.30006e-19	33.9015	P76222	2	11.3315	1.87184e-19	7.50571e-19
P65292	-1.09371	-1.28701	-0.900403	21.0959	-11.2328	4.10435e-19	1.62753e-18	31.8874	P65292	3	-11.3191	1.98999e-19	7.96832e-19
P24202	-0.30225	-0.355695	-0.248805	20.4196	-11.2277	4.20696e-19	1.66361e-18	31.8626	P24202	12	-11.3106	2.07451e-19	8.29516e-19
P42641	0.235415	0.19363	0.2772	21.7116	11.1852	5.17143e-19	2.03098e-18	31.6558	P42641	16	11.2962	2.22702e-19	8.89257e-19
P07821	0.447949	0.369234	0.526664	20.0915	11.298	2.99195e-19	1.19469e-18	32.2042	P07821	4	11.2856	2.34549e-19	9.35255e-19
P37691	0.585547	0.485148	0.685947	19.9645	11.5788	7.68809e-20	3.1625e-19	33.5663	P37691	2	11.2814	2.39452e-19	9.53479e-19
P64479	-1.06313	-1.24803	-0.878225	19.4946	-11.4232	3.47047e-19	1.38191e-18	32.094	P64479	2	-11.4213	2.51216e-19	9.98933e-19
P31460	-0.630835	-0.742015	-0.519655	19.9185	-11.2647	3.5162e-19	1.39818e-18	32.0424	P31460	3	-11.2691	2.54338e-19	1.00995e-18
P00954	0.272821	0.224111	0.321531	23.0819	11.1197	7.10974e-19	2.76565e-18	31.3368	P00954	21	11.2632	2.61899e-19	1.03853e-18
P77150	0.450305	0.370585	0.530025	19.8618	11.2143	4.49068e-19	1.76848e-18	31.7972	P77150	6	11.2612	2.64475e-19	1.04729e-18
P77181	-0.344008	-0.404081	-0.283935	19.5331	-11.3689	2.12158e-19	8.5671e-19	32.5487	P77181	4	-11.2583	2.68285e-19	1.06046e-18
P0A9I8	1.69789	1.40276	1.99302	19.6516	11.4352	5.29155e-19	2.0743e-18	31.7926	P0A9I8	2	11.5065	2.6854e-19	1.06046e-18
P24186	0.338629	0.278361	0.398897	22.873	11.155	5.98888e-19	2.33918e-18	31.5087	P24186	13	11.2552	2.72301e-19	1.07383e-18
P75736	-0.345281	-0.406638	-0.283923	21.6137	-11.1722	5.50947e-19	2.15487e-18	31.5923	P75736	10	-11.2428	2.89466e-19	1.13995e-18
P06992	0.286898	0.23652	0.337276	20.904	11.3062	2.87524e-19	1.14969e-18	32.2441	P06992	6	11.2349	3.00944e-19	1.18352e-18
P0A9W9	0.352424	0.289387	0.415461	22.3913	11.0994	7.84743e-19	3.04434e-18	31.2379	P0A9W9	17	11.2226	3.19619e-19	1.25524e-18
P76004	-0.438673	-0.51694	-0.360407	21.3853	-11.1275	6.84696e-19	2.66705e-18	31.3745	P76004	10	-11.2192	3.25053e-19	1.27483e-18
P0A8N0	-0.42304	-0.49816	-0.347919	20.8083	-11.1803	5.29625e-19	2.0743e-18	31.6319	P0A8N0	6	-11.2171	3.28499e-19	1.28658e-18
P37747	0.369603	0.303355	0.435851	22.5707	11.0763	8.78185e-19	3.39763e-18	31.1252	P37747	23	11.2154	3.31239e-19	1.29554e-18
P42599	-0.642109	-0.756571	-0.527647	19.6152	-11.1372	6.52947e-19	2.54685e-18	31.4221	P42599	4	-11.1974	3.61898e-19	1.41353e-18
P0AGE0	-0.435996	-0.513914	-0.358077	24.5684	-11.1089	7.49328e-19	2.91089e-18	31.2842	P0AGE0	8	-11.18	3.94293e-19	1.53796e-18
P0A7S3	0.589259	0.483679	0.694839	24.9161	11.0804	8.60653e-19	3.3343e-18	31.1454	P0A7S3	7	11.1691	4.15834e-19	1.61977e-18
P36999	0.338101	0.278553	0.397649	19.3778	11.2723	3.38852e-19	1.35116e-18	32.0794	P36999	4	11.1585	4.38126e-19	1.70429e-18
P31133	-0.605674	-0.714496	-0.496853	22.2649	-11.0498	9.98804e-19	3.85387e-18	30.9962	P31133	10	-11.1574	4.40583e-19	1.71152e-18
P15034	-0.290606	-0.343087	-0.238126	22.9525	-10.9936	1.3132e-18	5.01291e-18	30.7221	P15034	28	-11.1514	4.53714e-19	1.76014e-18
P25798	-1.69272	-1.99328	-1.39217	18.179	-11.1878	9.04817e-19	3.49594e-18	31.1683	P25798	2	-11.2642	4.58693e-19	1.77705e-18
P0A9J4	0.378212	0.31212	0.444305	19.8677	11.3609	2.20547e-19	8.86834e-19	32.5098	P0A9J4	3	11.1479	4.61617e-19	1.78596e-18
P0ABA4	-0.448382	-0.529056	-0.367707	23.741	-11.0343	1.07734e-18	4.14016e-18	30.9204	P0ABA4	13	-11.1449	4.68614e-19	1.81058e-18
P30126	0.384199	0.314964	0.453433	24.6636	11.0171	1.17145e-18	4.49581e-18	30.8365	P30126	18	11.143	4.72999e-19	1.82506e-18
P40874	0.215401	0.176468	0.254333	22.0348	10.9841	1.3756e-18	5.23715e-18	30.6755	P40874	22	11.1418	4.75657e-19	1.83285e-18
P76273	0.502041	0.415913	0.588169	19.0776	11.5724	7.92674e-20	3.25133e-19	33.5356	P76273	2	11.1326	4.9783e-19	1.91571e-18
P0ABV2	0.671906	0.550754	0.793058	21.7509	11.0106	1.20913e-18	4.6321e-18	30.8048	P0ABV2	6	11.1011	5.81363e-19	2.23415e-18
P0AB26	-0.44866	-0.529687	-0.367632	21.761	-10.993	1.31687e-18	5.02023e-18	30.7193	P0AB26	8	-11.0674	6.86257e-19	2.63372e-18
P00370	0.476305	0.389742	0.562869	24.4911	10.924	1.843e-18	6.97029e-18	30.3825	P00370	35	11.0634	6.99818e-19	2.68217e-18
P0ADU5	-0.5385	-0.636087	-0.440913	23.1553	-10.9553	1.58282e-18	5.9942e-18	30.535	P0ADU5	9	-11.0518	7.41005e-19	2.83623e-18
P42624	-0.623317	-0.729508	-0.517127	17.9317	-11.6693	2.14731e-19	8.6588e-19	32.679	P42624	2	-11.3137	7.70706e-19	2.94597e-18
P0A7A2	-0.262909	-0.310315	-0.215503	20.9865	-11.0104	1.2102e-18	4.6321e-18	30.8039	P0A7A2	10	-11.0431	7.73456e-19	2.95254e-18
P0AG78	0.600429	0.491238	0.70962	22.0171	10.9171	1.90651e-18	7.20097e-18	30.3486	P0AG78	17	11.04	7.85441e-19	2.9943e-18
Q46856	-0.293956	-0.34753	-0.240382	21.9124	-10.8933	2.14083e-18	8.04355e-18	30.2325	Q46856	19	-11.0231	8.53844e-19	3.25074e-18
P23872	-0.99006	-1.15693	-0.823186	17.9141	-11.8224	1.07729e-18	4.14016e-18	31.1506	P23872	2	-11.7515	9.3051e-19	3.53791e-18
P0AFI0	-0.827871	-0.976669	-0.679073	18.7952	-11.0458	1.01852e-18	3.92467e-18	30.9766	P0AFI0	2	-10.9792	1.06003e-18	4.02504e-18
P28249	-0.331225	-0.391941	-0.270508	20.7567	-10.8305	2.90823e-18	1.08556e-17	29.9256	P28249	18	-10.9546	1.19704e-18	4.53922e-18
P0ABU0	0.329516	0.269102	0.389931	22.5829	10.8284	2.93765e-18	1.09512e-17	29.9155	P0ABU0	14	10.9327	1.33347e-18	5.04988e-18
P75792	0.355258	0.290533	0.419982	20.0265	10.8969	2.10314e-18	7.92273e-18	30.2503	P75792	7	10.9247	1.38713e-18	5.24616e-18
P0AC51	-0.489757	-0.578345	-0.401168	20.0446	-10.9757	1.4325e-18	5.44653e-18	30.6349	P0AC51	3	-10.9127	1.47142e-18	5.55762e-18
P02413	0.486347	0.396836	0.575859	25.5617	10.7869	3.59684e-18	1.33391e-17	29.7128	P02413	13	10.8977	1.58461e-18	5.97726e-18
P0AFI5	0.487108	0.401715	0.572502	18.1119	11.3248	2.62692e-19	1.05334e-18	32.3346	P0AFI5	2	10.8854	1.68377e-18	6.34294e-18
P0ACS7	-0.471408	-0.557521	-0.385295	19.9862	-10.8683	2.41882e-18	9.06424e-18	30.1102	P0ACS7	4	-10.8782	1.74449e-18	6.56305e-18
P0ACX3	-0.591164	-0.699906	-0.482422	22.8409	-10.793	3.49195e-18	1.29669e-17	29.7424	P0ACX3	6	-10.8737	1.78447e-18	6.70464e-18
P02942;P07017;P07018;P50466	-2.65786	-3.08883	-2.22689	20.4962	-12.3415	5.88863e-18	2.16143e-17	29.7339	P02942;P07017;P07018;P50466	2	-12.5034	1.81416e-18	6.80726e-18
Q47537	-0.99779	-1.15378	-0.841802	16.1632	-12.8102	2.19528e-18	8.23732e-18	30.6375	Q47537	2	-12.6683	1.82674e-18	6.84551e-18
P0CB39	0.317074	0.258427	0.375721	20.9755	10.7336	4.66659e-18	1.72393e-17	29.452	P0CB39	16	10.8476	2.02981e-18	7.59653e-18
P32157	-0.223054	-0.263933	-0.182175	21.8421	-10.8327	2.87666e-18	1.07518e-17	29.9365	P32157	10	-10.8342	2.1682e-18	8.09731e-18
P76550	-0.496778	-0.588684	-0.404872	21.5995	-10.7312	4.72154e-18	1.74198e-17	29.4403	P76550	11	-10.8341	2.16927e-18	8.09731e-18
P0A8G3	-0.44156	-0.523386	-0.359733	21.7093	-10.7134	5.15119e-18	1.89805e-17	29.3531	P0A8G3	16	-10.8309	2.20415e-18	8.21676e-18
P64638	1.06968	0.88355	1.2558	17.9865	11.4469	3.46075e-18	1.28677e-17	29.9133	P64638	2	11.4404	2.37862e-18	8.85565e-18
P24182	0.308013	0.250541	0.365485	23.481	10.6401	7.37072e-18	2.6882e-17	28.9943	P24182	36	10.7959	2.62033e-18	9.74288e-18
P77717	-0.865779	-1.02654	-0.705015	23.1414	-10.6918	5.7248e-18	2.10399e-17	29.2473	P77717	6	-10.794	2.64431e-18	9.81926e-18
P12994	-0.383061	-0.452419	-0.313704	21.8051	-10.9649	1.51002e-18	5.72607e-18	30.5821	P12994	3	-10.7885	2.7178e-18	1.00791e-17
P77795	-1.55094	-1.81283	-1.28905	16.8457	-11.8182	4.05083e-18	1.50033e-17	30.1973	P77795	2	-11.7911	2.77965e-18	1.02951e-17
P06864	-1.66013	-1.91799	-1.40228	16.1562	-12.9209	8.02577e-18	2.91967e-17	29.4298	P06864	2	-13.0219	2.79601e-18	1.03423e-17
P37595	-0.313979	-0.372398	-0.255559	21.2687	-10.6703	6.35808e-18	2.33075e-17	29.1423	P37595	13	-10.7646	3.05896e-18	1.13004e-17
P0AFH8	-0.612746	-0.726946	-0.498545	26.1919	-10.6523	6.94253e-18	2.53526e-17	29.0542	P0AFH8	12	-10.7638	3.07021e-18	1.13273e-17
P64534	-0.493344	-0.584918	-0.401771	21.7469	-10.6958	5.61441e-18	2.06608e-17	29.2668	P64534	6	-10.7589	3.14636e-18	1.15933e-17
P0AA99	0.755681	0.619298	0.892064	17.9891	11.0067	2.13715e-18	8.04028e-18	30.3321	P0AA99	2	10.863	3.16134e-18	1.16336e-17
P0AB87	-1.10506	-1.284	-0.926128	17.6474	-12.3545	4.2428e-18	1.5694e-17	29.9928	P0AB87	2	-12.2672	3.19706e-18	1.17499e-17
P0ABB0	-0.404447	-0.480113	-0.32878	26.341	-10.6117	8.4652e-18	3.07172e-17	28.8556	P0ABB0	47	-10.755	3.20738e-18	1.17727e-17
P52129	0.641234	0.524505	0.757964	19.4822	10.906	2.01212e-18	7.58985e-18	30.2946	P52129	2	10.7267	3.68842e-18	1.35211e-17
P25738	-0.807097	-0.957443	-0.656751	23.2849	-10.6577	6.76052e-18	2.47195e-17	29.0808	P25738	3	-10.7143	3.92134e-18	1.43565e-17
P37624	-0.408654	-0.485026	-0.332283	20.2306	-10.6233	8.00195e-18	2.9147e-17	28.912	P37624	10	-10.7092	4.02179e-18	1.47055e-17
P0ABS1	-0.376535	-0.446993	-0.306078	24.1841	-10.6099	8.54281e-18	3.09596e-17	28.8465	P0ABS1	12	-10.706	4.08696e-18	1.49247e-17
P0ACC7	0.223051	0.1812	0.264902	22.3876	10.5811	9.83161e-18	3.53617e-17	28.7058	P0ACC7	18	10.7037	4.13232e-18	1.50711e-17
Q47690	-0.42501	-0.503023	-0.346998	20.5255	-10.816	3.12152e-18	1.16215e-17	29.8547	Q47690	3	-10.7021	4.16558e-18	1.51731e-17
P0AEZ9	-0.233962	-0.277725	-0.1902	23.2506	-10.6139	8.37775e-18	3.04384e-17	28.866	P0AEZ9	14	-10.6997	4.21567e-18	1.5336e-17
P52006	-0.559856	-0.66118	-0.458531	19.4459	-10.9697	1.4756e-18	5.60298e-18	30.6052	P52006	2	-10.6949	4.31632e-18	1.56823e-17
P0A8X2	-0.489492	-0.581328	-0.397655	22.0942	-10.5818	9.79888e-18	3.52883e-17	28.7092	P0A8X2	13	-10.6911	4.39938e-18	1.59638e-17
P0ACZ4	0.482261	0.391608	0.572915	21.5186	10.5616	1.08178e-17	3.87628e-17	28.6101	P0ACZ4	10	10.657	5.20733e-18	1.88716e-17
P31545	0.484353	0.393678	0.575029	19.1382	10.6048	8.7561e-18	3.16524e-17	28.8218	P31545	5	10.651	5.36524e-18	1.94193e-17
P00962	0.296828	0.240623	0.353033	23.1	10.4847	1.57595e-17	5.61188e-17	28.2334	P00962	45	10.6442	5.54672e-18	2.00508e-17
P0A6C5	0.340659	0.276229	0.405089	22.0842	10.497	1.48439e-17	5.29241e-17	28.2933	P0A6C5	20	10.6229	6.16464e-18	2.22565e-17
P0A7J3	0.311811	0.252752	0.370869	27.055	10.4819	1.59827e-17	5.68429e-17	28.2193	P0A7J3	17	10.5979	6.9765e-18	2.51558e-17
P39366	-1.27888	-1.50145	-1.05632	18.1591	-11.4608	1.07392e-17	3.85292e-17	29.0342	P39366	2	-11.4407	7.50096e-18	2.70129e-17
P63201	1.00385	0.848747	1.15895	16.1604	12.9953	9.08933e-18	3.27742e-17	29.331	P63201	2	12.8055	7.73907e-18	2.78354e-17
P15770	0.258252	0.209696	0.306807	20.7895	10.5593	1.09413e-17	3.91563e-17	28.5987	P15770	9	10.5726	7.9094e-18	2.84123e-17
P75937	-2.56677	-3.01208	-2.12146	16.7215	-11.5091	2.09987e-17	7.41298e-17	28.4977	P75937	2	-11.6312	8.10323e-18	2.90721e-17
P0AD49	-0.655723	-0.780281	-0.531164	24.3772	-10.4515	1.85459e-17	6.5714e-17	28.0704	P0AD49	12	-10.5623	8.31945e-18	2.98105e-17
P45804	-0.700775	-0.808434	-0.593116	16.8857	-13.0516	2.68873e-18	1.00625e-17	30.4908	P45804	2	-12.4738	8.67544e-18	3.10472e-17
P0AFM6	-0.387906	-0.461748	-0.314065	22.5187	-10.4293	2.06697e-17	7.30584e-17	27.9619	P0AFM6	16	-10.5429	9.16239e-18	3.2749e-17
P76541	-0.431529	-0.512354	-0.350703	20.522	-10.5997	8.97898e-18	3.24172e-17	28.7966	P76541	3	-10.5035	1.11353e-17	3.97511e-17
Q46802	-1.1559	-1.37475	-0.937057	19.5066	-10.4875	1.75332e-17	6.22027e-17	28.1543	Q46802	2	-10.5174	1.16917e-17	4.16853e-17
P0AB52	-0.700638	-0.834559	-0.566717	22.1098	-10.3866	2.54784e-17	8.96124e-17	27.7526	P0AB52	6	-10.4779	1.26405e-17	4.5012e-17
P31663	-0.303969	-0.362382	-0.245555	22.894	-10.3311	3.34519e-17	1.16796e-16	27.48	P31663	27	-10.4719	1.30208e-17	4.62882e-17
P00550	-0.305843	-0.364413	-0.247273	21.6211	-10.367	2.8052e-17	9.83022e-17	27.6562	P00550	15	-10.4718	1.30312e-17	4.62882e-17
P0ACA1	-0.413393	-0.492647	-0.334139	21.3411	-10.3555	2.96743e-17	1.0386e-16	27.6	P0ACA1	12	-10.4543	1.42113e-17	5.04174e-17
P37194	-0.528263	-0.62936	-0.427166	23.4501	-10.3739	2.71238e-17	9.52827e-17	27.6899	P37194	7	-10.4538	1.42418e-17	5.04632e-17
P0AB89	0.287914	0.232434	0.343394	23.9127	10.3028	3.84281e-17	1.33681e-16	27.3412	P0AB89	32	10.4526	1.43292e-17	5.07101e-17
P0AC44	-1.54876	-1.79911	-1.29841	17.8016	-12.4155	3.85864e-17	1.34069e-16	27.8821	P0AC44	2	-12.4879	1.538e-17	5.43617e-17
P76113	-0.283155	-0.337593	-0.228717	22.7615	-10.3265	3.42118e-17	1.19304e-16	27.4575	P76113	16	-10.435	1.56388e-17	5.52084e-17
P17115	-0.285177	-0.338997	-0.231356	20.4206	-10.5195	1.32907e-17	4.75048e-17	28.404	P17115	5	-10.434	1.57147e-17	5.54079e-17
P0AF56	-0.66513	-0.783076	-0.547183	18.8617	-11.2321	8.59353e-18	3.1104e-17	28.9995	P0AF56	2	-10.9919	1.6522e-17	5.81827e-17
P37666	0.359746	0.290434	0.429058	23.2389	10.3043	3.81512e-17	1.32879e-16	27.3485	P37666	13	10.4028	1.83445e-17	6.45212e-17
P76397	0.274603	0.223043	0.326163	19.4376	10.5736	1.02e-17	3.66407e-17	28.669	P76397	4	10.3944	1.91209e-17	6.71694e-17
P75821	-0.319472	-0.380286	-0.258658	19.8803	-10.4294	2.06637e-17	7.30584e-17	27.9622	P75821	5	-10.3876	1.97768e-17	6.93885e-17
P06721	0.307407	0.248013	0.366801	21.8249	10.2755	4.39381e-17	1.52294e-16	27.2071	P06721	15	10.3797	2.05727e-17	7.20924e-17
P76185	0.546555	0.44499	0.64812	17.8097	10.6851	6.70583e-18	2.45509e-17	29.1167	P76185	2	10.3994	2.09212e-17	7.32242e-17
P76002	0.615443	0.496081	0.734805	24.605	10.2365	5.31819e-17	1.83445e-16	27.0161	P76002	11	10.342	2.4797e-17	8.66836e-17
P37643	1.41914	1.18145	1.65684	19.7787	11.9663	6.6087e-17	2.26867e-16	27.2348	P37643	2	12.0342	2.84682e-17	9.93956e-17
P0AAJ8	-0.751951	-0.895886	-0.608017	19.5696	-10.3719	2.73938e-17	9.61132e-17	27.68	P0AAJ8	2	-10.2973	3.09559e-17	1.0795e-16
P77504	-0.450995	-0.538366	-0.363624	20.627	-10.2479	5.03037e-17	1.73937e-16	27.0717	P77504	5	-10.287	3.25752e-17	1.13458e-16
P36881	-1.10053	-1.30037	-0.900694	17.5705	-10.9789	5.15512e-17	1.78035e-16	27.2426	P36881	2	-10.9923	3.29795e-17	1.14727e-16
P0AFB1	-0.273146	-0.3258	-0.220492	20.5109	-10.299	3.91459e-17	1.35848e-16	27.3227	P0AFB1	7	-10.2799	3.37473e-17	1.17255e-16
P22255	-0.318099	-0.379898	-0.2563	22.0281	-10.2191	5.79399e-17	1.99377e-16	26.9303	P22255	9	-10.271	3.52699e-17	1.22397e-16
P0A9C5	0.288355	0.23169	0.345021	25.4374	10.1027	1.02567e-16	3.50418e-16	26.3589	P0A9C5	43	10.2551	3.81535e-17	1.32244e-16
P33647	-0.702178	-0.817375	-0.586982	17.8145	-12.2072	1.65392e-17	5.8749e-17	28.5977	P33647	2	-11.7908	3.86287e-17	1.33729e-16
P0ABQ0	-0.34322	-0.410312	-0.276128	20.9	-10.1562	7.88635e-17	2.70079e-16	26.6218	P0ABQ0	12	-10.2458	3.99554e-17	1.38155e-16
P27300	0.409252	0.330754	0.487751	18.9289	10.3505	3.04179e-17	1.06333e-16	27.5752	P27300	3	10.2442	4.02761e-17	1.39096e-16
P0AAX3	0.785953	0.632388	0.939518	20.371	10.161	7.70557e-17	2.64204e-16	26.645	P0AAX3	4	10.2425	4.06166e-17	1.40103e-16
P0A6P1	0.265082	0.212792	0.317371	26.1527	10.0646	1.23667e-16	4.19501e-16	26.1717	P0A6P1	48	10.2246	4.44001e-17	1.52969e-16
P21888	0.269223	0.216103	0.322342	22.4426	10.062	1.25231e-16	4.24302e-16	26.1592	P21888	36	10.2151	4.65434e-17	1.60161e-16
P78055	0.297282	0.239532	0.355033	20.063	10.2198	5.77321e-17	1.98901e-16	26.9339	P78055	6	10.1976	5.07614e-17	1.74466e-16
P09053	0.416919	0.334844	0.498993	22.0303	10.085	1.11882e-16	3.81331e-16	26.2719	P09053	16	10.1956	5.12643e-17	1.75983e-16
P39363	-0.624502	-0.703706	-0.545297	18.5299	-15.9516	1.28316e-18	4.90478e-18	31.6566	P39363	2	-13.8255	5.21473e-17	1.788e-16
P40120	-0.179948	-0.215383	-0.144513	21.03	-10.0819	1.13578e-16	3.86653e-16	26.2569	P40120	17	-10.1887	5.30519e-17	1.81684e-16
P0A9Q1	-0.276795	-0.331513	-0.222077	23.9117	-10.0429	1.37587e-16	4.65618e-16	26.065	P0A9Q1	23	-10.1747	5.68705e-17	1.94528e-16
P15070	-2.01652	-2.36437	-1.66866	18.1582	-11.614	1.64488e-16	5.52086e-16	26.3765	P15070	2	-11.7491	5.81097e-17	1.9853e-16
P77357	-0.691576	-0.803447	-0.579706	16.6826	-12.3954	2.18048e-17	7.68805e-17	28.3743	P77357	2	-11.9003	5.93704e-17	2.02595e-16
P52138	-1.3056	-1.43696	-1.17425	20.7248	-20.4818	4.98862e-17	1.72702e-16	28.6611	P52138	2	-18.6995	6.06708e-17	2.06786e-16
P77488	-0.261818	-0.313662	-0.209974	21.6897	-10.026	1.49449e-16	5.04282e-16	25.9823	P77488	23	-10.1597	6.12708e-17	2.08583e-16
P25539	-0.29223	-0.350042	-0.234418	21.3189	-10.0354	1.42717e-16	4.82407e-16	26.0284	P25539	19	-10.1542	6.29856e-17	2.14166e-16
P11446	0.357181	0.286748	0.427614	22.6629	10.068	1.21624e-16	4.13552e-16	26.1884	P11446	11	10.1522	6.35985e-17	2.15993e-16
P27294	1.91382	1.67905	2.14859	14.078	16.6792	2.5626e-16	8.52117e-16	26.8007	P27294	2	16.5583	6.46979e-17	2.19467e-16
P77554	-0.353828	-0.423049	-0.284607	19.6881	-10.1481	8.2087e-17	2.80783e-16	26.5817	P77554	5	-10.1423	6.68008e-17	2.26332e-16
P0AFM2	-0.473558	-0.567363	-0.379753	24.315	-10.0225	1.52062e-16	5.12181e-16	25.965	P0AFM2	22	-10.1414	6.71197e-17	2.27144e-16
P39176	-0.393028	-0.470855	-0.315201	21.2472	-10.0259	1.49541e-16	5.04282e-16	25.9817	P39176	12	-10.1208	7.43239e-17	2.51227e-16
P06134	-0.617626	-0.717226	-0.518026	15.513	-12.4286	1.43619e-17	5.12696e-17	28.817	P06134	2	-11.7037	8.86524e-17	2.99306e-16
P0A809	-0.412031	-0.4933	-0.330763	20.0055	-10.0656	1.23077e-16	4.17994e-16	26.1765	P0A809	4	-10.0622	9.9463e-17	3.35128e-16
P20605	-0.368436	-0.440892	-0.29598	20.0475	-10.0953	1.06374e-16	3.62991e-16	26.3224	P20605	4	-10.0621	9.94967e-17	3.35128e-16
P76407	-0.469578	-0.559195	-0.379961	18.6797	-10.4028	2.35427e-17	8.29063e-17	27.8316	P76407	2	-10.044	1.08882e-16	3.66309e-16
P77243	-1.34191	-1.60632	-1.07751	18.9435	-10.0832	1.97812e-16	6.62381e-16	25.735	P77243	2	-10.1435	1.15417e-16	3.8784e-16
P0A6H5	0.159265	0.12701	0.19152	23.4041	9.80284	4.47478e-16	1.47087e-15	24.8855	P0A6H5	41	10.0264	1.18792e-16	3.98714e-16
P0A7L3	0.572807	0.458297	0.687317	24.7175	9.93107	2.38281e-16	7.94177e-16	25.5157	P0A7L3	9	10.0255	1.19364e-16	4.00163e-16
P0AFI2	0.267425	0.213678	0.321171	21.6974	9.87825	3.08889e-16	1.02593e-15	25.2561	P0AFI2	25	10.0132	1.26848e-16	4.24754e-16
P0AAQ6	-1.55672	-1.85056	-1.26289	18.0559	-10.557	2.13025e-16	7.12488e-16	26.1809	P0AAQ6	2	-10.5638	1.46076e-16	4.8857e-16
P21865	-0.32003	-0.383493	-0.256566	19.8131	-10.0114	1.60568e-16	5.40197e-16	25.9105	P21865	5	-9.9836	1.46955e-16	4.90936e-16
P27303	0.317684	0.254126	0.381243	20.7432	9.92329	2.47572e-16	8.24183e-16	25.4774	P27303	8	9.96236	1.63315e-16	5.44956e-16
P46887	0.971011	0.77715	1.16487	18.0729	9.94408	2.23523e-16	7.45858e-16	25.5796	P46887	2	9.95401	1.70238e-16	5.67394e-16
P45578	0.346224	0.276276	0.416172	24.1416	9.82684	3.97684e-16	1.31626e-15	25.0035	P45578	20	9.94375	1.79137e-16	5.9636e-16
P0AAR8	-1.462	-1.75298	-1.17103	18.5225	-9.98236	3.20099e-16	1.06193e-15	25.2973	P0AAR8	2	-10.0478	1.83342e-16	6.09648e-16
P33937	-0.48525	-0.583188	-0.387311	19.7182	-9.83652	3.79207e-16	1.25656e-15	25.051	P33937	9	-9.9234	1.98202e-16	6.58297e-16
P0AG55	0.28614	0.228215	0.344065	26.6828	9.80714	4.38121e-16	1.44343e-15	24.9066	P0AG55	18	9.9196	2.01981e-16	6.70072e-16
P0A910	-0.38469	-0.462752	-0.306628	28.5966	-9.78369	4.91624e-16	1.60859e-15	24.7914	P0A910	42	-9.91374	2.07958e-16	6.89103e-16
Q46803	-1.57101	-1.87131	-1.27071	17.5043	-10.4269	4.34404e-16	1.43283e-15	25.2048	Q46803	2	-10.5008	2.24437e-16	7.42847e-16
P0AAB8	-0.536425	-0.64495	-0.427901	22.3106	-9.81322	4.25217e-16	1.40415e-15	24.9365	P0AAB8	6	-9.88641	2.38212e-16	7.87531e-16
P0AED7	0.35145	0.280192	0.422708	21.1782	9.79178	4.72467e-16	1.54945e-15	24.8312	P0AED7	11	9.87436	2.52911e-16	8.3516e-16
P77808	0.308235	0.245912	0.370558	20.3926	9.81891	4.13493e-16	1.36701e-15	24.9645	P77808	9	9.8698	2.58711e-16	8.53331e-16
P15286	0.258479	0.20961	0.307347	19.4427	10.5351	1.69603e-16	5.68586e-16	26.0045	P15286	5	10.3598	2.61744e-16	8.62339e-16
P00895	0.286266	0.227841	0.34469	22.6225	9.72759	6.47747e-16	2.10739e-15	24.5157	P00895	21	9.84845	2.87673e-16	9.46677e-16
P0A9F9	0.534961	0.426088	0.643834	20.1702	9.75511	5.6578e-16	1.84491e-15	24.651	P0A9F9	9	9.84593	2.91295e-16	9.57495e-16
P37665	0.286025	0.228944	0.343106	20.0733	9.94821	2.19033e-16	7.31729e-16	25.5999	P37665	4	9.82963	3.15883e-16	1.03713e-15
P0C8K0	-0.987832	-1.17175	-0.803918	17.2616	-10.7247	4.43869e-16	1.46069e-15	25.1658	P0C8K0	2	-10.699	3.27105e-16	1.07274e-15
P09099	-0.258796	-0.309138	-0.208454	19.4195	-10.206	6.17782e-17	2.1233e-16	26.8661	P09099	3	-9.80885	3.50254e-16	1.14734e-15
P10902	0.254046	0.202165	0.305927	20.783	9.72151	6.67403e-16	2.16887e-15	24.4858	P10902	13	9.8009	3.64371e-16	1.19222e-15
P0A731	-0.369854	-0.444891	-0.294818	21.446	-9.78566	4.86897e-16	1.59495e-15	24.8011	P0A731	5	-9.79721	3.71131e-16	1.21295e-15
P20083	0.27779	0.220871	0.334709	20.7063	9.68927	7.8205e-16	2.53856e-15	24.3273	P20083	16	9.79171	3.81403e-16	1.2451e-15
P18956	-0.367573	-0.443114	-0.292032	21.8197	-9.66034	9.01584e-16	2.91336e-15	24.1851	P18956	25	-9.78123	4.01818e-16	1.31026e-15
P0ABK2	-0.89047	-1.07121	-0.70973	19.5021	-9.7813	4.97438e-16	1.62576e-15	24.7797	P0ABK2	2	-9.77611	4.12166e-16	1.34247e-15
P76192	-1.12547	-1.35373	-0.897214	18.4746	-9.79326	6.38589e-16	2.07995e-15	24.5699	P76192	2	-9.82828	4.30249e-16	1.39978e-15
P11875	0.236272	0.18747	0.285073	22.9205	9.6119	1.14405e-15	3.68439e-15	23.9471	P11875	38	9.76666	4.31982e-16	1.40382e-15
Q47702	-0.679212	-0.802717	-0.555707	17.4733	-11.0136	1.03233e-15	3.32832e-15	24.4256	Q47702	4	-11.1128	4.35982e-16	1.41521e-15
P0AFC7	-0.499596	-0.602179	-0.397012	22.9532	-9.66878	8.64927e-16	2.8044e-15	24.2266	P0AFC7	9	-9.75632	4.54773e-16	1.47446e-15
P37794	-0.510332	-0.611576	-0.409089	18.3193	-10.0073	1.63873e-16	5.50666e-16	25.8901	P37794	2	-9.7561	4.55266e-16	1.47446e-15
Q46814	-1.35246	-1.60154	-1.10337	16.7926	-10.862	9.00916e-16	2.91336e-15	24.5862	Q46814	2	-10.9154	4.63366e-16	1.499e-15
P21362	-0.945382	-1.1409	-0.749867	21.7635	-9.59968	1.21487e-15	3.90368e-15	23.887	P21362	7	-9.69918	6.04192e-16	1.95237e-15
P33362	-0.511715	-0.617583	-0.405847	22.5897	-9.59607	1.23665e-15	3.9692e-15	23.8693	P33362	12	-9.69516	6.1638e-16	1.98951e-15
P09546	-0.404718	-0.488667	-0.320768	21.2444	-9.57113	1.39798e-15	4.47698e-15	23.7467	P09546	27	-9.69026	6.3157e-16	2.03624e-15
P80645	-0.806407	-0.947838	-0.664976	15.7473	-11.4326	5.19715e-16	1.69663e-15	25.1885	P80645	2	-11.2012	6.55444e-16	2.11084e-15
A5A614	-0.838293	-1.00895	-0.667634	18.126	-9.75914	9.3023e-16	3.00254e-15	24.1866	A5A614	2	-9.7373	8.23245e-16	2.64826e-15
P00350	0.210779	0.166449	0.255109	25.4371	9.4397	2.66781e-15	8.44775e-15	23.1009	P00350	44	9.60528	9.63631e-16	3.09638e-15
P39367	-1.11391	-1.31016	-0.91767	16.63	-11.3969	1.33576e-15	4.28251e-15	24.3995	P39367	2	-11.3081	9.87134e-16	3.16671e-15
P0AAY1	-2.13964	-2.53407	-1.74521	16.5676	-10.868	2.18355e-15	6.94613e-15	24.0869	P0AAY1	2	-10.95	9.87732e-16	3.16671e-15
P0AA91	-0.433788	-0.523981	-0.343594	20.3269	-9.54846	1.56282e-15	4.99929e-15	23.6353	P0AA91	5	-9.58928	1.04344e-15	3.34157e-15
P0A705	0.260552	0.205783	0.315321	24.7845	9.44469	2.6031e-15	8.25324e-15	23.1255	P0A705	81	9.58784	1.0509e-15	3.35903e-15
P30178	0.318688	0.251964	0.385413	23.292	9.48225	2.16417e-15	6.89211e-15	23.31	P30178	17	9.58778	1.05124e-15	3.35903e-15
P45579	-0.441544	-0.533758	-0.34933	21.0701	-9.50623	1.92345e-15	6.13918e-15	23.4278	P45579	8	-9.58041	1.09047e-15	3.48051e-15
P07363	-2.49918	-3.00796	-1.9904	18.376	-9.77782	3.07254e-15	9.67733e-15	23.1492	P07363	2	-9.88914	1.41857e-15	4.52267e-15
Q6BEX0	-1.59624	-1.86056	-1.33193	14.7638	-12.1898	2.4423e-15	7.75782e-15	24.2149	Q6BEX0	2	-12.0915	1.44764e-15	4.61024e-15
P15639	0.348284	0.274593	0.421974	23.9354	9.38324	3.52132e-15	1.10422e-14	22.8236	P15639	45	9.51074	1.54184e-15	4.90475e-15
P12996	0.433375	0.342134	0.524616	20.5416	9.42988	2.79976e-15	8.84735e-15	23.0527	P12996	9	9.50959	1.55064e-15	4.92728e-15
P04995	-0.202659	-0.245282	-0.160036	20.9055	-9.43951	2.67035e-15	8.44775e-15	23.1	P04995	13	-9.50227	1.60812e-15	5.10428e-15
P77374;P77783	0.799285	0.632027	0.966543	20.679	9.48736	2.11049e-15	6.72867e-15	23.3351	P77374;P77783	2	9.46382	1.94683e-15	6.1725e-15
P21338	0.281452	0.221948	0.340955	20.9043	9.39054	3.39723e-15	1.06882e-14	22.8594	P21338	11	9.45796	2.00436e-15	6.34789e-15
P0A812	-0.172761	-0.209305	-0.136217	21.5592	-9.3855	3.48239e-15	1.09321e-14	22.8347	P0A812	14	-9.44824	2.1036e-15	6.65483e-15
P0ADV1	-0.322611	-0.390964	-0.254258	21.6922	-9.37031	3.75251e-15	1.17286e-14	22.7601	P0ADV1	10	-9.43862	2.20663e-15	6.97305e-15
P75818	-0.328486	-0.398247	-0.258726	23.6961	-9.34842	4.17878e-15	1.30467e-14	22.6526	P75818	11	-9.42609	2.34843e-15	7.41296e-15
P05637	0.258721	0.204208	0.313234	20.1861	9.42239	2.90487e-15	9.1694e-15	23.0159	P05637	7	9.41305	2.50568e-15	7.90061e-15
P0A8L1	-0.319961	-0.38862	-0.251303	24.3956	-9.25196	6.71411e-15	2.07139e-14	22.1789	P0A8L1	39	-9.37939	2.96192e-15	9.32891e-15
P13016	-0.251364	-0.304348	-0.198379	20.32	-9.41858	2.95974e-15	9.33232e-15	22.9972	P13016	6	-9.37477	3.03071e-15	9.53509e-15
P0A9M2	0.206595	0.162359	0.250831	22.8872	9.27204	6.08292e-15	1.87868e-14	22.2775	P0A9M2	17	9.37274	3.06145e-15	9.62122e-15
P0ABQ4	-0.358443	-0.433687	-0.283198	20.6699	-9.45751	2.44413e-15	7.75782e-15	23.1884	P0ABQ4	3	-9.34299	3.54924e-15	1.1142e-14
P76007	0.41243	0.324619	0.500241	19.8109	9.32463	4.69736e-15	1.46339e-14	22.5357	P76007	4	9.33687	3.65893e-15	1.14737e-14
P33363	-0.218359	-0.265634	-0.171083	21.6887	-9.16991	1.0048e-14	3.07674e-14	21.7763	P33363	47	-9.32485	3.88409e-15	1.21665e-14
P23871	0.286427	0.225231	0.347623	20.0476	9.2922	5.50916e-15	1.70885e-14	22.3765	P23871	8	9.32344	3.91133e-15	1.22384e-14
P0AFP4	0.319135	0.251048	0.387223	20.4139	9.30548	5.16106e-15	1.6061e-14	22.4417	P0AFP4	6	9.32004	3.97799e-15	1.24334e-14
P0ABK9	-0.773456	-0.93763	-0.609281	19.2105	-9.35451	4.43835e-15	1.3842e-14	22.5983	P0ABK9	2	-9.32591	4.21399e-15	1.31567e-14
P30015	-0.423413	-0.50529	-0.341535	17.7628	-10.3001	4.68047e-16	1.53672e-15	24.9858	P30015	2	-9.72612	4.30094e-15	1.34135e-14
P61517	0.317938	0.249438	0.386438	23.7236	9.2147	8.06301e-15	2.47953e-14	21.9961	P61517	13	9.30239	4.34263e-15	1.35288e-14
Q2M7X4	-0.659903	-0.799661	-0.520146	18.9841	-9.37424	3.68076e-15	1.15296e-14	22.7794	Q2M7X4	2	-9.2966	4.46946e-15	1.39088e-14
P23890	1.07022	0.89681	1.24362	17.9861	12.5082	8.27244e-15	2.5412e-14	22.7902	P23890	2	12.3204	5.28588e-15	1.64316e-14
P0AGJ2	0.287749	0.226225	0.349273	21.2566	9.28541	5.69608e-15	1.76301e-14	22.3432	P0AGJ2	5	9.2514	5.59469e-15	1.73727e-14
P06993	0.339162	0.265668	0.412655	19.9357	9.16193	1.04499e-14	3.19295e-14	21.7371	P06993	11	9.24079	5.89733e-15	1.82926e-14
P16431	1.02482	0.81268	1.23696	19.0295	9.62199	8.95905e-15	2.74623e-14	22.0258	P16431	2	9.64859	6.06773e-15	1.88008e-14
P52074	-1.33795	-1.6128	-1.0631	16.3404	-9.7047	1.0702e-14	3.26304e-14	21.9813	P52074	2	-9.76313	6.19017e-15	1.91594e-14
P0AGG4	-0.377529	-0.458789	-0.296268	21.0451	-9.22362	7.7173e-15	2.37832e-14	22.0399	P0AGG4	4	-9.22048	6.52318e-15	2.01683e-14
P13518	-0.416119	-0.505894	-0.326344	19.2543	-9.20219	8.57434e-15	2.63112e-14	21.9347	P13518	4	-9.21821	6.59736e-15	2.03757e-14
P0ACF0	-0.458146	-0.557744	-0.358548	27.5128	-9.13237	1.20832e-14	3.67243e-14	21.5921	P0ACF0	8	-9.20822	6.9327e-15	2.13883e-14
P0A8N3	0.277254	0.21662	0.337888	23.57	9.07798	1.57837e-14	4.77177e-14	21.3254	P0A8N3	35	9.20729	6.96481e-15	2.14642e-14
P33643	0.191507	0.150014	0.233001	21.2337	9.16294	1.03982e-14	3.18056e-14	21.7421	P33643	12	9.20691	6.97812e-15	2.14821e-14
P31433	-0.297411	-0.361976	-0.232847	20.9685	-9.14525	1.13424e-14	3.4546e-14	21.6553	P31433	9	-9.19646	7.34979e-15	2.2602e-14
P0A7I0	0.250737	0.195941	0.305532	20.8774	9.08456	1.52821e-14	4.62991e-14	21.3576	P0A7I0	18	9.18888	7.63185e-15	2.34442e-14
P0AEJ4	-0.306345	-0.371245	-0.241445	19.258	-9.37124	3.73528e-15	1.16875e-14	22.7647	P0AEJ4	3	-9.1856	7.75692e-15	2.38029e-14
P0AFR2	-0.983416	-1.19419	-0.772645	18.5309	-9.27121	1.05662e-14	3.22507e-14	21.7842	P0AFR2	2	-9.29141	7.82594e-15	2.39889e-14
P38521	-0.368999	-0.449124	-0.288873	23.2432	-9.14288	1.14752e-14	3.49134e-14	21.6437	P38521	6	-9.18177	7.90609e-15	2.42087e-14
P0AE14	-0.584997	-0.709913	-0.460082	19.3573	-9.29756	5.36581e-15	1.66619e-14	22.4028	P0AE14	2	-9.17628	8.12468e-15	2.48515e-14
P68187	0.52541	0.410784	0.640037	20.8155	9.10006	1.41618e-14	4.2996e-14	21.4336	P68187	6	9.17157	8.3167e-15	2.54117e-14
P75931	-0.289669	-0.352021	-0.227316	20.5947	-9.22312	7.7362e-15	2.38158e-14	22.0374	P75931	4	-9.14692	9.39951e-15	2.86895e-14
P45469	-0.300994	-0.365215	-0.236772	19.9499	-9.3048	5.17819e-15	1.60968e-14	22.4384	P45469	3	-9.11461	1.10351e-14	3.36458e-14
P42588	-0.528548	-0.641675	-0.415421	18.7915	-9.27575	5.97311e-15	1.84676e-14	22.2957	P42588	2	-9.1073	1.14426e-14	3.48512e-14
P77748	0.286078	0.222802	0.349354	22.1164	8.9759	2.60544e-14	7.79455e-14	20.8251	P77748	51	9.10586	1.15249e-14	3.50647e-14
P69853	0.702094	0.547726	0.856463	19.8321	9.02958	2.00187e-14	6.03299e-14	21.0881	P69853	4	9.10238	1.17256e-14	3.56374e-14
P28248	-0.309435	-0.377063	-0.241807	22.1615	-9.08392	1.53304e-14	4.63962e-14	21.3545	P28248	6	-9.09694	1.20464e-14	3.65735e-14
P19318	-0.502591	-0.61003	-0.395152	17.5499	-9.28717	5.64687e-15	1.74968e-14	22.3518	P19318	2	-9.09017	1.24583e-14	3.77839e-14
P77162	-1.32141	-1.54505	-1.09777	18.886	-11.9751	3.01396e-14	9.00728e-14	21.5109	P77162	2	-11.971	1.28844e-14	3.90349e-14
P15082	-0.397508	-0.47595	-0.319067	19.953	-10.0935	1.14648e-15	3.68804e-15	24.0871	P15082	2	-9.47478	1.31381e-14	3.97616e-14
P0A917	0.7409	0.577125	0.904675	25.6256	8.98138	2.53634e-14	7.60371e-14	20.8519	P0A917	10	9.07686	1.33091e-14	4.02364e-14
P77044	-0.54776	-0.649969	-0.445552	16.5678	-10.737	3.46388e-15	1.08859e-14	23.2207	P77044	2	-10.2199	1.40549e-14	4.24465e-14
P56258	0.365605	0.28555	0.445659	19.0961	9.06686	1.667e-14	5.02911e-14	21.2709	P56258	4	9.06062	1.44261e-14	4.35216e-14
P0AAK1	1.54846	1.22411	1.87282	17.2924	9.522	3.04771e-14	9.09863e-14	21.0021	P0AAK1	2	9.59788	1.64738e-14	4.96469e-14
P0AFA2	0.360173	0.285096	0.43525	18.4531	9.52437	1.75935e-15	5.62166e-15	23.5169	P0AFA2	2	9.02755	1.69985e-14	5.11741e-14
P14175	0.536268	0.416849	0.655687	23.9567	8.91536	3.50684e-14	1.04475e-13	20.5285	P14175	22	9.01931	1.77075e-14	5.32526e-14
P16095	-0.364594	-0.445151	-0.284036	20.0271	-8.9853	2.48795e-14	7.46646e-14	20.8711	P16095	5	-9.00783	1.8745e-14	5.63138e-14
P21893	0.324694	0.252896	0.396491	19.4637	8.97835	2.57434e-14	7.70956e-14	20.8371	P21893	5	8.98067	2.1449e-14	6.43695e-14
P0A7A5	-0.193266	-0.235946	-0.150585	20.1555	-8.9899	2.4324e-14	7.30742e-14	20.8937	P0A7A5	9	-8.97504	2.20563e-14	6.61227e-14
P13039	0.689377	0.535466	0.843288	19.9254	8.89238	3.92531e-14	1.16458e-13	20.4161	P13039	5	8.9715	2.24469e-14	6.72233e-14
P60390	-0.235882	-0.288722	-0.183042	22.239	-8.86267	4.54105e-14	1.34308e-13	20.2707	P60390	15	-8.94973	2.50056e-14	7.48079e-14
P36659	-0.33747	-0.413322	-0.261619	22.1721	-8.83289	5.25531e-14	1.54794e-13	20.1249	P36659	19	-8.93557	2.68231e-14	8.01612e-14
P42604	-0.358543	-0.437424	-0.279662	18.6948	-9.02399	2.05757e-14	6.19435e-14	21.0607	P42604	3	-8.93318	2.71428e-14	8.10321e-14
P0A8P6	0.308426	0.240897	0.375955	19.5962	9.06764	1.66063e-14	5.01518e-14	21.2747	P0A8P6	3	8.90866	3.06516e-14	9.14121e-14
P26647	0.337587	0.262286	0.412887	20.0005	8.90058	3.77055e-14	1.11982e-13	20.4562	P26647	4	8.88079	3.51919e-14	1.04843e-13
P16528	0.472977	0.36962	0.576334	17.6872	9.08512	1.52402e-14	4.62209e-14	21.3604	P16528	2	8.8698	3.71607e-14	1.10594e-13
P09147	-0.229218	-0.28116	-0.177275	22.2876	-8.76107	7.47271e-14	2.18533e-13	19.7737	P09147	20	-8.86929	3.72552e-14	1.1076e-13
P63177	0.195545	0.151932	0.239159	20.4691	8.90135	3.75631e-14	1.11675e-13	20.46	P63177	8	8.86406	3.82322e-14	1.13546e-13
P02920	-1.25575	-1.40141	-1.1101	21.6705	-17.943	4.16255e-14	1.23368e-13	22.0305	P02920	2	-16.3848	3.85438e-14	1.14353e-13
P0AEM0	-0.43041	-0.527126	-0.333694	21.1383	-8.83516	5.1971e-14	1.53237e-13	20.136	P0AEM0	4	-8.86213	3.86012e-14	1.14405e-13
P37686	0.887492	0.802792	0.972192	20.5248	21.807	8.86576e-16	2.87134e-15	26.0137	P37686	2	16.3732	3.9125e-14	1.15838e-13
P64461	-1.00943	-1.2278	-0.791055	18.7085	-9.20902	6.15124e-14	1.8044e-13	20.1249	P64461	2	-9.23611	4.25703e-14	1.25908e-13
P0A9H9	-1.54692	-1.88823	-1.20561	18.1533	-9.01838	7.50074e-14	2.19129e-13	19.9909	P0A9H9	2	-9.08965	4.36293e-14	1.28907e-13
P60560	-0.300099	-0.36832	-0.231878	23.3249	-8.73327	8.56319e-14	2.48645e-13	19.6378	P60560	19	-8.83539	4.40678e-14	1.30068e-13
P25536	0.37208	0.288354	0.455806	20.122	8.82283	5.52096e-14	1.62451e-13	20.0757	P25536	4	8.82571	4.62325e-14	1.36317e-13
P0AF24	0.249803	0.193165	0.306442	21.3126	8.75629	7.64977e-14	2.23255e-13	19.7504	P0AF24	12	8.8247	4.6463e-14	1.36855e-13
P27250	-0.324906	-0.398378	-0.251433	20.194	-8.77939	6.83096e-14	2.00174e-13	19.8633	P27250	7	-8.81886	4.78268e-14	1.40728e-13
P0C079	-0.447959	-0.549584	-0.346334	20.832	-8.75121	7.84248e-14	2.28413e-13	19.7255	P0C079	5	-8.80164	5.2084e-14	1.53097e-13
P58035	-1.32571	-1.56721	-1.08422	15.3897	-11.106	1.32206e-13	3.78505e-13	19.9061	P58035	2	-11.1705	5.33793e-14	1.56744e-13
P16384	0.205894	0.159137	0.25265	20.6415	8.74243	8.18726e-14	2.38213e-13	19.6826	P16384	12	8.79644	5.34439e-14	1.56772e-13
P0A6D0	-0.561076	-0.686162	-0.435989	20.2217	-8.90515	3.68694e-14	1.09727e-13	20.4786	P0A6D0	2	-8.78956	5.52958e-14	1.62039e-13
P0A6B4	0.272856	0.211038	0.334673	20.6562	8.763	7.40222e-14	2.16693e-13	19.7832	P0A6B4	7	8.77801	5.85503e-14	1.714e-13
P11880	0.232732	0.179638	0.285827	20.6942	8.70238	9.96187e-14	2.88381e-13	19.4869	P11880	13	8.77469	5.95189e-14	1.74058e-13
P37749	0.317561	0.244948	0.390174	22.2669	8.68249	1.09808e-13	3.16916e-13	19.3898	P37749	11	8.75665	6.50797e-14	1.90126e-13
P77334	0.689466	0.552725	0.826206	16.3656	10.11	4.89742e-14	1.4455e-13	20.5844	P77334	2	9.89292	6.87593e-14	2.00671e-13
P77223	0.615272	0.476778	0.753766	18.5757	8.81995	5.59944e-14	1.64591e-13	20.0616	P77223	2	8.74382	6.93448e-14	2.02173e-13
P0A6W5	-0.394006	-0.484447	-0.303566	23.1694	-8.64912	1.29301e-13	3.7093e-13	19.2268	P0A6W5	11	-8.73157	7.36805e-14	2.14595e-13
O32583	-0.761585	-0.932678	-0.590493	18.7421	-8.84641	8.69372e-14	2.52179e-13	19.6667	O32583	2	-8.8255	8.0082e-14	2.32888e-13
P0A9D4	-0.34179	-0.420068	-0.263513	21.595	-8.66865	1.17509e-13	3.38459e-13	19.3222	P0A9D4	7	-8.71462	8.01239e-14	2.32888e-13
P0ABU9	0.192571	0.149218	0.235925	20.7375	8.81851	5.63917e-14	1.65589e-13	20.0546	P0ABU9	6	8.7103	8.1853e-14	2.37673e-13
P0AF70	-0.38067	-0.467944	-0.293395	23.5387	-8.6595	1.22895e-13	3.53617e-13	19.2775	P0AF70	6	-8.70588	8.36633e-14	2.42683e-13
P62620	0.216992	0.166779	0.267205	21.8476	8.57943	1.8184e-13	5.18017e-13	18.8868	P62620	27	8.70336	8.47149e-14	2.45485e-13
P27241	0.539099	0.424927	0.65327	18.0697	9.41118	3.2747e-14	9.76612e-14	20.8223	P27241	2	9.12342	8.77469e-14	2.54014e-13
P0AET2	-0.584174	-0.71903	-0.449319	24.9307	-8.60013	1.64326e-13	4.69526e-13	18.9878	P0AET2	8	-8.68339	9.35077e-14	2.70417e-13
P77596	-0.76544	-0.93664	-0.594241	18.1483	-8.89158	1.00475e-13	2.90566e-13	19.5764	P77596	2	-8.86033	9.55726e-14	2.76109e-13
P28304	-0.208591	-0.256928	-0.160254	22.2203	-8.56732	1.92931e-13	5.49066e-13	18.8278	P28304	16	-8.65537	1.07404e-13	3.09979e-13
P0AF18	-0.205939	-0.253586	-0.158293	21.3628	-8.581	1.80443e-13	5.15062e-13	18.8945	P0AF18	14	-8.65474	1.07738e-13	3.10628e-13
P77539	-0.676893	-0.820678	-0.533108	16.9023	-9.39723	7.75651e-14	2.26139e-13	20.0143	P77539	2	-9.24358	1.09157e-13	3.14404e-13
P23840	-0.830998	-1.01416	-0.647833	18.4099	-9.03846	1.29517e-13	3.7118e-13	19.3795	P23840	2	-9.02262	1.09633e-13	3.15456e-13
P25740	-0.265926	-0.326933	-0.204919	19.7543	-8.65391	1.26302e-13	3.63055e-13	19.2502	P25740	6	-8.64705	1.11911e-13	3.21689e-13
P45524	0.378596	0.292182	0.46501	18.8468	8.69806	1.01751e-13	2.93958e-13	19.4658	P45524	3	8.64075	1.15452e-13	3.31535e-13
P37647	-0.246263	-0.302781	-0.189745	21.0244	-8.65054	1.28403e-13	3.68723e-13	19.2338	P37647	6	-8.62671	1.23747e-13	3.54998e-13
P0A8F8	-0.204944	-0.252758	-0.15713	20.5387	-8.50966	2.55752e-13	7.23535e-13	18.5468	P0A8F8	23	-8.62612	1.24113e-13	3.55691e-13
P08312	0.197408	0.151235	0.243582	23.4231	8.488	2.84299e-13	7.99556e-13	18.4413	P08312	30	8.62074	1.27452e-13	3.64895e-13
P45799	-0.202	-0.248816	-0.155183	20.9496	-8.56614	1.94044e-13	5.51687e-13	18.8221	P45799	11	-8.60593	1.3713e-13	3.92212e-13
P0AE08	-0.233564	-0.288315	-0.178812	27.1351	-8.46912	3.11764e-13	8.71661e-13	18.3494	P0AE08	29	-8.58987	1.48453e-13	4.24174e-13
P15032	-0.847419	-1.01434	-0.680495	15.3766	-10.2088	1.36571e-13	3.90612e-13	19.7848	P15032	2	-10.0016	1.63515e-13	4.66744e-13
P0ADG1	-0.722798	-0.851196	-0.594401	18.8271	-11.3987	8.74657e-14	2.53456e-13	20.3571	P0ADG1	2	-10.8799	1.6582e-13	4.7285e-13
P25666	0.393286	0.310023	0.47655	17.5509	9.40797	2.28751e-14	6.87936e-14	21.0867	P25666	2	8.90327	1.67956e-13	4.78465e-13
P39304	-0.449299	-0.546087	-0.352511	17.6431	-9.24607	4.65514e-14	1.3754e-13	20.3751	P39304	2	-8.90086	1.69773e-13	4.83162e-13
P05704	-1.24242	-1.51871	-0.966127	19.5884	-8.96691	2.78616e-13	7.84343e-13	18.7439	P05704	2	-9.01889	1.73612e-13	4.93597e-13
P0ADB1	-0.277808	-0.342641	-0.212975	25.835	-8.50706	2.59017e-13	7.31328e-13	18.5342	P0ADB1	9	-8.5551	1.76269e-13	5.00652e-13
P0AB03	-0.445961	-0.550416	-0.341507	19.9489	-8.47618	3.01196e-13	8.44587e-13	18.3838	P0AB03	9	-8.55361	1.77566e-13	5.03838e-13
P0AFW8	-0.454928	-0.561032	-0.348824	22.0582	-8.51223	2.52551e-13	7.15186e-13	18.5594	P0AFW8	4	-8.55003	1.80737e-13	5.12327e-13
P11454	0.653218	0.49972	0.806716	21.9415	8.44863	3.44571e-13	9.62445e-13	18.2497	P11454	45	8.5488	1.81832e-13	5.14898e-13
P0ADC1	-0.297725	-0.367382	-0.228067	22.1381	-8.48548	2.87816e-13	8.08653e-13	18.4291	P0ADC1	10	-8.54861	1.82004e-13	5.14898e-13
P0AB12	0.490184	0.378052	0.602315	19.2165	8.67884	1.1179e-13	3.22312e-13	19.372	P0AB12	2	8.51687	2.12874e-13	6.01638e-13
P46022	-0.450179	-0.55197	-0.348389	17.2988	-8.784	8.42637e-14	2.44921e-13	19.6706	P46022	2	-8.55793	2.14411e-13	6.05383e-13
P31459	-1.0021	-1.21895	-0.78524	16.2245	-9.22949	2.02967e-13	5.76483e-13	19.345	P31459	2	-9.13683	2.20714e-13	6.22564e-13
P00956	-0.309963	-0.383287	-0.236638	24.4738	-8.3925	4.5317e-13	1.2572e-12	17.9766	P00956	78	-8.50587	2.24753e-13	6.33335e-13
P75957	0.269197	0.206346	0.332048	21.2099	8.50331	2.63808e-13	7.4412e-13	18.5159	P75957	6	8.50244	2.28588e-13	6.43446e-13
Q46801	-1.76247	-2.06802	-1.45692	14.7118	-11.7683	6.44946e-13	1.77546e-12	18.8105	Q46801	2	-11.8014	2.28791e-13	6.43446e-13
P0A9V8	-0.867327	-1.0476	-0.687053	14.9607	-9.6511	3.01921e-13	8.45792e-13	18.767	P0A9V8	2	-9.60519	2.35825e-13	6.62579e-13
P0A8A2	0.437205	0.334307	0.540103	22.3302	8.43547	3.6745e-13	1.02435e-12	18.1856	P0A8A2	6	8.49472	2.37455e-13	6.66504e-13
P0AG59	0.386334	0.295815	0.476854	24.0161	8.47329	3.05477e-13	8.54917e-13	18.3697	P0AG59	4	8.48935	2.43832e-13	6.83732e-13
P0A8Z0	0.363423	0.278316	0.448531	20.6179	8.47768	2.98996e-13	8.39242e-13	18.3911	P0A8Z0	4	8.48341	2.51086e-13	7.03385e-13
P76213	0.445982	0.351862	0.540102	16.5773	9.4895	2.59006e-13	7.31328e-13	18.8595	P76213	3	9.39528	2.56391e-13	7.17543e-13
P42596	0.346634	0.265081	0.428186	19.478	8.43851	3.62033e-13	1.01024e-12	18.2004	P42596	5	8.46145	2.79806e-13	7.82309e-13
P0A8M6	0.341218	0.260401	0.422036	24.22	8.38218	4.7658e-13	1.31958e-12	17.9265	P0A8M6	11	8.45827	2.84222e-13	7.93879e-13
P0AF96	0.388485	0.296718	0.480251	22.4334	8.40467	4.27052e-13	1.18704e-12	18.0358	P0AF96	6	8.45445	2.89626e-13	8.08188e-13
P0AAT4	0.395924	0.302396	0.489451	19.8514	8.40435	4.2771e-13	1.18772e-12	18.0343	P0AAT4	5	8.4444	3.04345e-13	8.48433e-13
P77570	-0.266046	-0.328736	-0.203357	20.052	-8.42547	3.85817e-13	1.07451e-12	18.137	P77570	7	-8.44211	3.07801e-13	8.57233e-13
P0AC75	0.31003	0.236676	0.383383	19.7777	8.39096	4.56599e-13	1.26548e-12	17.9691	P0AC75	8	8.43935	3.12011e-13	8.68113e-13
P27111	0.568276	0.438211	0.698341	17.7342	8.68598	2.1924e-13	6.21471e-13	18.7599	P27111	2	8.57081	3.1609e-13	8.78608e-13
P0A8L5	0.293867	0.225867	0.361867	19.2222	8.5797	1.81593e-13	5.1783e-13	18.8882	P0A8L5	3	8.43256	3.22637e-13	8.95935e-13
P20099	0.252469	0.192362	0.312576	20.6001	8.33899	5.88316e-13	1.62269e-12	17.7166	P20099	15	8.42376	3.36928e-13	9.34713e-13
P0ABF1	0.360169	0.274385	0.445953	21.1298	8.33551	5.98385e-13	1.64887e-12	17.6997	P0ABF1	13	8.42032	3.42687e-13	9.49771e-13
P0A7M6	0.308314	0.234964	0.381665	25.2218	8.34495	5.7147e-13	1.57927e-12	17.7455	P0A7M6	8	8.39307	3.91935e-13	1.08521e-12
P17846	0.243121	0.184723	0.301519	23.6922	8.26525	8.42649e-13	2.31304e-12	17.3587	P17846	59	8.38958	3.98734e-13	1.10297e-12
P08179	0.21163	0.161474	0.261786	21.7711	8.37699	4.88801e-13	1.35211e-12	17.9012	P08179	8	8.37307	4.32519e-13	1.19527e-12
P63183	0.550334	0.4189	0.681767	18.6335	8.31289	6.68124e-13	1.8375e-12	17.5898	P63183	4	8.36964	4.39878e-13	1.21444e-12
P39165	0.459829	0.353134	0.566525	16.9544	8.55736	2.17491e-13	6.17123e-13	18.7136	P39165	2	8.36965	4.69319e-13	1.29447e-12
P0A6L7	-0.366102	-0.452524	-0.279681	20.054	-8.41029	4.15502e-13	1.15606e-12	18.0631	P0A6L7	3	-8.3549	4.7298e-13	1.30331e-12
P0A8R9	0.307606	0.234415	0.380798	19.4565	8.34385	5.74536e-13	1.58621e-12	17.7402	P0A8R9	5	8.34943	4.85884e-13	1.33758e-12
P16869	0.546536	0.415135	0.677938	20.6224	8.25752	8.74959e-13	2.39714e-12	17.3212	P16869	11	8.34408	4.98865e-13	1.372e-12
P0AC55	1.00477	0.773149	1.23639	17.6373	8.64217	7.32976e-13	2.01392e-12	17.7776	P0AC55	2	8.65138	5.69409e-13	1.56451e-12
P0AAJ1	0.718467	0.545273	0.89166	21.159	8.23581	9.72502e-13	2.65169e-12	17.2159	P0AAJ1	4	8.30773	5.96556e-13	1.63753e-12
P0ACA7	-0.212281	-0.263606	-0.160957	22.2429	-8.21146	1.09481e-12	2.97102e-12	17.0979	P0ACA7	18	-8.30592	6.01902e-13	1.64976e-12
P0A7J7	0.311565	0.23633	0.3868	26.2527	8.22168	1.04172e-12	2.82965e-12	17.1474	P0A7J7	14	8.30583	6.02165e-13	1.64976e-12
P0ABZ6	-0.213543	-0.265387	-0.161699	23.6469	-8.17746	1.2917e-12	3.4888e-12	16.9332	P0ABZ6	35	-8.30273	6.11418e-13	1.67351e-12
P0A7T3	0.329186	0.250058	0.408313	26.6073	8.25931	8.6738e-13	2.37865e-12	17.3298	P0A7T3	6	8.29296	6.41501e-13	1.75417e-12
P21169	0.292588	0.221981	0.363196	20.567	8.22696	1.01527e-12	2.76305e-12	17.173	P21169	10	8.28902	6.54065e-13	1.78682e-12
P0AA93	0.664368	0.541729	0.787008	14.3255	10.9691	2.68561e-13	7.56781e-13	19.2326	P0AA93	2	10.3735	6.83744e-13	1.86612e-12
P25736	1.09146	0.861514	1.3214	15.7693	9.54005	9.90481e-13	2.69814e-12	17.8044	P25736	2	9.51687	6.92279e-13	1.88761e-12
P77766	0.816417	0.620057	1.01278	16.7469	8.25448	8.87997e-13	2.43053e-12	17.3064	P77766	2	8.26484	7.36611e-13	2.00658e-12
P0ACX5	-0.436212	-0.541538	-0.330886	21.2988	-8.22231	1.03853e-12	2.82366e-12	17.1505	P0ACX5	4	-8.25798	7.6189e-13	2.07347e-12
P64581	-0.504002	-0.626331	-0.381674	25.0196	-8.17969	1.27778e-12	3.45774e-12	16.944	P64581	7	-8.25211	7.8417e-13	2.13208e-12
P0ABN9	1.48115	1.15071	1.81159	18.5797	8.97335	1.52592e-12	4.11365e-12	17.3258	P0ABN9	2	9.03583	8.71787e-13	2.36805e-12
P06966	-0.316655	-0.392907	-0.240403	20.6433	-8.24453	9.3206e-13	2.54627e-12	17.2582	P06966	4	-8.22892	8.78834e-13	2.38493e-12
P27247	-0.256194	-0.317866	-0.194521	20.6808	-8.2472	9.20057e-13	2.51588e-12	17.2711	P27247	5	-8.21757	9.2922e-13	2.51928e-12
P39451	-0.844982	-1.04912	-0.640848	17.1334	-8.22025	1.19266e-12	3.23351e-12	17.0229	P39451	2	-8.23665	9.58666e-13	2.59665e-12
P69776	-0.6962	-0.866158	-0.526241	25.1507	-8.13244	1.60763e-12	4.32173e-12	16.7154	P69776	4	-8.20265	9.99838e-13	2.70561e-12
P0AE63	-0.357022	-0.44408	-0.269964	21.4642	-8.14172	1.53675e-12	4.13896e-12	16.7603	P0AE63	7	-8.19424	1.04199e-12	2.817e-12
P0A8G0	0.194257	0.146705	0.241808	20.7106	8.11046	1.78878e-12	4.79969e-12	16.6091	P0A8G0	16	8.19352	1.04566e-12	2.82426e-12
P45568	0.273127	0.212039	0.334215	19.1021	8.87652	4.24297e-14	1.25622e-13	20.3384	P45568	2	8.16386	1.20953e-12	3.26379e-12
P06616	0.240529	0.181468	0.29959	21.7404	8.08527	2.02147e-12	5.41392e-12	16.4873	P06616	14	8.16248	1.21774e-12	3.28285e-12
P76341	-0.557725	-0.692055	-0.423395	18.6831	-8.24285	9.39737e-13	2.56479e-12	17.25	P76341	2	-8.16166	1.22264e-12	3.29297e-12
P0A698	-0.225464	-0.281195	-0.169733	21.465	-8.0318	2.62014e-12	6.97163e-12	16.2291	P0A698	26	-8.14173	1.34818e-12	3.62766e-12
P12998	0.239181	0.181092	0.29727	19.619	8.17452	1.31025e-12	3.53559e-12	16.919	P12998	5	8.13002	1.4279e-12	3.83858e-12
P0A8U6	-0.343494	-0.427956	-0.259031	23.0571	-8.07395	2.13561e-12	5.70893e-12	16.4326	P0A8U6	7	-8.12359	1.47362e-12	3.95775e-12
P69822	-0.688376	-0.835284	-0.541469	15.8104	-9.41289	1.24493e-12	3.37202e-12	17.3871	P69822	2	-9.24041	1.50616e-12	4.04136e-12
P25737	0.715528	0.54067	0.890387	19.501	8.12401	1.67484e-12	4.49818e-12	16.6746	P25737	2	8.11322	1.55044e-12	4.15627e-12
P0AEA2	0.666197	0.511446	0.820947	18.5747	8.58235	1.28831e-12	3.48293e-12	17.1753	P0AEA2	2	8.47917	1.62162e-12	4.34303e-12
P0A7U3	0.367373	0.276218	0.458527	26.4305	8.00124	3.03838e-12	8.06197e-12	16.0817	P0A7U3	15	8.08789	1.75534e-12	4.69677e-12
P0A978;P0A9X9	0.96767	0.728979	1.20636	25.4062	8.04863	2.41478e-12	6.44316e-12	16.3103	P0A978;P0A9X9	2	8.0847	1.78297e-12	4.76624e-12
P0AA78	-1.46295	-1.78611	-1.13979	16.2714	-9.08941	3.15718e-12	8.35398e-12	16.7353	P0AA78	2	-9.13881	1.81085e-12	4.83626e-12
P0CF40;P0CF41;P0CF42;P0CF43;P0CF44;P0CF45	0.757265	0.587346	0.927183	16.7801	8.92514	2.12881e-12	5.69607e-12	16.7415	P0CF40;P0CF41;P0CF42;P0CF43;P0CF44;P0CF45	2	8.86674	1.93362e-12	5.15933e-12
P0A7R1	0.252428	0.189496	0.31536	26.7419	7.96334	3.65074e-12	9.62438e-12	15.899	P0A7R1	19	8.05695	2.04251e-12	5.44479e-12
Q46798	-0.316732	-0.394976	-0.238487	19.832	-8.03656	2.56037e-12	6.81893e-12	16.2521	Q46798	5	-8.05251	2.08745e-12	5.55941e-12
P30870	-0.249873	-0.312217	-0.18753	20.6185	-7.95715	3.76184e-12	9.89904e-12	15.8691	P30870	19	-8.05075	2.10547e-12	5.6022e-12
P77541	-1.73245	-2.15437	-1.31052	18.5009	-8.16867	3.30068e-12	8.72563e-12	16.4398	P77541	2	-8.22976	2.11697e-12	5.62757e-12
P0AFL3	-0.345129	-0.43123	-0.259028	22.946	-7.95801	3.74619e-12	9.86692e-12	15.8733	P0AFL3	11	-8.03239	2.30343e-12	6.11755e-12
P64483	-0.389818	-0.487001	-0.292635	22.7153	-7.96348	3.64818e-12	9.62438e-12	15.8997	P64483	6	-8.0153	2.50431e-12	6.64489e-12
P76394	-1.06074	-1.25919	-0.862299	14.6796	-10.8915	2.98668e-12	7.93214e-12	17.146	P76394	2	-10.601	2.6563e-12	7.04165e-12
P0AGG8	0.199134	0.149253	0.249014	21.8335	7.9258	4.37821e-12	1.14893e-11	15.7182	P0AGG8	15	8.00218	2.67023e-12	7.07203e-12
P0AG14	0.188881	0.141359	0.236402	21.5138	7.89095	5.1819e-12	1.35363e-11	15.5505	P0AG14	23	7.99917	2.70984e-12	7.17031e-12
P64451	-0.366625	-0.458704	-0.274546	21.5619	-7.90484	4.8453e-12	1.27034e-11	15.6173	P64451	14	-7.98865	2.85288e-12	7.54183e-12
P08839;P77439	1.67493	1.34677	2.0031	16.5972	10.3997	9.47785e-12	2.42711e-11	15.839	P08839;P77439	2	10.5626	2.92173e-12	7.71672e-12
P31680	0.224961	0.169129	0.280793	20.3332	7.99938	3.06596e-12	8.12763e-12	16.0727	P31680	6	7.97462	3.05535e-12	8.06219e-12
P76015	0.264794	0.198175	0.331413	22.0228	7.89117	5.17632e-12	1.35341e-11	15.5516	P76015	14	7.96955	3.13203e-12	8.25691e-12
P77368	-0.489764	-0.605676	-0.373853	17.4536	-8.41594	1.79945e-12	4.8238e-12	16.7194	P77368	2	-8.22592	3.46172e-12	9.11767e-12
P00957	0.228656	0.170677	0.286634	23.6693	7.82969	6.96634e-12	1.80494e-11	15.2562	P00957	76	7.94602	3.51338e-12	9.24524e-12
P0AEU0	-0.301808	-0.378242	-0.225374	24.5127	-7.83922	6.6531e-12	1.72848e-11	15.3019	P0AEU0	26	-7.93788	3.65585e-12	9.61129e-12
P15033	-1.23528	-1.47338	-0.997183	12.8266	-10.5712	6.31305e-12	1.64461e-11	16.3824	P15033	2	-10.4716	3.6641e-12	9.62415e-12
P0AAL6	-1.44295	-1.77513	-1.11077	15.6129	-8.70625	6.50336e-12	1.69265e-11	15.9245	P0AAL6	2	-8.76596	3.78559e-12	9.93413e-12
P0AG51	0.328742	0.245534	0.411949	26.066	7.84372	6.5102e-12	1.69289e-11	15.3235	P0AG51	12	7.91981	3.9931e-12	1.04691e-11
P0A6W9	0.214322	0.159921	0.268722	21.7268	7.82161	7.24336e-12	1.87333e-11	15.2174	P0A6W9	18	7.91144	4.15948e-12	1.08953e-11
P37147	-0.444816	-0.549449	-0.340183	19.109	-8.46932	1.56236e-12	4.20399e-12	16.8886	P37147	2	-8.19238	4.36859e-12	1.14326e-11
P75992	-0.911023	-1.09889	-0.723152	15.0019	-9.81891	6.09362e-12	1.58889e-11	16.0607	P75992	2	-9.72569	4.39534e-12	1.14921e-11
P69820	-1.00066	-1.2335	-0.767823	16.8781	-8.59166	3.86928e-12	1.01724e-11	16.4988	P69820	2	-8.4938	4.40756e-12	1.15135e-11
P0AFK2	-0.94796	-1.14794	-0.747983	17.235	-9.58254	6.96169e-12	1.80494e-11	15.8555	P0AFK2	2	-9.55124	4.44572e-12	1.16026e-11
P39353	-0.457952	-0.571064	-0.344839	19.113	-8.03786	2.54417e-12	6.78209e-12	16.2584	P39353	2	-7.89184	4.57695e-12	1.19342e-11
P27434	-0.320981	-0.402465	-0.239497	23.0055	-7.82058	7.27947e-12	1.88097e-11	15.2124	P27434	10	-7.88694	4.68764e-12	1.22118e-11
P76215	-0.971612	-1.1894	-0.753829	15.3225	-8.96669	6.93087e-12	1.79901e-11	15.7419	P76215	2	-8.96553	4.73881e-12	1.23338e-11
P0A7M9	-0.619541	-0.777089	-0.461994	24.5867	-7.8071	7.76877e-12	2.00198e-11	15.1477	P0A7M9	7	-7.88392	4.75725e-12	1.23706e-11
P0ADE6	-1.08666	-1.36345	-0.809878	24.4044	-7.79441	8.25925e-12	2.12264e-11	15.0868	P0ADE6	19	-7.88296	4.77943e-12	1.2417e-11
P0A8T7	0.229616	0.170953	0.288279	25.0392	7.7709	9.25058e-12	2.37103e-11	14.9741	P0A8T7	137	7.87093	5.06836e-12	1.31557e-11
P0ADS9	-0.404182	-0.506854	-0.301509	21.3761	-7.8154	7.46379e-12	1.92686e-11	15.1876	P0ADS9	6	-7.87016	5.08741e-12	1.31932e-11
P15640	0.166559	0.123851	0.209267	23.0668	7.74264	1.06003e-11	2.69525e-11	14.8387	P15640	30	7.86939	5.10642e-12	1.32305e-11
P69488	-0.789996	-0.982028	-0.597964	19.4374	-8.1842	3.07502e-12	8.14412e-12	16.5927	P69488	2	-8.03599	5.17496e-12	1.33959e-11
P37590	-0.546678	-0.683568	-0.409788	20.2685	-7.92848	4.32173e-12	1.13515e-11	15.7311	P37590	2	-7.85643	5.43952e-12	1.40681e-11
P0A8D9	0.512978	0.397528	0.628428	15.2775	8.8984	2.3538e-12	6.28631e-12	16.6406	P0A8D9	2	8.59675	5.47155e-12	1.41381e-11
P26612	-0.266433	-0.334337	-0.198529	20.5991	-7.78973	8.4477e-12	2.16913e-11	15.0644	P26612	9	-7.83761	5.96181e-12	1.53911e-11
P24192	0.418347	0.31476	0.521933	19.013	8.01794	2.80223e-12	7.44919e-12	16.1622	P24192	2	7.82909	6.21423e-12	1.60282e-11
P11289	-0.542969	-0.679509	-0.406429	16.8678	-7.89491	5.08359e-12	1.33038e-11	15.5696	P11289	2	-7.82236	6.42152e-12	1.6548e-11
P27431	-0.240521	-0.302056	-0.178986	22.0285	-7.76004	9.7476e-12	2.48951e-11	14.9221	P27431	11	-7.81784	6.56417e-12	1.69004e-11
P11350	1.02939	0.774492	1.28428	16.7241	8.04207	8.6177e-12	2.2108e-11	15.3607	P11350	2	8.05789	6.77654e-12	1.74315e-11
P76445	0.489183	0.372174	0.606192	19.4752	8.33268	3.41986e-12	9.03234e-12	16.1226	P76445	2	8.12637	6.91717e-12	1.77772e-11
P0A7W7	0.285291	0.211894	0.358688	25.6681	7.71689	1.19995e-11	3.04561e-11	14.7154	P0A7W7	16	7.80084	7.1305e-12	1.83091e-11
P0AFS3	-0.29073	-0.363833	-0.217628	19.5314	-7.89564	5.06557e-12	1.32687e-11	15.5731	P0AFS3	3	-7.78943	7.53757e-12	1.9337e-11
P77379	-0.727276	-0.893244	-0.561307	15.3197	-8.79419	7.54948e-12	1.94722e-11	15.5804	P77379	2	-8.69002	7.83301e-12	2.00769e-11
P76254	-0.771205	-0.947726	-0.594685	14.6026	-8.7721	9.62601e-12	2.46065e-11	15.3283	P76254	2	-8.70831	8.54431e-12	2.18805e-11
P08390	0.179607	0.13356	0.225653	21.8946	7.74377	1.05425e-11	2.68296e-11	14.8441	P08390	10	7.76298	8.57233e-12	2.19326e-11
P75791	0.30363	0.225288	0.381973	20.3778	7.69448	1.33663e-11	3.38354e-11	14.6082	P75791	10	7.75798	8.78341e-12	2.24526e-11
P23830	-0.258676	-0.325787	-0.191565	21.4459	-7.65234	1.63689e-11	4.13265e-11	14.4068	P23830	22	-7.74688	9.27039e-12	2.36763e-11
P0A9F3	0.195729	0.144908	0.24655	21.936	7.64616	1.6862e-11	4.2459e-11	14.3773	P0A9F3	18	7.73414	9.86224e-12	2.51654e-11
P0A784	0.178079	0.131952	0.224205	22.0222	7.66458	1.54334e-11	3.8999e-11	14.4653	P0A784	14	7.72904	1.01096e-11	2.57737e-11
P28903	0.291302	0.215724	0.366881	20.8377	7.65206	1.63904e-11	4.13441e-11	14.4055	P28903	13	7.72737	1.01921e-11	2.5961e-11
P31678	-0.252434	-0.318058	-0.186811	21.4706	-7.63693	1.76264e-11	4.43058e-11	14.3332	P31678	16	-7.71913	1.06082e-11	2.69966e-11
P28305	-0.21473	-0.269184	-0.160277	18.9113	-7.82883	6.99544e-12	1.81084e-11	15.252	P28305	4	-7.71819	1.06568e-11	2.70963e-11
P0A7R5	0.277749	0.205499	0.349998	27.0408	7.63215	1.80359e-11	4.52955e-11	14.3104	P0A7R5	17	7.71733	1.07014e-11	2.71856e-11
P0ADE8	-0.202865	-0.255813	-0.149916	23.5715	-7.6065	2.03996e-11	5.11868e-11	14.188	P0ADE8	27	-7.71399	1.0876e-11	2.76046e-11
P76243	-0.296615	-0.373638	-0.219593	21.3765	-7.64554	1.69126e-11	4.25489e-11	14.3743	P76243	11	-7.71321	1.09177e-11	2.76858e-11
P78061	0.637411	0.479492	0.79533	17.0809	8.0412	1.01791e-11	2.59739e-11	15.0169	P78061	2	7.9838	1.10142e-11	2.79058e-11
P23865	0.146478	0.108022	0.184933	22.3527	7.56208	2.52453e-11	6.29045e-11	13.9762	P23865	41	7.70853	1.11681e-11	2.82709e-11
P0A7P5	0.33645	0.250218	0.422683	24.7656	7.74606	1.04272e-11	2.65596e-11	14.8551	P0A7P5	3	7.69445	1.19581e-11	3.02438e-11
P0A8Y1	0.472898	0.352542	0.593253	19.1148	7.80067	8.0137e-12	2.06324e-11	15.1169	P0A8Y1	2	7.68479	1.25324e-11	3.16682e-11
P32176	-0.474596	-0.595446	-0.353747	19.4725	-7.7967	8.16852e-12	2.10121e-11	15.0978	P32176	2	-7.68248	1.26733e-11	3.19963e-11
P76177	-0.289694	-0.365537	-0.213851	24.188	-7.58322	2.28106e-11	5.71363e-11	14.077	P76177	27	-7.67951	1.28573e-11	3.24322e-11
P75820	-0.207888	-0.261569	-0.154207	19.9118	-7.68848	1.37575e-11	3.47948e-11	14.5795	P75820	6	-7.65582	1.44226e-11	3.63485e-11
P0A821	0.188822	0.139362	0.238283	21.1365	7.57925	2.32501e-11	5.81353e-11	14.058	P0A821	15	7.65207	1.46873e-11	3.6983e-11
P62617	-0.193432	-0.243621	-0.143243	22.1072	-7.6515	1.64349e-11	4.14199e-11	14.4028	P62617	8	-7.64804	1.49771e-11	3.76797e-11
P60624	0.268614	0.198213	0.339015	26.5901	7.57493	2.3736e-11	5.92987e-11	14.0375	P60624	13	7.64775	1.49981e-11	3.76994e-11
P75809	0.245207	0.182024	0.30839	19.8675	7.70483	1.27167e-11	3.22479e-11	14.6577	P75809	4	7.64501	1.51985e-11	3.81696e-11
P0ADF8	-0.254599	-0.321363	-0.187835	22.335	-7.57086	2.42037e-11	6.04143e-11	14.0181	P0ADF8	11	-7.63167	1.62136e-11	4.06832e-11
P77737	0.345728	0.254663	0.436793	23.2563	7.53724	2.84363e-11	7.06099e-11	13.858	P77737	23	7.62757	1.65386e-11	4.14623e-11
P76423	-0.213144	-0.268973	-0.157314	22.1859	-7.57952	2.32194e-11	5.81094e-11	14.0593	P76423	9	-7.60745	1.82311e-11	4.56656e-11
P0AAZ4	0.201446	0.148487	0.254406	20.4176	7.55175	2.65266e-11	6.59823e-11	13.927	P0AAZ4	11	7.59779	1.91039e-11	4.781e-11
P0A9G8	0.255888	0.188583	0.323193	19.9449	7.54802	2.70047e-11	6.71132e-11	13.9093	P0A9G8	8	7.58373	2.04485e-11	5.11302e-11
P21517	0.34092	0.255004	0.426835	19.1113	7.87791	5.51883e-12	1.44033e-11	15.4878	P21517	2	7.57671	2.11553e-11	5.28513e-11
P0AA89	-0.452814	-0.569391	-0.336237	19.2198	-7.71256	1.29221e-11	3.27398e-11	14.6678	P0AA89	2	-7.57422	2.24829e-11	5.61192e-11
P0A6C8	0.252241	0.185158	0.319325	24.0162	7.46501	4.01781e-11	9.8908e-11	13.5146	P0A6C8	20	7.55419	2.35887e-11	5.8828e-11
P27302	-0.216024	-0.273669	-0.15838	24.6483	-7.44002	4.52732e-11	1.11259e-10	13.3961	P27302	37	-7.5493	2.41523e-11	6.0181e-11
P21165	-0.191541	-0.242644	-0.140439	23.4187	-7.44134	4.49895e-11	1.10657e-10	13.4023	P21165	24	-7.54302	2.4897e-11	6.19826e-11
Q46822	-0.38616	-0.485127	-0.287194	18.3412	-7.74657	1.04015e-11	2.65179e-11	14.8575	Q46822	2	-7.53973	2.52955e-11	6.29201e-11
P36673	-0.272066	-0.34374	-0.200391	19.7852	-7.53597	2.86099e-11	7.09794e-11	13.8519	P36673	5	-7.53763	2.55536e-11	6.3507e-11
P0AA04	0.533898	0.39202	0.675775	24.3074	7.47094	3.90539e-11	9.62231e-11	13.5428	P0AA04	4	7.5267	2.69388e-11	6.68914e-11
Q46864	-0.34318	-0.433255	-0.253106	19.6414	-7.564	2.50139e-11	6.23823e-11	13.9854	Q46864	3	-7.5247	2.72008e-11	6.74836e-11
P62615	-0.146513	-0.185367	-0.107659	20.3612	-7.48632	3.62853e-11	8.96332e-11	13.6159	P62615	12	-7.51544	2.84443e-11	7.05075e-11
P0A6P5	0.172577	0.126332	0.218822	22.614	7.40882	5.25467e-11	1.28582e-10	13.2481	P0A6P5	24	7.51388	2.86598e-11	7.09801e-11
P63235	-0.668532	-0.846958	-0.490105	21.8046	-7.43865	4.55718e-11	1.11897e-10	13.3895	P63235	6	-7.51228	2.88817e-11	7.14679e-11
P77375	-1.46438	-1.79786	-1.13089	15.4069	-8.87663	5.65715e-11	1.38077e-10	14.0505	P77375	2	-8.92564	3.04396e-11	7.52578e-11
P0A7J0	-0.2046	-0.258934	-0.150265	22.4818	-7.47584	3.81509e-11	9.40792e-11	13.5661	P0A7J0	9	-7.50023	3.0611e-11	7.56163e-11
P18775	0.597876	0.437745	0.758008	21.6821	7.4125	5.16298e-11	1.26447e-10	13.2656	P18775	26	7.49866	3.08433e-11	7.61246e-11
P0AFL6	0.211277	0.154597	0.267956	20.5061	7.40047	5.46819e-11	1.33693e-10	13.2086	P0AFL6	17	7.48223	3.33882e-11	8.23346e-11
P65807	-0.617957	-0.781427	-0.454487	18.8435	-7.50499	3.31847e-11	8.21868e-11	13.7046	P65807	2	-7.48161	3.34878e-11	8.2509e-11
P09996	-0.514229	-0.64815	-0.380309	18.6864	-7.63114	2.6481e-11	6.59261e-11	13.9637	P09996	2	-7.54599	3.49929e-11	8.61432e-11
P37338	-0.701372	-0.87211	-0.530635	16.4192	-8.23329	3.76617e-11	9.2953e-11	13.8833	P37338	2	-8.17666	3.54304e-11	8.71455e-11
P32053	0.265458	0.195134	0.335782	19.0799	7.49417	3.49471e-11	8.64021e-11	13.6532	P32053	4	7.46295	3.66393e-11	9.00414e-11
P75864	0.201994	0.147458	0.256531	21.0517	7.3533	6.84696e-11	1.65985e-10	12.9854	P75864	27	7.45603	3.78828e-11	9.30176e-11
P04391;P06960	0.345224	0.252303	0.438146	23.6706	7.37591	6.14752e-11	1.49663e-10	13.0923	P04391;P06960	14	7.45421	3.82161e-11	9.37555e-11
P04846	0.292657	0.213903	0.371411	22.7459	7.37767	6.09635e-11	1.48543e-10	13.1006	P04846	13	7.45114	3.87858e-11	9.50718e-11
P0A978	1.0605	0.776985	1.34402	20.7697	7.43035	5.76692e-11	1.40636e-10	13.1748	P0A978	2	7.48007	4.09162e-11	1.00208e-10
P00561	-0.292604	-0.371756	-0.213452	25.6291	-7.33921	7.32225e-11	1.77207e-10	12.9187	P00561	86	-7.4353	4.18599e-11	1.02432e-10
P0A879	0.151452	0.110332	0.192573	23.8911	7.31225	8.32441e-11	2.00444e-10	12.7914	P0A879	29	7.43313	4.23006e-11	1.03422e-10
P76220	0.395828	0.289053	0.502603	20.4975	7.35984	6.63689e-11	1.61166e-10	13.0163	P76220	7	7.41932	4.52081e-11	1.10436e-10
P05100	-0.748715	-0.941141	-0.556289	16.6306	-7.76071	5.14749e-11	1.26175e-10	13.486	P05100	2	-7.74368	4.64723e-11	1.13427e-10
P0A8V2	0.202813	0.147677	0.257948	25.2388	7.30286	8.70486e-11	2.09077e-10	12.7471	P0A8V2	120	7.40336	4.88168e-11	1.19048e-10
P43671	0.196112	0.143252	0.248973	20.8984	7.36552	6.45953e-11	1.57125e-10	13.0432	P43671	10	7.39938	4.97614e-11	1.21248e-10
P42625	-1.22573	-1.5473	-0.904161	16.2169	-7.59719	8.17968e-11	1.97291e-10	12.9528	P42625	2	-7.66746	5.14845e-11	1.2534e-10
P60651	0.220357	0.160575	0.280138	22.3692	7.31799	8.10044e-11	1.95709e-10	12.8185	P60651	14	7.38818	5.2513e-11	1.27736e-10
P19319	-0.420391	-0.531221	-0.30956	18.2463	-7.53052	2.93657e-11	7.27912e-11	13.826	P19319	2	-7.38489	5.33516e-11	1.29665e-10
P0ADS6	-0.233599	-0.297025	-0.170173	23.2083	-7.31195	8.3364e-11	2.00564e-10	12.79	P0ADS6	13	-7.37932	5.47995e-11	1.33071e-10
P17117	0.218056	0.158753	0.27736	22.0368	7.29993	8.82708e-11	2.11835e-10	12.7332	P17117	15	7.37391	5.62436e-11	1.36417e-10
P77485	-0.298833	-0.375256	-0.222409	18.4251	-7.76306	9.60677e-12	2.45792e-11	14.9366	P77485	2	-7.3738	5.62726e-11	1.36417e-10
P0ACX9	0.80786	0.589619	1.0261	18.6661	7.34904	6.98729e-11	1.69244e-10	12.9652	P0ACX9	2	7.37221	5.67036e-11	1.37346e-10
P0AGE4	-0.697286	-0.886577	-0.507995	20.388	-7.31326	8.28448e-11	1.9965e-10	12.7962	P0AGE4	3	-7.36828	5.77837e-11	1.39843e-10
P0AAN3	-0.345988	-0.43979	-0.252187	20.5931	-7.32288	7.91393e-11	1.91365e-10	12.8416	P0AAN3	6	-7.36795	5.78772e-11	1.39951e-10
P09373;P42632	0.429226	0.312639	0.545814	24.6736	7.30912	8.44936e-11	2.03111e-10	12.7766	P09373;P42632	6	7.3674	5.80288e-11	1.402e-10
P0DM85	-0.609543	-0.768521	-0.450565	17.4421	-7.63678	5.54386e-11	1.35427e-10	13.2989	P0DM85	2	-7.59192	5.82214e-11	1.40546e-10
P0AEJ2	0.663531	0.482503	0.84456	22.9335	7.27688	9.84874e-11	2.35171e-10	12.6245	P0AEJ2	23	7.36059	5.996e-11	1.44621e-10
P76049	-0.214123	-0.270167	-0.158078	19.658	-7.58504	2.26127e-11	5.66901e-11	14.0857	P76049	3	-7.35908	6.03967e-11	1.45552e-10
P75914	-0.169215	-0.214881	-0.123549	22.7633	-7.35654	6.74192e-11	1.63577e-10	13.0007	P75914	9	-7.35626	6.12185e-11	1.47408e-10
P0A7Y0	0.165837	0.120701	0.210972	22.4846	7.29446	9.05939e-11	2.17046e-10	12.7075	P0A7Y0	14	7.35486	6.16315e-11	1.48278e-10
P35340	0.17756	0.128857	0.226263	23.0027	7.23803	1.18439e-10	2.8117e-10	12.4415	P35340	33	7.35114	6.27433e-11	1.50826e-10
P31574	-0.834667	-1.0466	-0.622738	15.7673	-7.87876	8.11086e-11	1.95796e-10	13.1218	P31574	2	-7.88069	6.43886e-11	1.54651e-10
P76422	-0.194069	-0.247176	-0.140963	21.9689	-7.25506	1.09242e-10	2.60416e-10	12.5217	P76422	18	-7.33844	6.66882e-11	1.60041e-10
P75777	-0.232548	-0.295902	-0.169194	20.8745	-7.2873	9.3733e-11	2.24192e-10	12.6736	P75777	10	-7.33562	6.75987e-11	1.6209e-10
P39364	-0.969753	-1.18597	-0.75354	14.7284	-9.11756	1.26349e-10	2.9871e-10	13.0806	P39364	2	-9.10592	7.31942e-11	1.7536e-10
P0ADK0	-0.201542	-0.256703	-0.146382	22.6617	-7.25381	1.09895e-10	2.61537e-10	12.5158	P0ADK0	13	-7.31569	7.43792e-11	1.7805e-10
P75687	-0.714164	-0.902386	-0.525942	18.0846	-7.56067	8.90493e-11	2.13524e-10	12.841	P75687	2	-7.55783	7.7491e-11	1.85344e-10
P0AC23	-0.738146	-0.939114	-0.537178	20.2982	-7.29199	9.16629e-11	2.19424e-10	12.6958	P0AC23	2	-7.30444	7.85046e-11	1.87611e-10
P0AFW0	-0.296476	-0.376408	-0.216543	19.7244	-7.3637	6.51605e-11	1.58366e-10	13.0345	P0AFW0	3	-7.29359	8.26943e-11	1.97459e-10
P69503	0.295203	0.214141	0.376265	22.885	7.22992	1.23088e-10	2.91481e-10	12.4033	P69503	10	7.29105	8.37062e-11	1.99709e-10
P07862	0.179303	0.130054	0.228552	21.6402	7.22806	1.24176e-10	2.93815e-10	12.3946	P07862	13	7.28459	8.6339e-11	2.05819e-10
P0A825	0.182158	0.131689	0.232627	26.7849	7.16566	1.66898e-10	3.91342e-10	12.1013	P0A825	48	7.28199	8.74222e-11	2.08228e-10
P32131	0.229662	0.166413	0.29291	20.518	7.20891	1.3598e-10	3.20685e-10	12.3045	P32131	14	7.2794	8.85105e-11	2.10645e-10
P76245	0.382068	0.277917	0.486219	18.8413	7.28297	9.56799e-11	2.28657e-10	12.6532	P76245	3	7.27493	9.0429e-11	2.14909e-10
P0AAJ1;P18776	0.755665	0.554477	0.956852	18.8724	7.48119	1.09586e-10	2.61019e-10	12.6201	P0AAJ1;P18776	2	7.4925	9.04526e-11	2.14909e-10
Q46893	-0.217724	-0.277411	-0.158037	20.3493	-7.24202	1.16222e-10	2.76136e-10	12.4603	Q46893	7	-7.24942	1.02171e-10	2.42549e-10
P0A9S5	0.337604	0.244181	0.431026	22.1043	7.17442	1.60118e-10	3.76369e-10	12.1424	P0A9S5	13	7.24873	1.02511e-10	2.43155e-10
P0ADW3	-0.215463	-0.275174	-0.155753	23.9665	-7.16397	1.68237e-10	3.93837e-10	12.0934	P0ADW3	16	-7.24022	1.06773e-10	2.53055e-10
P02929	0.504865	0.365113	0.644618	20.6071	7.17211	1.61875e-10	3.80186e-10	12.1316	P02929	7	7.23978	1.06997e-10	2.53378e-10
P0AET8	-0.190021	-0.242679	-0.137362	23.3827	-7.16414	1.68099e-10	3.93836e-10	12.0942	P0AET8	16	-7.23897	1.07412e-10	2.5415e-10
P06136	0.383528	0.28086	0.486195	19.6663	7.41645	5.06676e-11	1.24303e-10	13.2843	P06136	2	7.23735	1.08244e-10	2.55906e-10
P02919	-0.240328	-0.307141	-0.173514	21.2896	-7.14116	1.87405e-10	4.36922e-10	11.9864	P02919	20	-7.2265	1.14008e-10	2.6931e-10
P0AG30	0.191017	0.137702	0.244332	24.5279	7.11302	2.14055e-10	4.97434e-10	11.8545	P0AG30	47	7.2247	1.14994e-10	2.71416e-10
P15877	0.613538	0.44293	0.784146	21.7449	7.13959	1.88801e-10	4.39461e-10	11.979	P15877	28	7.22258	1.16167e-10	2.73959e-10
P0AC13	0.182613	0.132049	0.233178	21.9648	7.16996	1.63535e-10	3.83771e-10	12.1215	P0AC13	12	7.21958	1.17845e-10	2.77688e-10
P0A8P1	0.739128	0.554982	0.923274	17.1306	8.06303	1.37854e-10	3.24837e-10	12.6634	P0A8P1	2	8.02138	1.19341e-10	2.8098e-10
A5A621	0.593022	0.435008	0.751035	17.3084	7.47513	1.1253e-10	2.67585e-10	12.5937	A5A621	2	7.42944	1.19567e-10	2.81283e-10
P07813	0.24613	0.177427	0.314833	23.39	7.11247	2.14613e-10	4.97922e-10	11.8519	P07813	65	7.21187	1.22269e-10	2.87402e-10
P0C066	0.203077	0.147339	0.258816	20.1756	7.23329	1.21134e-10	2.87092e-10	12.4192	P0C066	6	7.21056	1.23036e-10	2.88969e-10
P27298	0.16473	0.118603	0.210857	22.2679	7.09009	2.38538e-10	5.51643e-10	11.7471	P27298	42	7.21034	1.23168e-10	2.89041e-10
P09169	0.442891	0.319332	0.56645	26.4997	7.11629	2.1078e-10	4.90223e-10	11.8698	P09169	35	7.20195	1.28205e-10	3.00615e-10
P0AE82	-0.191376	-0.244487	-0.138265	20.6732	-7.15376	1.7656e-10	4.12645e-10	12.0455	P0AE82	11	-7.19759	1.309e-10	3.06684e-10
P0ADK6	-0.483419	-0.615432	-0.351405	17.8974	-7.27103	1.0591e-10	2.52683e-10	12.5568	P0ADK6	2	-7.193	1.39541e-10	3.2666e-10
P37744	0.180862	0.130163	0.23156	22.8427	7.08247	2.47269e-10	5.70913e-10	11.7115	P37744	25	7.18128	1.41499e-10	3.30974e-10
P40710	-0.256776	-0.328062	-0.185491	20.6106	-7.1513	1.78631e-10	4.17145e-10	12.0339	P40710	7	-7.18043	1.42074e-10	3.32048e-10
P21866	-0.284903	-0.355874	-0.213931	19.2299	-7.99565	1.14586e-11	2.91092e-11	14.8709	P21866	2	-7.38911	1.42907e-10	3.33722e-10
P0AC92	0.55756	0.40406	0.71106	20.7437	7.21132	1.34437e-10	3.17569e-10	12.3158	P0AC92	2	7.17521	1.45659e-10	3.3987e-10
P02358	0.238685	0.171799	0.305571	25.6198	7.08469	2.44692e-10	5.65419e-10	11.7219	P02358	20	7.16935	1.49789e-10	3.49224e-10
P67087	-0.178928	-0.228872	-0.128984	21.4857	-7.11251	2.14572e-10	4.97922e-10	11.8521	P67087	13	-7.16882	1.50167e-10	3.49818e-10
P06960	0.365034	0.263532	0.466536	21.7847	7.13989	1.88535e-10	4.39199e-10	11.9804	P06960	4	7.16707	1.51429e-10	3.52472e-10
P36930	-0.630667	-0.777288	-0.484047	18.1196	-8.70219	1.18981e-10	2.82223e-10	13.005	P36930	2	-8.45534	1.61505e-10	3.75621e-10
P10346	-0.281027	-0.35962	-0.202434	21.5335	-7.09895	2.28766e-10	5.29902e-10	11.7886	P10346	9	-7.15187	1.62811e-10	3.7835e-10
P36979	0.261839	0.18831	0.335369	21.6584	7.06972	2.62589e-10	6.05308e-10	11.6519	P36979	11	7.13059	1.80188e-10	4.18393e-10
P0A9H1	0.237814	0.171252	0.304376	21.6786	7.09321	2.35052e-10	5.44021e-10	11.7617	P0A9H1	8	7.12572	1.84415e-10	4.27861e-10
P0A9F1	-0.275924	-0.353381	-0.198468	20.0777	-7.07232	2.59396e-10	5.98429e-10	11.664	P0A9F1	7	-7.10892	1.99775e-10	4.63121e-10
P10442	0.426435	0.309156	0.543713	19.9987	7.21981	1.34931e-10	3.18473e-10	12.3165	P10442	2	7.10129	2.15709e-10	4.99656e-10
P0AEP3	0.144778	0.103639	0.185916	24.9026	6.98685	3.87898e-10	8.84198e-10	11.2652	P0AEP3	24	7.09119	2.1736e-10	5.03074e-10
P06974	-1.42676	-1.81993	-1.0336	16.8619	-7.22801	3.30906e-10	7.59121e-10	11.7245	P06974	2	-7.29361	2.17857e-10	5.03815e-10
P29745	0.209609	0.150147	0.269071	22.5051	6.99841	3.67381e-10	8.39434e-10	11.3191	P29745	24	7.08978	2.18826e-10	5.05648e-10
P0A8I5	0.194696	0.139871	0.249522	22.3489	7.05026	2.87815e-10	6.62392e-10	11.561	P0A8I5	10	7.08598	2.2281e-10	5.14439e-10
P0AB01	-0.284662	-0.363633	-0.205692	18.8412	-7.15641	1.74359e-10	4.07834e-10	12.0579	P0AB01	3	-7.08474	2.24135e-10	5.17081e-10
P33607	-0.534602	-0.665569	-0.403635	22.0066	-8.25163	3.79995e-10	8.66872e-10	11.8078	P33607	3	-8.26833	2.41248e-10	5.56114e-10
P0AD68	0.272823	0.195522	0.350124	20.3978	7.00688	3.53031e-10	8.0729e-10	11.3586	P0AD68	11	7.06903	2.41515e-10	5.5628e-10
P0AE06	-0.150893	-0.194025	-0.107762	23.3827	-6.94561	4.70807e-10	1.06808e-09	11.0733	P0AE06	30	-7.05862	2.53753e-10	5.83998e-10
P06722	0.283976	0.211228	0.356723	17.1278	7.81756	1.42194e-10	3.34513e-10	12.5262	P06722	3	7.59859	2.64312e-10	6.07811e-10
P0ACV0	0.281178	0.202037	0.360318	20.6617	7.05362	2.83295e-10	6.52513e-10	11.5767	P0ACV0	4	7.04683	2.68364e-10	6.16634e-10
P0ACB7	-0.270025	-0.346964	-0.193087	22.3571	-6.96771	4.24405e-10	9.65108e-10	11.1761	P0ACB7	16	-7.0438	2.72261e-10	6.25087e-10
P77247	-0.230058	-0.295516	-0.1646	21.7778	-6.97761	4.05118e-10	9.21982e-10	11.2222	P77247	13	-7.0428	2.7355e-10	6.27544e-10
P23878	0.483439	0.346467	0.620411	19.6296	7.00715	3.5259e-10	8.06926e-10	11.3598	P23878	3	7.0358	2.82797e-10	6.48236e-10
P0A720	0.198244	0.142177	0.254311	20.759	7.01977	3.32254e-10	7.61604e-10	11.4187	P0A720	8	7.03281	2.86829e-10	6.56954e-10
P64548	0.392268	0.327634	0.456902	17.0684	12.631	3.33983e-11	8.26443e-11	15.0936	P64548	3	10.546	2.91601e-10	6.67349e-10
P0AC69	0.245595	0.175864	0.315326	24.3606	6.99234	3.78023e-10	8.63062e-10	11.2908	P0AC69	8	7.02855	2.92688e-10	6.69302e-10
P76291	0.264637	0.189431	0.339844	19.8962	6.98594	3.89564e-10	8.8729e-10	11.261	P76291	8	7.02811	2.93299e-10	6.70165e-10
P24173	0.284614	0.203976	0.365252	19.7012	7.00721	3.52482e-10	8.06926e-10	11.3601	P24173	5	7.02491	2.97794e-10	6.79892e-10
P76483	-0.98993	-1.25369	-0.726168	17.6205	-7.503	2.95342e-10	6.78622e-10	12.2406	P76483	2	-7.43512	3.22057e-10	7.347e-10
P30871	0.209692	0.149751	0.269634	21.7414	6.94522	4.71649e-10	1.06915e-09	11.0715	P30871	12	7.0021	3.31799e-10	7.56323e-10
P0ADX5	-0.413613	-0.52914	-0.298086	19.2784	-7.10791	2.19289e-10	5.0836e-10	11.8306	P0ADX5	2	-6.98709	3.5625e-10	8.11411e-10
P32134	-0.378395	-0.479945	-0.276846	19.2701	-7.42184	1.42056e-10	3.34461e-10	12.3617	P32134	2	-7.17734	3.63589e-10	8.27468e-10
P21170	0.259887	0.185028	0.334746	22.9957	6.89243	6.0408e-10	1.36502e-09	10.8264	P21170	31	6.98226	3.64496e-10	8.28873e-10
P0A9N4	0.254713	0.181251	0.328175	21.5424	6.88365	6.29419e-10	1.42116e-09	10.7857	P0A9N4	14	6.95373	4.1718e-10	9.47926e-10
P0AEB2	0.288963	0.20543	0.372495	22.9233	6.8678	6.77851e-10	1.52931e-09	10.7123	P0AEB2	27	6.95336	4.1791e-10	9.48831e-10
P0AEV9	-0.589026	-0.757433	-0.42062	19.1127	-6.94492	4.91192e-10	1.11257e-09	11.0355	P0AEV9	2	-6.92857	4.87857e-10	1.10676e-09
P0AFF4	-1.21527	-1.55203	-0.878515	17.0853	-7.20772	7.59077e-10	1.70852e-09	10.9048	P0AFF4	2	-7.27451	4.91248e-10	1.11357e-09
P0AE18	0.236925	0.168012	0.305838	22.5992	6.82558	8.25676e-10	1.85259e-09	10.517	P0AE18	25	6.91261	5.06651e-10	1.14758e-09
P64588	0.410636	0.291535	0.529738	22.3022	6.84498	7.54157e-10	1.69878e-09	10.6067	P64588	9	6.91098	5.10563e-10	1.15553e-09
P0AAL9	0.822865	0.632976	1.01275	14.1638	8.82972	4.66722e-10	1.05965e-09	11.9695	P0AAL9	2	8.58067	5.16495e-10	1.16803e-09
P65870	0.304787	0.216455	0.393119	20.4383	6.85027	7.35734e-10	1.65859e-09	10.6312	P65870	7	6.89542	5.49485e-10	1.24165e-09
P0A6S5	0.468358	0.334798	0.601918	18.3379	6.96197	4.35994e-10	9.90676e-10	11.1494	P0A6S5	2	6.89175	5.59076e-10	1.26233e-09
P76038	0.419894	0.304445	0.535343	17.0528	7.24423	3.08335e-10	7.07908e-10	11.5905	P76038	2	7.07865	5.60997e-10	1.26567e-09
P31660	-1.29806	-1.66995	-0.926161	17.5146	-6.94255	8.00119e-10	1.79807e-09	10.7961	P31660	2	-6.99811	5.6265e-10	1.2684e-09
P0C018	0.266371	0.188975	0.343767	25.8011	6.8328	7.98295e-10	1.79538e-09	10.5504	P0C018	10	6.88868	5.67236e-10	1.27773e-09
P75968	-0.959893	-1.21867	-0.701116	17.6187	-7.44421	9.97772e-10	2.22825e-09	10.658	P75968	2	-7.49942	6.43686e-10	1.4488e-09
P52612	-1.37371	-1.76569	-0.981735	17.7398	-6.97885	9.24457e-10	2.06937e-09	10.8075	P52612	2	-7.03243	6.51229e-10	1.46463e-09
P37610	-0.481257	-0.608755	-0.353759	17.1637	-7.53684	1.82444e-10	4.25703e-10	12.4691	P37610	2	-7.18871	6.52427e-10	1.46617e-09
P37659	0.28743	0.204799	0.37006	19.5043	6.90595	5.66994e-10	1.28324e-09	10.8892	P37659	3	6.84919	6.83229e-10	1.53418e-09
P0A6V1	-0.292635	-0.378513	-0.206756	22.7833	-6.76505	1.09485e-09	2.44125e-09	10.2376	P0A6V1	25	-6.84791	6.87362e-10	1.54226e-09
P0A905	-0.400773	-0.51813	-0.283415	24.8216	-6.77982	1.02207e-09	2.28074e-09	10.3057	P0A905	9	-6.84485	6.97316e-10	1.56336e-09
P0A7Y8	0.181876	0.129025	0.234727	20.9899	6.83206	8.01055e-10	1.79876e-09	10.5469	P0A7Y8	8	6.83676	7.24398e-10	1.62281e-09
P76170	-0.315704	-0.407805	-0.223604	22.8223	-6.80533	9.07515e-10	2.03303e-09	10.4234	P76170	5	-6.83637	7.25723e-10	1.62451e-09
P05020	-0.153846	-0.199289	-0.108403	24.2555	-6.72129	1.34195e-09	2.9668e-09	10.0363	P05020	31	-6.82855	7.52917e-10	1.68406e-09
P33650	0.616752	0.435163	0.798341	21.8133	6.74297	1.21333e-09	2.69076e-09	10.136	P33650	18	6.81952	7.85575e-10	1.75574e-09
P0A6W0	0.475245	0.339019	0.611472	18.0877	6.92901	5.7301e-10	1.29583e-09	10.9621	P0A6W0	2	6.83949	7.98381e-10	1.78297e-09
P0A7Z4	0.126595	0.0889574	0.164232	25.8019	6.67774	1.64261e-09	3.60368e-09	9.83626	P0A7Z4	38	6.80718	8.32473e-10	1.85765e-09
P0AG44	0.260904	0.18412	0.337688	26.5295	6.74589	1.19699e-09	2.65863e-09	10.1494	P0AG44	10	6.80071	8.5819e-10	1.91355e-09
P0AG20	-0.200416	-0.259729	-0.141104	21.9158	-6.70841	1.42468e-09	3.13518e-09	9.97707	P0AG20	20	-6.78969	9.03749e-10	2.01357e-09
P64519	-0.425813	-0.551119	-0.300507	19.4009	-6.74648	1.19369e-09	2.65337e-09	10.1521	P64519	4	-6.78951	9.04535e-10	2.01375e-09
P0A7H6	-0.232739	-0.300606	-0.164872	19.6822	-6.80833	8.94883e-10	2.0063e-09	10.4373	P0A7H6	4	-6.77238	9.80253e-10	2.18063e-09
P0ADU2	-0.271148	-0.350745	-0.191551	22.4453	-6.76302	1.10524e-09	2.46249e-09	10.2283	P0ADU2	4	-6.75745	1.05135e-09	2.33698e-09
P15373	-0.252696	-0.327179	-0.178212	20.0467	-6.73544	1.25654e-09	2.78227e-09	10.1013	P15373	6	-6.75668	1.05515e-09	2.34359e-09
P0A7L8	0.366665	0.257917	0.475413	25.1953	6.6939	1.524e-09	3.35116e-09	9.9104	P0A7L8	9	6.75618	1.0576e-09	2.34721e-09
Q46811	-1.22107	-1.55886	-0.883268	17.5321	-7.24801	1.67184e-09	3.665e-09	10.3271	Q46811	2	-7.30971	1.07505e-09	2.3841e-09
P0AF52	0.597675	0.421918	0.773432	20.0057	6.75123	1.16757e-09	2.59732e-09	10.174	P0AF52	2	6.74313	1.12432e-09	2.49143e-09
P0AGL2	-0.718869	-0.918116	-0.519623	22.3089	-7.2255	1.37118e-09	3.02908e-09	10.2592	P0AGL2	2	-7.22693	1.12623e-09	2.49374e-09
P75691	-0.219903	-0.285638	-0.154168	23.4911	-6.64152	1.94265e-09	4.23272e-09	9.67033	P75691	34	-6.73285	1.17978e-09	2.61029e-09
P0A6M8	0.148243	0.103762	0.192725	26.9283	6.61646	2.18143e-09	4.74217e-09	9.55568	P0A6M8	80	6.73016	1.19473e-09	2.64131e-09
P37760	0.238552	0.167707	0.309397	22.7479	6.68504	1.58792e-09	3.48903e-09	9.86976	P37760	8	6.72093	1.24744e-09	2.75572e-09
P63020	-0.393861	-0.511584	-0.276138	23.1804	-6.64223	1.93628e-09	4.22207e-09	9.67357	P63020	6	-6.69562	1.40421e-09	3.09966e-09
P77212	-0.22617	-0.293456	-0.158884	20.2325	-6.67332	1.67662e-09	3.67266e-09	9.81599	P77212	7	-6.69464	1.41067e-09	3.11153e-09
P00909	0.197317	0.138055	0.256578	22.793	6.61028	2.24461e-09	4.87582e-09	9.52745	P00909	20	6.69038	1.43904e-09	3.17165e-09
P77695	-0.390493	-0.506545	-0.274441	23.0896	-6.68023	1.62369e-09	3.5649e-09	9.84772	P77695	3	-6.68879	1.44975e-09	3.1928e-09
P52095	-0.223376	-0.289937	-0.156816	19.8889	-6.66276	1.76067e-09	3.85088e-09	9.7676	P52095	7	-6.68287	1.49038e-09	3.27976e-09
P0AGD7	0.15032	0.104782	0.195858	22.5865	6.55351	2.9168e-09	6.28825e-09	9.26848	P0AGD7	33	6.66	1.65837e-09	3.64663e-09
P33919	0.249274	0.175882	0.322667	18.546	6.74307	1.21275e-09	2.69076e-09	10.1364	P33919	3	6.65364	1.70832e-09	3.75359e-09
P33596	-0.497036	-0.640326	-0.353747	17.0002	-6.91052	1.38507e-09	3.05506e-09	10.124	P33596	2	-6.83054	1.74608e-09	3.8336e-09
P43340	0.213848	0.151387	0.276308	19.3352	6.79722	9.42488e-10	2.10808e-09	10.386	P43340	3	6.64653	1.76585e-09	3.87405e-09
P0A867	0.238139	0.166029	0.310248	24.018	6.55646	2.87745e-09	6.21276e-09	9.2819	P0A867	36	6.64455	1.78225e-09	3.90704e-09
P04425	0.164529	0.114767	0.214292	22.2558	6.56401	2.77901e-09	6.0093e-09	9.31631	P04425	19	6.64281	1.79675e-09	3.93581e-09
P0A6X3	-0.52685	-0.685668	-0.368033	23.283	-6.58598	2.51121e-09	5.44254e-09	9.41648	P0A6X3	4	-6.64026	1.81822e-09	3.97979e-09
P69348	-0.500193	-0.638583	-0.361803	16.5823	-7.23838	1.3052e-09	2.88778e-09	10.3085	P69348	2	-7.10279	1.82715e-09	3.99628e-09
P77301	0.600821	0.428292	0.77335	17.2144	6.94775	1.68115e-09	3.67976e-09	10.0503	P77301	2	6.89304	1.85425e-09	4.05246e-09
P0AEP7	-0.914092	-1.17378	-0.654405	16.0957	-7.05208	2.90385e-09	6.26506e-09	9.52012	P0AEP7	2	-7.10726	1.9522e-09	4.26328e-09
P07822	0.441581	0.316671	0.56649	17.5775	7.04946	9.68577e-10	2.16474e-09	10.6051	P07822	2	6.84876	1.99551e-09	4.35454e-09
P75867	0.175212	0.122402	0.228022	20.5356	6.58687	2.50094e-09	5.42439e-09	9.42053	P75867	10	6.61706	2.02581e-09	4.41729e-09
P76446	-0.290795	-0.377574	-0.204017	18.7213	-6.65282	1.84367e-09	4.02933e-09	9.72205	P76446	3	-6.60996	2.09384e-09	4.56216e-09
P75804	-0.326615	-0.424463	-0.228766	18.8815	-6.62693	2.0783e-09	4.52484e-09	9.60357	P75804	3	-6.60887	2.10445e-09	4.58177e-09
P0A794	-0.16563	-0.216024	-0.115236	22.3436	-6.52514	3.32392e-09	7.14443e-09	9.13934	P0A794	14	-6.58311	2.37237e-09	5.16117e-09
P0A6U3	0.233846	0.162513	0.30518	21.6942	6.50832	3.5912e-09	7.70158e-09	9.06291	P0A6U3	18	6.58268	2.37712e-09	5.16757e-09
P31069	0.327092	0.227775	0.426409	20.7185	6.53849	3.12578e-09	6.72864e-09	9.20008	P31069	6	6.58237	2.38053e-09	5.17105e-09
P64610	0.372497	0.262284	0.48271	18.517	6.70996	1.41447e-09	3.1175e-09	9.98419	P64610	2	6.57799	2.42944e-09	5.2733e-09
P21693	0.353698	0.24961	0.457786	19.2287	6.7472	1.23319e-09	2.73268e-09	10.1452	P21693	2	6.57842	2.50363e-09	5.43023e-09
P52061	-0.202105	-0.26308	-0.141129	22.0899	-6.5804	2.57674e-09	5.58034e-09	9.39101	P52061	5	-6.55455	2.70882e-09	5.87081e-09
P75782	0.253041	0.176528	0.329553	19.9794	6.56583	2.75583e-09	5.96366e-09	9.32459	P75782	4	6.55397	2.71605e-09	5.88203e-09
P0A8M0	0.187316	0.129779	0.244852	24.5917	6.46345	4.41298e-09	9.40758e-09	8.85931	P0A8M0	28	6.55295	2.72894e-09	5.90548e-09
P77425	-0.770346	-0.966967	-0.573724	14.1984	-7.96443	2.95847e-09	6.37329e-09	9.97579	P77425	2	-7.83806	2.74998e-09	5.94653e-09
P0A6D7	0.194024	0.134562	0.253487	23.0716	6.47806	4.12676e-09	8.81052e-09	8.92556	P0A6D7	17	6.5498	2.76912e-09	5.98338e-09
P03813	-0.192852	-0.250656	-0.135049	20.4946	-6.62369	2.10968e-09	4.58969e-09	9.58875	P03813	4	-6.54844	2.78672e-09	6.01688e-09
P0AEL3	0.593953	0.412131	0.775776	21.9181	6.48539	3.99024e-09	8.54455e-09	8.95879	P0AEL3	5	6.54757	2.79798e-09	6.03663e-09
P0A9M0	0.143316	0.0990822	0.187549	23.3235	6.4324	5.08772e-09	1.08218e-08	8.71877	P0A9M0	73	6.54504	2.83092e-09	6.10311e-09
P33235	-1.48272	-1.92122	-1.04422	17.4194	-6.74968	4.30583e-09	9.18598e-09	9.36775	P33235	2	-6.81546	2.88521e-09	6.21547e-09
P77609	-1.27717	-1.64629	-0.908055	14.8307	-6.93204	4.58015e-09	9.75668e-09	9.27013	P77609	2	-7.00554	2.89251e-09	6.2265e-09
P0AES9	-0.615723	-0.804386	-0.427061	24.2303	-6.47933	4.10272e-09	8.77212e-09	8.93133	P0AES9	3	-6.52792	3.06488e-09	6.5926e-09
P31441	-0.371181	-0.482057	-0.260305	18.1028	-6.64629	1.90021e-09	4.14974e-09	9.69217	P31441	2	-6.51792	3.21021e-09	6.90002e-09
P17993	0.175372	0.121255	0.229489	22.0371	6.43366	5.05838e-09	1.07674e-08	8.72448	P17993	22	6.51667	3.22888e-09	6.93494e-09
P0AEE8	0.36727	0.257552	0.476988	19.0188	6.64565	1.9059e-09	4.15899e-09	9.68921	P0AEE8	2	6.51316	3.2817e-09	7.04311e-09
P0ADV7	-0.368403	-0.482138	-0.254669	23.0521	-6.43076	5.12607e-09	1.08953e-08	8.71135	P0ADV7	12	-6.49803	3.51969e-09	7.54823e-09
P38506	-0.255841	-0.333275	-0.178406	19.9601	-6.5594	2.8387e-09	6.13374e-09	9.2953	P38506	3	-6.48828	3.6822e-09	7.89083e-09
P27240	0.29564	0.205595	0.385684	18.6756	6.51831	3.42992e-09	7.36675e-09	9.10831	P27240	3	6.48438	3.74917e-09	8.02483e-09
P0A890	-0.304687	-0.397579	-0.211795	20.6939	-6.51186	3.53329e-09	7.58307e-09	9.07897	P0A890	3	-6.48431	3.75034e-09	8.02483e-09
P76537	-0.224181	-0.292867	-0.155495	21.6783	-6.47982	4.09354e-09	8.75919e-09	8.93354	P76537	5	-6.47496	3.91599e-09	8.37302e-09
P0ABW0	-0.910822	-1.14859	-0.673059	14.8898	-7.79617	5.83899e-09	1.2383e-08	9.3382	P0ABW0	2	-7.76665	4.10588e-09	8.77249e-09
P75817	0.369952	0.267403	0.472501	17.5329	7.22473	1.37522e-09	3.03565e-09	10.2563	P75817	2	6.88752	4.22467e-09	9.01955e-09
P30844	-0.430072	-0.556415	-0.303728	17.4524	-6.81705	6.54719e-09	1.38643e-08	8.6989	P30844	4	-6.88141	4.3262e-09	9.22945e-09
P33667	0.345942	0.241924	0.449959	18.5774	6.60277	2.32382e-09	5.04405e-09	9.49316	P33667	2	6.44907	4.41326e-09	9.40816e-09
P0A8Z7	-0.521493	-0.677794	-0.365192	17.3276	-6.64552	4.10571e-09	8.77212e-09	9.01895	P0A8Z7	2	-6.60203	4.47816e-09	9.53941e-09
P0AF59	-0.316483	-0.407948	-0.225018	19.0451	-6.8919	1.42202e-09	3.13174e-09	10.0711	P0AF59	2	-6.5956	4.60441e-09	9.80107e-09
P0A962	0.170524	0.117864	0.223184	21.1462	6.42891	5.16951e-09	1.09795e-08	8.70302	P0A962	8	6.43284	4.75628e-09	1.01168e-08
P0AFX0	-0.640264	-0.840174	-0.440355	21.1012	-6.35854	7.13011e-09	1.50542e-08	8.38551	P0AFX0	3	-6.40887	5.31157e-09	1.12896e-08
P0AFC3	-0.567462	-0.743164	-0.39176	21.0177	-6.41196	5.58656e-09	1.18564e-08	8.62639	P0AFC3	2	-6.40421	5.4268e-09	1.15259e-08
P0AF67	-0.247055	-0.323821	-0.170288	21.7122	-6.38929	6.19631e-09	1.3131e-08	8.5241	P0AF67	5	-6.39968	5.541e-09	1.17597e-08
P09030	0.121211	0.0830799	0.159342	22.1188	6.31096	8.85506e-09	1.86412e-08	8.17166	P09030	20	6.3944	5.67745e-09	1.20404e-08
P0A8J8	0.133244	0.0911023	0.175387	22.8912	6.27716	1.03247e-08	2.15921e-08	8.02014	P0A8J8	29	6.37935	6.08405e-09	1.28932e-08
P0AC53	0.20533	0.140485	0.270175	23.2184	6.28646	9.898e-09	2.07301e-08	8.06178	P0AC53	31	6.37195	6.29455e-09	1.33294e-08
P06996	-0.37461	-0.492959	-0.25626	28.6771	-6.28409	1.00049e-08	2.09386e-08	8.05119	P06996	38	-6.36041	6.63718e-09	1.40445e-08
P21345	0.917991	0.674472	1.16151	17.7828	7.68109	9.88284e-09	2.07134e-08	8.8331	P21345	2	7.65983	6.7748e-09	1.43252e-08
P60782	-0.58706	-0.766493	-0.407628	17.4686	-6.51664	7.12542e-09	1.50542e-08	8.47248	P60782	2	-6.50578	6.78478e-09	1.43357e-08
P76149	0.208985	0.143768	0.274203	20.7541	6.36182	7.02422e-09	1.48525e-08	8.40028	P76149	5	6.34881	7.0001e-09	1.47797e-08
Q46835	0.658863	0.477067	0.840659	16.0557	7.33219	7.83354e-09	1.6515e-08	8.77571	Q46835	2	7.25971	7.20168e-09	1.51941e-08
P0AE45	-0.324152	-0.423057	-0.225247	18.9601	-6.50673	3.61763e-09	7.75245e-09	9.05566	P0AE45	2	-6.3327	7.5369e-09	1.58801e-08
P0ABI4	-0.297021	-0.390367	-0.203675	21.1603	-6.31719	8.60779e-09	1.8134e-08	8.19961	P0ABI4	4	-6.33267	7.53792e-09	1.58801e-08
P0AAS0	-0.332538	-0.43725	-0.227826	19.6759	-6.30489	9.10306e-09	1.91492e-08	8.1444	P0AAS0	4	-6.33172	7.57069e-09	1.59374e-08
P0A6R0	0.168321	0.115078	0.221565	23.607	6.2763	1.0365e-08	2.16605e-08	8.0163	P0A6R0	13	6.32856	7.68122e-09	1.61582e-08
P0AF28	0.201936	0.138008	0.265864	22.3569	6.27122	1.06068e-08	2.21175e-08	7.99354	P0AF28	12	6.32496	7.80919e-09	1.64154e-08
P45475	0.566753	0.392724	0.740782	17.9971	6.48385	7.50833e-09	1.58411e-08	8.4874	P45475	2	6.4503	7.9318e-09	1.66609e-08
P25524	0.193643	0.132035	0.25525	23.2362	6.24022	1.22075e-08	2.53261e-08	7.85489	P25524	24	6.32095	7.95394e-09	1.66951e-08
P42616	-0.302275	-0.397552	-0.206997	20.9657	-6.29859	9.36708e-09	1.96901e-08	8.11618	P42616	4	-6.31625	8.12682e-09	1.70455e-08
P64530	0.354386	0.244385	0.464387	18.623	6.41686	1.08987e-08	2.2693e-08	8.05153	P64530	4	6.45328	8.50494e-09	1.78255e-08
P0A8D6	-0.218587	-0.287528	-0.149646	21.349	-6.29477	9.53125e-09	2.00058e-08	8.09904	P0A8D6	6	-6.30612	8.51283e-09	1.7829e-08
Q46858	-0.76923	-0.975518	-0.562942	14.1412	-7.58883	1.03965e-08	2.17105e-08	8.71081	Q46858	2	-7.50437	8.7944e-09	1.84052e-08
P0ABT2	-0.311364	-0.410839	-0.211889	25.4582	-6.21419	1.3733e-08	2.83882e-08	7.73875	P0ABT2	30	-6.29039	9.14786e-09	1.9131e-08
P28722	1.02551	0.713317	1.3377	15.5572	6.56278	1.09829e-08	2.28518e-08	8.54271	P28722	2	6.57151	9.34832e-09	1.95359e-08
P25397	0.134167	0.0914419	0.176892	21.1476	6.23438	1.25344e-08	2.59856e-08	7.82882	P25397	14	6.2838	9.4275e-09	1.9687e-08
P0ACR4	0.188254	0.128806	0.247703	20.0546	6.28689	9.87875e-09	2.07134e-08	8.0637	P0ACR4	6	6.27793	9.68384e-09	2.02076e-08
P36771	-0.34841	-0.459512	-0.237308	20.3581	-6.22586	1.30271e-08	2.69873e-08	7.7908	P36771	6	-6.2734	9.88649e-09	2.06155e-08
P0AFD4	-0.814422	-1.06519	-0.563658	18.3762	-6.48127	1.22065e-08	2.53261e-08	8.12979	P0AFD4	2	-6.50259	9.99971e-09	2.08364e-08
P0AGM5	0.85276	0.592862	1.11266	16.5071	6.55736	1.19194e-08	2.47644e-08	8.28669	P0AGM5	2	6.56673	1.00956e-08	2.10209e-08
P0AG18	0.1833	0.125285	0.241314	22.3541	6.27276	1.05333e-08	2.19801e-08	8.00041	P0AG18	6	6.25989	1.05154e-08	2.1879e-08
P0ADR6	0.223954	0.152533	0.295374	20.7648	6.22535	1.30571e-08	2.70299e-08	7.78853	P0ADR6	8	6.25937	1.05403e-08	2.1915e-08
P0A932	0.302976	0.212847	0.393105	17.441	6.69555	3.31271e-09	7.12569e-09	9.2318	P0A932	2	6.39724	1.08195e-08	2.24792e-08
P64578	-0.541523	-0.650068	-0.432978	16.6008	-10.383	1.14142e-09	2.54113e-09	11.4315	P64578	2	-8.66961	1.08964e-08	2.26153e-08
P39380	-0.724303	-0.918783	-0.529823	13.8496	-7.57945	1.06727e-08	2.22387e-08	8.71945	P39380	2	-7.43088	1.09008e-08	2.26153e-08
P76403	0.178891	0.121426	0.236355	21.5391	6.18045	1.59943e-08	3.29674e-08	7.58844	P76403	16	6.24589	1.12091e-08	2.32381e-08
P0AFF6	0.126271	0.0853696	0.167172	23.9883	6.12911	2.01569e-08	4.10741e-08	7.36042	P0AFF6	45	6.24367	1.13229e-08	2.3457e-08
P0A850	0.168452	0.114044	0.22286	26.0779	6.14674	1.8619e-08	3.8103e-08	7.43865	P0A850	60	6.24265	1.13756e-08	2.35491e-08
P0ADZ7	-0.165041	-0.217798	-0.112284	23.9644	-6.21074	1.39491e-08	2.87933e-08	7.72335	P0ADZ7	10	-6.23912	1.15602e-08	2.39139e-08
P07330	-1.34102	-1.73268	-0.949348	15.2754	-6.9109	2.01144e-08	4.10167e-08	8.07513	P07330	2	-6.991	1.1922e-08	2.46445e-08
P0A8P3	-0.212067	-0.280415	-0.143719	24.0767	-6.15996	1.75422e-08	3.60024e-08	7.49737	P0A8P3	19	-6.23199	1.19422e-08	2.46685e-08
P0ABS5	-0.170012	-0.224524	-0.115501	20.1802	-6.19189	1.51895e-08	3.13312e-08	7.63935	P0ABS5	11	-6.23144	1.19718e-08	2.47117e-08
P0A759	-0.242881	-0.320972	-0.16479	22.1503	-6.17483	1.64046e-08	3.37402e-08	7.56347	P0A759	10	-6.22567	1.22908e-08	2.5352e-08
P04951	0.183511	0.124363	0.242658	21.1088	6.15965	1.75668e-08	3.6027e-08	7.49599	P04951	16	6.22513	1.23211e-08	2.53963e-08
P0AAK4	1.12779	0.790195	1.46538	16.3366	6.71426	1.88326e-08	3.85127e-08	7.95358	P0AAK4	2	6.77645	1.23841e-08	2.55076e-08
P63417	-0.23113	-0.305634	-0.156625	22.7449	-6.15891	1.76255e-08	3.61216e-08	7.4927	P63417	10	-6.20774	1.3336e-08	2.74485e-08
P36995	0.530383	0.360911	0.699855	20.6857	6.2133	1.37883e-08	2.8482e-08	7.73478	P36995	2	6.20007	1.38092e-08	2.84022e-08
P0A8K5	-0.502985	-0.663571	-0.342398	21.5418	-6.21837	1.34761e-08	2.78772e-08	7.75738	P0A8K5	2	-6.19581	1.40793e-08	2.89368e-08
P27837	-0.65256	-0.797537	-0.507584	17.8892	-9.3678	6.73276e-09	1.42468e-08	9.59374	P27837	2	-8.54449	1.40949e-08	2.89481e-08
P32143	-1.05482	-1.35303	-0.756603	14.9342	-7.19037	2.68371e-08	5.44154e-08	7.70071	P32143	2	-7.27578	1.45546e-08	2.98709e-08
P0ADQ2	-0.190111	-0.251678	-0.128544	21.4519	-6.13043	2.00371e-08	4.08883e-08	7.3663	P0ADQ2	13	-6.18612	1.47137e-08	3.01757e-08
P69829	-0.220824	-0.292097	-0.149551	21.8088	-6.15106	1.82602e-08	3.73955e-08	7.45783	P69829	8	-6.18453	1.48204e-08	3.03729e-08
P37678	-1.05588	-1.35457	-0.757185	13.8951	-7.18603	2.71761e-08	5.50639e-08	7.69836	P37678	2	-7.2689	1.48575e-08	3.04271e-08
P76539	-0.203397	-0.268789	-0.138005	20.5761	-6.1752	1.63778e-08	3.37092e-08	7.56509	P76539	6	-6.17986	1.51376e-08	3.09784e-08
P0AAD6	-0.968954	-1.26339	-0.67452	15.3513	-6.60759	2.31825e-08	4.72058e-08	7.54058	P0AAD6	2	-6.67484	1.51662e-08	3.10148e-08
P75745	-0.179328	-0.23712	-0.121537	21.0155	-6.16054	1.74969e-08	3.59352e-08	7.49992	P75745	8	-6.17537	1.54497e-08	3.15721e-08
P69908	-0.874915	-1.15466	-0.595167	23.447	-6.22801	2.33169e-08	4.74457e-08	7.29359	P69908	2	-6.27463	1.75929e-08	3.59261e-08
P77434	0.153399	0.103305	0.203492	21.396	6.07953	2.51832e-08	5.11343e-08	7.14105	P77434	17	6.1462	1.7635e-08	3.59864e-08
P0ABH0	0.171121	0.115298	0.226944	21.7175	6.08583	2.44818e-08	4.97455e-08	7.16887	P0ABH0	11	6.1261	1.93157e-08	3.9388e-08
P39346	-1.03931	-1.35631	-0.722317	16.3135	-6.59305	3.16924e-08	6.40335e-08	7.23084	P39346	2	-6.67758	1.93457e-08	3.94213e-08
P22188	0.143786	0.0963261	0.191245	21.7698	6.01481	3.3642e-08	6.77812e-08	6.8558	P22188	24	6.09924	2.18107e-08	4.44126e-08
P46853	0.127636	0.0857451	0.169526	21.6744	6.04904	2.88691e-08	5.84114e-08	7.00649	P46853	14	6.09617	2.21152e-08	4.50005e-08
P09153	-0.660067	-0.864987	-0.455147	15.4342	-6.4533	2.80694e-08	5.68337e-08	7.25847	P09153	2	-6.46049	2.36197e-08	4.80279e-08
P0AFP6	0.162471	0.108938	0.216003	23.2553	6.02543	3.20837e-08	6.47783e-08	6.90251	P0AFP6	13	6.07579	2.42457e-08	4.92657e-08
P09980	0.171584	0.115673	0.227496	19.8299	6.09268	2.37406e-08	4.82737e-08	7.19917	P09980	6	6.07407	2.4435e-08	4.96152e-08
P24171	0.157681	0.105332	0.210029	22.2916	5.98006	3.92814e-08	7.89765e-08	6.70322	P24171	30	6.06785	2.51302e-08	5.09906e-08
P23917	-0.314904	-0.418694	-0.211114	20.8266	-6.02355	3.23543e-08	6.52787e-08	6.89424	P23917	6	-6.06631	2.53055e-08	5.13099e-08
P0ADZ0	0.369458	0.249851	0.489065	23.1469	6.13252	1.98501e-08	4.05646e-08	7.37554	P0ADZ0	2	6.03948	2.85558e-08	5.78594e-08
P0ACV6	-0.292607	-0.384552	-0.200663	19.2776	-6.32178	9.51211e-09	1.99803e-08	8.21016	P0ACV6	2	-6.05021	3.01165e-08	6.09785e-08
P0A9G2	0.320961	0.217571	0.424351	18.5813	6.16319	1.72894e-08	3.55345e-08	7.51168	P0A9G2	2	6.01725	3.15581e-08	6.38521e-08
P0A903	-0.204292	-0.272604	-0.135981	23.3292	-5.93728	4.75157e-08	9.51977e-08	6.51591	P0A903	23	-6.01142	3.23957e-08	6.55007e-08
P0A8R0	-0.368432	-0.491137	-0.245727	23.6729	-5.96109	4.27442e-08	8.5818e-08	6.62006	P0A8R0	6	-6.01056	3.25206e-08	6.57067e-08
P29744	-1.45768	-1.90727	-1.00809	16.897	-6.53542	5.64531e-08	1.1224e-07	7.094	P29744	2	-6.61762	3.45225e-08	6.97023e-08
P26649	-0.731572	-0.970346	-0.492798	19.13	-6.10388	4.24414e-08	8.52701e-08	6.7328	P26649	2	-6.13307	3.4623e-08	6.98561e-08
P39267	-1.46617	-1.92445	-1.0079	17.0609	-6.43017	5.17566e-08	1.03333e-07	7.26342	P39267	2	-6.48565	3.56129e-08	7.18027e-08
P31801	-0.666976	-0.827351	-0.5066	16.9606	-8.65539	2.52168e-08	5.11663e-08	8.22821	P31801	2	-8.07887	3.7407e-08	7.53668e-08
P27242	0.328497	0.218673	0.438321	19.5345	5.93834	4.72921e-08	9.48824e-08	6.52055	P27242	5	5.97729	3.7756e-08	7.60164e-08
P29217	-0.198191	-0.264648	-0.131734	22.0565	-5.92071	5.11419e-08	1.02177e-07	6.44354	P29217	13	-5.97638	3.791e-08	7.62728e-08
P0AE70	-0.236693	-0.314494	-0.158892	19.8754	-6.03992	3.00708e-08	6.07998e-08	6.96632	P0AE70	3	-5.97565	3.80344e-08	7.64695e-08
P76268	-0.275376	-0.367898	-0.182855	21.8956	-5.90902	5.38645e-08	1.07391e-07	6.39251	P76268	16	-5.97431	3.82637e-08	7.68765e-08
P0AEH3	0.300614	0.203265	0.397962	21.8538	6.13069	2.00134e-08	4.0869e-08	7.36746	P0AEH3	2	5.95963	4.08623e-08	8.20398e-08
Q47156	-0.509375	-0.67296	-0.345791	19.0815	-6.2157	3.77324e-08	7.59689e-08	6.91684	Q47156	2	-6.16615	4.17513e-08	8.37659e-08
P0ABK5	-0.138647	-0.18566	-0.0916345	27.2389	-5.85501	6.84039e-08	1.35717e-07	6.15746	P0ABK5	41	-5.95273	4.21444e-08	8.44955e-08
P33029;P39160;P77260	-0.616523	-0.811954	-0.421092	17.0626	-6.3228	4.90541e-08	9.8211e-08	6.71387	P33029;P39160;P77260	2	-6.31769	4.34548e-08	8.70617e-08
P33934	-0.617903	-0.804937	-0.43087	14.4037	-6.67326	4.92111e-08	9.84566e-08	6.89928	P33934	2	-6.62387	4.56912e-08	9.14782e-08
P06846	-0.181503	-0.242185	-0.12082	19.8403	-5.93815	4.73326e-08	9.48971e-08	6.51971	P06846	6	-5.93268	4.60953e-08	9.22228e-08
P0AFU2	-0.420051	-0.533355	-0.306747	18.0958	-7.54481	1.17584e-08	2.44475e-08	8.51746	P0AFU2	2	-6.94136	4.61779e-08	9.23236e-08
P0ADA5	-0.322698	-0.431313	-0.214084	23.1863	-5.89847	5.64412e-08	1.1224e-07	6.34654	P0ADA5	4	-5.9265	4.73863e-08	9.46733e-08
P39401	0.280359	0.18553	0.375189	19.7212	5.86952	6.41553e-08	1.27465e-07	6.22052	P39401	10	5.9237	4.79834e-08	9.57995e-08
P30177	-0.169191	-0.226625	-0.111758	22.6687	-5.84851	7.03945e-08	1.3957e-07	6.12925	P30177	21	-5.9214	4.84786e-08	9.67207e-08
P75960	-0.149273	-0.19943	-0.0991166	22.0035	-5.90861	5.39621e-08	1.07511e-07	6.39073	P75960	9	-5.91972	4.88425e-08	9.73789e-08
P09551;P0AEU0	-1.18717	-1.58204	-0.792312	22.672	-5.99382	7.50489e-08	1.48387e-07	6.16539	P09551;P0AEU0	2	-6.06203	5.21586e-08	1.03918e-07
P0A7D7	-0.181751	-0.243854	-0.119648	25.0545	-5.81026	8.33223e-08	1.64292e-07	5.96349	P0A7D7	29	-5.88931	5.59332e-08	1.11348e-07
P10408	0.16438	0.108124	0.220636	22.9391	5.80111	8.67455e-08	1.70572e-07	5.92391	P10408	71	5.88918	5.59656e-08	1.11348e-07
P26646	-0.156955	-0.210501	-0.103409	22.9012	-5.81941	8.00324e-08	1.58132e-07	6.00309	P26646	17	-5.8835	5.74007e-08	1.14124e-07
P0A884	0.135224	0.0893195	0.181129	21.7117	5.84829	7.04638e-08	1.39611e-07	6.12829	P0A884	12	5.88329	5.74528e-08	1.14148e-07
P0AAF6	-0.139159	-0.185879	-0.0924396	21.5033	-5.91348	5.28091e-08	1.05361e-07	6.41198	P0AAF6	7	-5.88191	5.78071e-08	1.14772e-07
P0AGC7	-0.241784	-0.31951	-0.164059	19.1297	-6.17586	1.63293e-08	3.36336e-08	7.56801	P0AGC7	2	-5.8777	5.89016e-08	1.16864e-07
P0AA97	0.306062	0.205126	0.406998	18.8341	6.01998	3.28751e-08	6.62827e-08	6.87851	P0AA97	2	5.86761	6.16046e-08	1.22143e-07
P16095;P30744	-0.573413	-0.764238	-0.382588	17.8916	-5.98515	6.71465e-08	1.33315e-07	6.2538	P16095;P30744	2	-5.98593	6.21313e-08	1.23102e-07
P0AEX3	-0.671889	-0.900078	-0.4437	19.2889	-5.84646	7.26916e-08	1.43925e-07	6.10111	P0AEX3	2	-5.86906	6.26015e-08	1.23948e-07
P24205	0.179013	0.11787	0.240156	21.0489	5.81262	8.24624e-08	1.62708e-07	5.97368	P24205	10	5.84916	6.68688e-08	1.32305e-07
P0AA43	0.130557	0.0859243	0.175189	22.2443	5.80737	8.43908e-08	1.6617e-07	5.95096	P0AA43	12	5.84035	6.9537e-08	1.37489e-07
P0AB46	-0.330273	-0.443492	-0.217053	21.6866	-5.7914	9.05295e-08	1.77525e-07	5.88194	P0AB46	6	-5.83641	7.07611e-08	1.39813e-07
P46888	-0.613775	-0.819577	-0.407972	18.1113	-5.94149	8.33827e-08	1.64298e-07	6.06588	P46888	2	-5.9506	7.45261e-08	1.47151e-07
P0AAS9	-2.16754	-2.88401	-1.45107	18.0677	-6.06105	1.22752e-07	2.38102e-07	6.21627	P0AAS9	2	-6.15561	7.58189e-08	1.496e-07
P55138	-0.643668	-0.857795	-0.429541	17.7137	-6.00045	8.95484e-08	1.75721e-07	6.02114	P55138	2	-6.01796	7.61793e-08	1.50208e-07
P0A817	0.133267	0.0870219	0.179512	25.3553	5.72119	1.23162e-07	2.38735e-07	5.57949	P0A817	36	5.81535	7.76861e-08	1.53073e-07
P28306	0.143717	0.0955758	0.191858	20.1374	5.92684	4.97707e-08	9.95066e-08	6.47028	P28306	4	5.80289	8.20937e-08	1.61647e-07
P39385	-0.216074	-0.28986	-0.142288	19.7219	-5.81378	8.20402e-08	1.61987e-07	5.97873	P39385	4	-5.79765	8.40164e-08	1.65319e-07
P0A948	0.243867	0.16032	0.327413	20.0567	5.79502	8.91002e-08	1.74962e-07	5.89758	P0A948	4	5.79664	8.43923e-08	1.65944e-07
P0AGH1	-0.586515	-0.786741	-0.38629	18.3605	-5.82064	9.18001e-08	1.7977e-07	5.91033	P0AGH1	2	-5.82729	8.45644e-08	1.66169e-07
P60546	0.182459	0.119613	0.245305	21.9387	5.76397	1.02121e-07	1.993e-07	5.76354	P60546	8	5.7857	8.85762e-08	1.73933e-07
P64559	-0.32081	-0.428614	-0.213006	20.3054	-5.90802	5.41021e-08	1.07715e-07	6.38818	P64559	2	-5.78394	8.92693e-08	1.75173e-07
P75748	0.38252	0.311555	0.453486	20.7348	11.2182	2.89345e-10	6.65378e-10	12.854	P75748	2	7.66415	9.14267e-08	1.79284e-07
Q57261	0.168488	0.11012	0.226857	20.9497	5.7309	1.18043e-07	2.29123e-07	5.62119	Q57261	12	5.77685	9.21094e-08	1.80499e-07
P37750	0.269352	0.176971	0.361733	20.6947	5.78855	9.16733e-08	1.79644e-07	5.8696	P37750	3	5.76308	9.78811e-08	1.91678e-07
P37019	-0.478757	-0.642847	-0.314667	18.0646	-5.79578	9.737e-08	1.90157e-07	5.82422	P37019	2	-5.77675	1.00602e-07	1.96871e-07
P0A7B8;P0ACS7	-0.474772	-0.630467	-0.319077	18.0669	-6.10234	8.86577e-08	1.74212e-07	6.08929	P0A7B8;P0ACS7	2	-6.03821	1.01312e-07	1.98126e-07
P64426	-0.210256	-0.281765	-0.138746	18.962	-5.83732	7.39594e-08	1.46334e-07	6.08068	P64426	3	-5.75252	1.02548e-07	2.00405e-07
Q46799	-0.796592	-1.05704	-0.536146	17.8405	-6.15054	1.50516e-07	2.90187e-07	5.68079	Q46799	2	-6.20095	1.07305e-07	2.09559e-07
P30137	-0.308268	-0.415949	-0.200588	23.5328	-5.68359	1.4514e-07	2.80389e-07	5.41823	P30137	10	-5.73873	1.08971e-07	2.12669e-07
P32680	0.26302	0.171388	0.354652	20.053	5.69864	1.35915e-07	2.631e-07	5.48272	P32680	6	5.73231	1.12098e-07	2.18622e-07
P77743	-1.3002	-1.72354	-0.876852	14.9296	-6.19486	1.94804e-07	3.72586e-07	5.61386	P77743	2	-6.29894	1.13233e-07	2.20686e-07
P77567	0.530826	0.355328	0.706323	14.9428	6.05745	1.17506e-07	2.28236e-07	5.82681	P77567	2	6.02711	1.17204e-07	2.28269e-07
P16431;P77329	0.947407	0.649079	1.24574	14.2945	6.44879	2.05599e-07	3.92421e-07	5.6349	P16431;P77329	2	6.52257	1.25139e-07	2.43558e-07
P0A9I3	0.171589	0.11217	0.231008	20.184	5.73315	1.16887e-07	2.27188e-07	5.63086	P0A9I3	5	5.70609	1.25796e-07	2.44669e-07
P37745	0.218515	0.141999	0.295031	21.5941	5.6697	1.54196e-07	2.97081e-07	5.35881	P37745	8	5.70494	1.26433e-07	2.45743e-07
P0DP89	-0.540431	-0.730435	-0.350426	21.1246	-5.64686	1.70307e-07	3.2724e-07	5.26126	P0DP89	6	-5.70372	1.27112e-07	2.46894e-07
P04994	0.147083	0.0961609	0.198006	20.2743	5.73437	1.16264e-07	2.2613e-07	5.63611	P04994	6	5.70031	1.29028e-07	2.50446e-07
P22523	0.143157	0.0924825	0.193832	22.2105	5.60857	2.01107e-07	3.84359e-07	5.09812	P22523	60	5.69977	1.29339e-07	2.50879e-07
P63228	-0.241429	-0.32488	-0.157978	21.5602	-5.74367	1.11623e-07	2.17399e-07	5.67613	P63228	3	-5.6986	1.30004e-07	2.51998e-07
P69228	0.145708	0.0945565	0.196859	21.9777	5.65532	1.64161e-07	3.15855e-07	5.29733	P69228	12	5.69502	1.32061e-07	2.55812e-07
P68919	0.224123	0.145286	0.302961	26.2667	5.64396	1.72468e-07	3.30727e-07	5.24888	P68919	11	5.69456	1.32332e-07	2.56163e-07
P75913	0.148039	0.0957088	0.200369	22.5875	5.61636	1.94429e-07	3.72341e-07	5.13125	P75913	24	5.6925	1.33532e-07	2.58252e-07
P77788	0.418011	0.281042	0.55498	16.5091	6.11187	9.56906e-08	1.87005e-07	6.0306	P77788	2	5.99286	1.33591e-07	2.58252e-07
P33029	-0.544573	-0.7252	-0.363946	15.1651	-6.04265	1.39399e-07	2.6948e-07	5.67499	P33029	2	-6.01781	1.35235e-07	2.61253e-07
P76419	-0.377641	-0.50483	-0.250451	17.0586	-5.91514	9.2991e-08	1.81978e-07	5.95826	P76419	2	-5.80736	1.35329e-07	2.61259e-07
P0ADV5	0.167661	0.108888	0.226434	20.8299	5.66353	1.58397e-07	3.0497e-07	5.33242	P0ADV5	9	5.68859	1.35843e-07	2.62074e-07
P52645	-0.215789	-0.290222	-0.141356	18.3262	-5.75564	1.05919e-07	2.06571e-07	5.72766	P52645	3	-5.68309	1.39155e-07	2.68284e-07
P76641	-0.256177	-0.339558	-0.172797	18.6147	-6.11953	3.82751e-08	7.70075e-08	6.80893	P76641	2	-5.79229	1.39685e-07	2.69123e-07
P76257	0.289138	0.199189	0.379087	19.1694	6.50329	1.0688e-07	2.08303e-07	6.14798	P76257	3	6.34162	1.42724e-07	2.74794e-07
P0A7E9	0.216581	0.140412	0.292751	22.5482	5.64508	1.71631e-07	3.29564e-07	5.25365	P0A7E9	7	5.67312	1.45371e-07	2.79703e-07
P31802	-0.310013	-0.419608	-0.200418	21.0665	-5.6159	1.94817e-07	3.72586e-07	5.12929	P31802	7	-5.66221	1.52487e-07	2.93197e-07
P05052	0.610386	0.409249	0.811523	17.1509	6.09313	1.49129e-07	2.87707e-07	5.82001	P05052	2	6.04003	1.57315e-07	3.02277e-07
P39370	-0.717261	-0.960082	-0.47444	15.1438	-5.91792	2.09585e-07	3.99762e-07	5.26197	P39370	2	-5.95466	1.62729e-07	3.1247e-07
P0A814	0.501884	0.3505	0.653269	15.7088	6.74705	1.13386e-07	2.20682e-07	6.23168	P0A814	2	6.50418	1.70513e-07	3.27197e-07
P27859	0.165981	0.109181	0.222781	18.9104	5.80153	8.65877e-08	1.70378e-07	5.9257	P27859	3	5.63463	1.72036e-07	3.29898e-07
P75822	-0.20874	-0.28212	-0.13536	19.8449	-5.64754	1.69808e-07	3.26502e-07	5.26413	P75822	4	-5.631	1.74782e-07	3.3494e-07
P0AF20	-0.159592	-0.216332	-0.102853	20.9963	-5.58414	2.23547e-07	4.25826e-07	4.99433	P0AF20	12	-5.62784	1.7721e-07	3.39365e-07
P69924	-0.16158	-0.21937	-0.10379	22.8637	-5.55094	2.58035e-07	4.8943e-07	4.85361	P69924	22	-5.62148	1.82198e-07	3.48686e-07
P77781	0.222914	0.143856	0.301971	20.9819	5.59791	2.10618e-07	4.01464e-07	5.05278	P77781	6	5.62065	1.82862e-07	3.49722e-07
P0ADY1	-0.222456	-0.302138	-0.142775	23.4023	-5.54265	2.6742e-07	5.067e-07	4.81858	P0ADY1	38	-5.61536	1.87128e-07	3.57643e-07
P10423	0.437452	0.291686	0.583218	14.9066	6.01247	1.47226e-07	2.84226e-07	5.63144	P10423	2	5.9103	1.92485e-07	3.67634e-07
P14377	-0.682282	-0.914884	-0.44968	18.1327	-5.87663	2.44458e-07	4.65038e-07	5.10892	P14377	2	-5.90648	1.95291e-07	3.72745e-07
P0AFJ1	-0.331206	-0.449666	-0.212747	22.5428	-5.55085	2.58135e-07	4.8943e-07	4.85323	P0AFJ1	6	-5.59569	2.03877e-07	3.88874e-07
P45577	0.28769	0.184328	0.391051	23.3756	5.52581	2.8755e-07	5.43045e-07	4.74742	P45577	13	5.58404	2.14486e-07	4.08837e-07
P0A790	0.261171	0.171477	0.350865	22.3841	5.78084	9.48296e-08	1.85449e-07	5.83633	P0A790	2	5.58187	2.16515e-07	4.1243e-07
P37651	0.452851	0.310912	0.594791	15.2335	6.46019	1.3746e-07	2.65911e-07	5.9317	P37651	2	6.23231	2.25021e-07	4.28348e-07
P38051	-0.17759	-0.240873	-0.114307	19.5096	-5.57136	2.36254e-07	4.49732e-07	4.9401	P38051	6	-5.57164	2.26365e-07	4.3062e-07
P23003	0.156178	0.099966	0.21239	20.9471	5.51596	3.00007e-07	5.65451e-07	4.70584	P23003	10	5.54557	2.53487e-07	4.81894e-07
P0AB43	0.219655	0.140356	0.298954	21.3482	5.49926	3.22329e-07	6.0553e-07	4.6355	P0AB43	10	5.54505	2.5406e-07	4.82663e-07
P0A7Q1	0.576848	0.378047	0.775649	20.6857	5.80881	2.84624e-07	5.37873e-07	4.94176	P0A7Q1	2	5.81007	2.55639e-07	4.85341e-07
P39411	0.302301	0.193442	0.41116	21.0634	5.51321	3.03567e-07	5.71784e-07	4.69428	P39411	4	5.53957	2.60165e-07	4.93607e-07
P75936	-0.78262	-1.0355	-0.529742	18.9316	-6.28458	3.36707e-07	6.32126e-07	5.21088	P75936	2	-6.28594	2.60618e-07	4.94138e-07
P0AFX7	-0.137244	-0.186249	-0.08824	20.3385	-5.5602	2.47918e-07	4.71308e-07	4.89284	P0AFX7	7	-5.53878	2.61063e-07	4.94654e-07
P0A8V0	0.148594	0.0961805	0.201008	20.0531	5.62843	1.84509e-07	3.53581e-07	5.18264	P0A8V0	4	5.53797	2.61982e-07	4.96069e-07
P0A8Q6	0.315439	0.204724	0.426154	19.0651	5.65879	1.7229e-07	3.30608e-07	5.26001	P0A8Q6	2	5.54429	2.69901e-07	5.10724e-07
P77544	0.286499	0.183211	0.389786	20.1524	5.50689	3.1194e-07	5.86398e-07	4.66761	P77544	4	5.52926	2.72057e-07	5.14464e-07
P67080	0.113588	0.0726751	0.1545	21.3529	5.51194	3.05229e-07	5.7416e-07	4.68893	P67080	11	5.52628	2.75591e-07	5.20804e-07
P0AAX8	-0.13769	-0.187057	-0.0883219	22.8663	-5.53719	2.73793e-07	5.1809e-07	4.79549	P0AAX8	7	-5.51706	2.86805e-07	5.41637e-07
P76053	0.17274	0.111004	0.234476	19.436	5.55504	2.53507e-07	4.81294e-07	4.87097	P76053	4	5.50702	2.99531e-07	5.65297e-07
P13656	0.357005	0.229348	0.484663	18.2185	5.57141	3.80067e-07	7.11663e-07	4.57121	P13656	4	5.61403	3.00345e-07	5.66462e-07
P27126	0.403861	0.261857	0.545864	18.3619	5.66466	2.5244e-07	4.79586e-07	4.94834	P27126	2	5.60369	3.04754e-07	5.74397e-07
P0CE47;P0CE48	0.107656	0.0701187	0.145194	29.9822	5.80222	9.96981e-07	1.81344e-06	3.91305	P0CE47;P0CE48	74	6.10897	3.05544e-07	5.75508e-07
P0AE58	-0.486005	-0.653311	-0.3187	18.4535	-5.81753	2.89456e-07	5.46284e-07	4.93329	P0AE58	2	-5.77499	3.05999e-07	5.75987e-07
P0A7U7	0.275835	0.175447	0.376222	25.8672	5.45504	3.8963e-07	7.28615e-07	4.44968	P0A7U7	7	5.49681	3.13042e-07	5.88857e-07
P0A6L9	-0.21727	-0.296224	-0.138316	21.7036	-5.46335	3.76019e-07	7.04544e-07	4.48452	P0A6L9	7	-5.49288	3.18403e-07	5.98547e-07
P76342	-0.135554	-0.18357	-0.0875374	20.2703	-5.60472	2.04493e-07	3.9057e-07	5.08173	P76342	4	-5.48661	3.27131e-07	6.14552e-07
P00904	0.192711	0.122108	0.263314	22.7664	5.41891	4.54689e-07	8.46408e-07	4.29843	P00904	18	5.48083	3.35397e-07	6.29666e-07
P68191	-0.33042	-0.450905	-0.209935	24.6803	-5.44459	4.07455e-07	7.60955e-07	4.40586	P68191	4	-5.47713	3.40793e-07	6.39377e-07
P23524	-0.311895	-0.420346	-0.203444	16.2562	-5.75949	3.59616e-07	6.74693e-07	4.71845	P23524	3	-5.74192	3.46817e-07	6.50253e-07
P76115	0.197685	0.125766	0.269605	19.7604	5.45708	3.86242e-07	7.22752e-07	4.45824	P76115	6	5.47108	3.49782e-07	6.55383e-07
Q46807	-0.441594	-0.593675	-0.289513	15.4175	-5.81736	3.04786e-07	5.73703e-07	4.89041	Q46807	2	-5.74207	3.63092e-07	6.79878e-07
P0A786	-0.210489	-0.288289	-0.132689	25.942	-5.37133	5.56795e-07	1.03245e-06	4.10009	P0A786	37	-5.4421	3.96261e-07	7.41501e-07
P64476	-0.369889	-0.506009	-0.23377	20.6913	-5.39489	5.03712e-07	9.37054e-07	4.19817	P64476	4	-5.43336	4.11423e-07	7.69369e-07
P06996;P21420	-0.444196	-0.606235	-0.282158	27.1161	-5.44237	4.11343e-07	7.67715e-07	4.39656	P06996;P21420	2	-5.42405	4.28201e-07	8.00221e-07
P0A8B5	-0.284888	-0.390296	-0.17948	23.1606	-5.36575	5.70151e-07	1.05653e-06	4.07689	P0A8B5	9	-5.41498	4.45178e-07	8.31405e-07
P0A6Q6	0.31717	0.199686	0.434654	24.3691	5.35975	5.84872e-07	1.08311e-06	4.05194	P0A6Q6	11	5.41478	4.45561e-07	8.31578e-07
P0AEC0	-0.275056	-0.376399	-0.173713	19.2354	-5.38837	5.17892e-07	9.62809e-07	4.17099	P0AEC0	4	-5.40875	4.57225e-07	8.52791e-07
P26365	0.314212	0.201736	0.426688	18.9094	5.5519	2.96916e-07	5.59993e-07	4.7389	P26365	2	5.43872	4.57915e-07	8.53522e-07
P0ACV4	-0.294046	-0.399592	-0.1885	19.9226	-5.53102	2.81167e-07	5.31691e-07	4.76943	P0ACV4	2	-5.4075	4.59691e-07	8.56275e-07
P64564	-0.720754	-0.986792	-0.454715	18.8986	-5.38015	5.55771e-07	1.03122e-06	4.10788	P64564	2	-5.41193	4.67082e-07	8.69477e-07
P75919	-0.308022	-0.418157	-0.197887	17.7319	-5.55483	2.69367e-07	5.10051e-07	4.88863	P75919	2	-5.41595	4.67481e-07	8.69655e-07
P0ABU2	0.198833	0.124902	0.272764	23.206	5.33939	6.37631e-07	1.17701e-06	3.96742	P0ABU2	19	5.40154	4.71577e-07	8.76704e-07
P17802	0.384272	0.245132	0.523412	17.7807	5.48954	3.94708e-07	7.3763e-07	4.48437	P17802	2	5.43172	4.81108e-07	8.93842e-07
P37751	0.157374	0.0988616	0.215886	21.4011	5.3397	6.36773e-07	1.17618e-06	3.96874	P37751	16	5.39638	4.82111e-07	8.95126e-07
P0A6V8	0.154894	0.0973665	0.212422	22.6861	5.34551	6.21301e-07	1.14834e-06	3.99281	P0A6V8	14	5.39604	4.82816e-07	8.95853e-07
P07762	-0.188501	-0.258901	-0.118101	22.0172	-5.31584	7.04455e-07	1.29701e-06	3.86992	P07762	36	-5.38781	5.00127e-07	9.27372e-07
P46890	-0.544253	-0.741002	-0.347505	18.5065	-5.51745	5.48294e-07	1.01801e-06	4.23614	P46890	2	-5.518	5.12143e-07	9.4904e-07
P33371	0.227847	0.149941	0.305753	17.9791	5.82527	1.30392e-07	2.52579e-07	5.59912	P33371	2	5.46277	5.42453e-07	1.00456e-06
P45463	0.380614	0.248762	0.512466	15.8234	5.78563	3.61076e-07	6.76988e-07	4.7512	P45463	2	5.63977	5.577e-07	1.03212e-06
P0A7N4	0.260363	0.163176	0.35755	24.6552	5.31868	6.96038e-07	1.28234e-06	3.88168	P0A7N4	8	5.36205	5.58314e-07	1.03259e-06
P0ADA1	-0.244465	-0.335619	-0.15331	21.6161	-5.32437	6.79476e-07	1.25263e-06	3.90524	P0ADA1	6	-5.35553	5.74069e-07	1.06105e-06
P39160;P77260	-0.495376	-0.65838	-0.332372	18.3891	-6.16502	4.30805e-07	8.02469e-07	4.87186	P39160;P77260	2	-5.99052	5.92242e-07	1.09393e-06
P0C077	-0.317656	-0.433651	-0.201661	19.0107	-5.43688	4.2111e-07	7.85431e-07	4.37357	P0C077	2	-5.34565	5.98754e-07	1.10524e-06
P0ACA3	-0.234656	-0.322919	-0.146392	23.9483	-5.27815	8.25943e-07	1.51485e-06	3.71432	P0ACA3	17	-5.33736	6.20278e-07	1.14424e-06
P0C058	-0.332803	-0.452517	-0.213088	16.7005	-5.5371	4.24641e-07	7.91503e-07	4.4367	P0C058	2	-5.42416	6.34665e-07	1.17002e-06
P33136	0.120337	0.0747413	0.165932	23.1133	5.23972	9.7084e-07	1.76814e-06	3.55631	P33136	44	5.32983	6.40478e-07	1.17998e-06
P0AF43	-0.26	-0.357222	-0.162778	18.9161	-5.30933	7.2412e-07	1.33236e-06	3.84299	P0AF43	4	-5.32598	6.51061e-07	1.19871e-06
P75683	-0.647995	-0.882377	-0.413612	16.3156	-5.53466	7.94844e-07	1.45968e-06	3.9468	P75683	2	-5.56074	6.58891e-07	1.21234e-06
P69346	-0.24371	-0.334517	-0.152903	19.4714	-5.32825	6.68432e-07	1.23307e-06	3.92127	P69346	3	-5.30194	7.2108e-07	1.32592e-06
P68679	0.205551	0.127848	0.283255	26.0566	5.25184	9.22627e-07	1.68569e-06	3.60609	P68679	12	5.30153	7.22342e-07	1.32738e-06
P33015	-0.823659	-1.07764	-0.569682	16.8301	-6.74946	1.19694e-06	2.16205e-06	4.25106	P33015	2	-6.74202	7.23551e-07	1.32875e-06
P75949	0.118921	0.0740437	0.163798	21.2754	5.26095	8.87968e-07	1.62444e-06	3.64352	P75949	13	5.29833	7.32226e-07	1.34382e-06
P75863	0.108858	0.0676218	0.150093	21.6571	5.24102	9.65563e-07	1.76077e-06	3.56163	P75863	17	5.29756	7.34626e-07	1.34736e-06
P77257	-0.833325	-1.13981	-0.526837	17.5818	-5.43383	9.5748e-07	1.74826e-06	3.87969	P77257	2	-5.47283	7.64798e-07	1.4018e-06
P77529	0.304807	0.189369	0.420245	22.4039	5.24212	9.61117e-07	1.75378e-06	3.56615	P77529	7	5.28694	7.68471e-07	1.40738e-06
P76114	-0.396688	-0.540978	-0.252399	17.4373	-5.48087	5.96698e-07	1.10358e-06	4.18657	P76114	2	-5.40215	7.68825e-07	1.40738e-06
P0DPO3	-0.500112	-0.681447	-0.318778	17.6958	-5.52118	8.35758e-07	1.53089e-06	3.877	P0DPO3	2	-5.5026	8.20424e-07	1.50088e-06
P0ABL3	-0.625501	-0.862023	-0.388979	18.2215	-5.25257	9.66913e-07	1.76211e-06	3.56955	P0ABL3	2	-5.2759	8.45456e-07	1.54568e-06
P32681	-0.291738	-0.399265	-0.18421	17.2387	-5.38797	5.37684e-07	9.98955e-07	4.14047	P32681	2	-5.27081	8.4963e-07	1.55232e-06
P07117	-0.44071	-0.606557	-0.274863	20.031	-5.27566	8.34642e-07	1.52982e-06	3.70407	P07117	2	-5.26135	8.56395e-07	1.56368e-06
P75954	-1.10749	-1.51474	-0.700249	16.4001	-5.44416	1.11261e-06	2.01607e-06	4.07093	P75954	2	-5.48172	8.87493e-07	1.61943e-06
P77269	-0.691253	-0.940391	-0.442115	18.0131	-5.57648	1.05932e-06	1.92561e-06	3.85011	P77269	2	-5.59258	8.89823e-07	1.62265e-06
P22525	0.189953	0.117947	0.26196	20.5081	5.23728	9.80835e-07	1.78521e-06	3.5463	P22525	6	5.25083	8.95345e-07	1.63168e-06
P0ADU7	0.349698	0.222406	0.47699	17.3053	5.47552	5.92177e-07	1.09593e-06	4.19399	P0ADU7	2	5.354	9.07907e-07	1.65352e-06
P0AEF8	-0.439638	-0.607093	-0.272184	19.1487	-5.2123	1.08913e-06	1.97603e-06	3.44396	P0AEF8	3	-5.24603	9.13673e-07	1.66297e-06
P0A7C2	-0.158697	-0.219598	-0.097795	21.7686	-5.17332	1.28188e-06	2.31401e-06	3.28478	P0A7C2	15	-5.22607	9.93931e-07	1.80789e-06
P0A7F6	0.174718	0.107459	0.241978	22.2557	5.1572	1.37096e-06	2.47015e-06	3.21918	P0A7F6	17	5.21462	1.04306e-06	1.89604e-06
P21499	-0.130878	-0.181541	-0.0802152	22.6083	-5.12871	1.54349e-06	2.77055e-06	3.10346	P21499	50	-5.21197	1.05473e-06	1.91605e-06
P52102	0.317003	0.197617	0.436388	18.8626	5.28875	1.15391e-06	2.08695e-06	3.45513	P52102	3	5.29737	1.05943e-06	1.92337e-06
P24193	0.198042	0.122467	0.273617	20.0737	5.20245	1.13496e-06	2.05528e-06	3.40368	P24193	5	5.20933	1.06652e-06	1.93501e-06
P0DMC5	0.176417	0.109224	0.24361	20.172	5.21251	1.08815e-06	1.97551e-06	3.44484	P0DMC5	5	5.20582	1.08237e-06	1.96252e-06
P76256	0.168567	0.104127	0.233007	21.8745	5.19336	1.17896e-06	2.13091e-06	3.36653	P76256	6	5.19567	1.12956e-06	2.0468e-06
P25535	0.16666	0.102376	0.230944	20.6062	5.14703	1.43026e-06	2.57214e-06	3.17784	P25535	13	5.19475	1.13398e-06	2.05349e-06
P37690	-0.20638	-0.285734	-0.127025	19.7507	-5.16326	1.33677e-06	2.41006e-06	3.24384	P37690	6	-5.18452	1.18374e-06	2.14226e-06
P0AAU2	0.531187	0.326958	0.735417	17.6153	5.16369	1.33439e-06	2.40729e-06	3.24558	P0AAU2	2	5.17406	1.23685e-06	2.23696e-06
P76193	-0.15084	-0.209054	-0.0926255	22.9611	-5.14419	1.44728e-06	2.60111e-06	3.16629	P76193	10	-5.17387	1.23782e-06	2.23729e-06
P17109	0.22193	0.1372	0.306659	19.3817	5.20009	1.14622e-06	2.07436e-06	3.39404	P17109	3	5.16219	1.29991e-06	2.34805e-06
P56614	-0.703592	-0.942924	-0.46426	19.637	-6.01497	1.58452e-06	2.84063e-06	3.76949	P56614	2	-5.9817	1.30891e-06	2.36281e-06
P0ADP2	-0.211171	-0.292718	-0.129624	20.0014	-5.14112	1.46592e-06	2.63295e-06	3.1538	P0ADP2	4	-5.13978	1.42769e-06	2.5756e-06
P63284	-0.124648	-0.173547	-0.0757488	24.2534	-5.06077	2.04495e-06	3.64099e-06	2.82899	P63284	109	-5.13648	1.44755e-06	2.60979e-06
P0AB49	-1.52944	-2.08316	-0.975713	17.2881	-5.57925	1.74595e-06	3.12222e-06	4.28716	P0AB49	2	-5.56744	1.56155e-06	2.81354e-06
P27838	-0.302994	-0.42138	-0.184609	20.9161	-5.08121	1.87937e-06	3.35241e-06	2.91135	P27838	5	-5.1179	1.56425e-06	2.81664e-06
P0C0U4	-0.25557	-0.351938	-0.159202	17.9603	-5.2651	8.72595e-07	1.59734e-06	3.6606	P0C0U4	2	-5.11421	1.58849e-06	2.85849e-06
P76573	-0.451207	-0.623758	-0.278656	17.2457	-5.20836	1.58861e-06	2.84618e-06	3.14179	P76573	2	-5.19315	1.60833e-06	2.89236e-06
P24174	-0.540997	-0.70678	-0.375213	19.5321	-6.79154	1.09341e-06	1.98255e-06	4.34395	P24174	2	-6.38252	1.66906e-06	2.99969e-06
P37146	0.42556	0.258399	0.592721	19.8468	5.05425	2.10068e-06	3.73788e-06	2.80277	P37146	4	5.09742	1.70354e-06	3.05974e-06
P27296	-0.234535	-0.322465	-0.146605	19.2045	-5.29617	7.78459e-07	1.43142e-06	3.79669	P27296	2	-5.09184	1.76854e-06	3.17449e-06
P0AFC0	0.24507	0.152482	0.337657	18.2056	5.25495	9.10637e-07	1.66485e-06	3.61888	P0AFC0	2	5.08795	1.77204e-06	3.1788e-06
P0AFE4	-0.375063	-0.520456	-0.229671	18.9705	-5.12218	1.61001e-06	2.88271e-06	3.06523	P0AFE4	2	-5.0866	1.80738e-06	3.24016e-06
P0AFR4	-0.154998	-0.215998	-0.0939977	22.362	-5.04457	2.18613e-06	3.88751e-06	2.76389	P0AFR4	11	-5.0818	1.81786e-06	3.2569e-06
P0AG24	0.127112	0.0768623	0.177361	21.0601	5.02209	2.39802e-06	4.25637e-06	2.67371	P0AG24	17	5.07718	1.85313e-06	3.31803e-06
P0ABT5	0.34006	0.208537	0.471582	18.0292	5.1346	1.55301e-06	2.78589e-06	3.10332	P0ABT5	2	5.07781	1.90154e-06	3.40258e-06
P0ABP8	-0.0992347	-0.138704	-0.0597653	23.7705	-4.99154	2.71841e-06	4.80124e-06	2.55149	P0ABP8	25	-5.06971	1.91152e-06	3.41829e-06
P0ACQ4	0.120714	0.0730595	0.168369	21.8468	5.02901	2.33075e-06	4.14211e-06	2.70144	P0ACQ4	13	5.06714	1.93195e-06	3.45267e-06
P0AC28	-0.295803	-0.409485	-0.182121	17.9641	-5.16802	1.37405e-06	2.47416e-06	3.2261	P0AC28	2	-5.07159	1.97963e-06	3.53567e-06
P46474	0.189851	0.114537	0.265165	20.2692	5.00459	2.57677e-06	4.56233e-06	2.60364	P46474	13	5.05378	2.04199e-06	3.64477e-06
P36767	0.0984561	0.0593412	0.137571	21.6402	4.99725	2.65551e-06	4.69305e-06	2.5743	P36767	16	5.04581	2.11051e-06	3.76473e-06
P0AB80	-0.143068	-0.200166	-0.0859703	24.175	-4.97454	2.91425e-06	5.13763e-06	2.48372	P0AB80	21	-5.0366	2.19252e-06	3.90858e-06
P0ADX1	0.173474	0.104691	0.242256	21.7524	5.00708	2.55051e-06	4.52142e-06	2.61362	P0ADX1	8	5.03217	2.2331e-06	3.97845e-06
P0ACQ0	-0.323761	-0.447673	-0.19985	16.7956	-5.20421	1.61493e-06	2.88971e-06	3.12569	P0ACQ0	2	-5.10947	2.24295e-06	3.99351e-06
P0ADN2	0.18263	0.109799	0.255462	24.0956	4.97833	2.8695e-06	5.06185e-06	2.4988	P0ADN2	13	5.02674	2.2837e-06	4.06355e-06
P00888;P0AB91	0.471813	0.291758	0.651868	21.8622	5.22788	1.7526e-06	3.13215e-06	3.46592	P00888;P0AB91	2	5.11186	2.59699e-06	4.61812e-06
P0ADW8	-0.31053	-0.432183	-0.188877	18.4322	-5.06769	1.9873e-06	3.54274e-06	2.85688	P0ADW8	2	-4.99512	2.60187e-06	4.62231e-06
P39332	-0.390069	-0.544257	-0.23588	18.4126	-5.02319	2.42117e-06	4.29481e-06	2.66722	P39332	2	-4.9983	2.60257e-06	4.62231e-06
P05825	0.401577	0.240081	0.563073	23.5301	4.93672	3.40076e-06	5.97323e-06	2.33337	P05825	39	4.99487	2.6046e-06	4.62304e-06
P31120	-0.136692	-0.191821	-0.081562	22.839	-4.92252	3.60314e-06	6.31322e-06	2.27709	P31120	32	-4.9943	2.61076e-06	4.63111e-06
P23882	-0.120662	-0.169091	-0.0722321	22.0871	-4.94641	3.2691e-06	5.74725e-06	2.37182	P23882	13	-4.9845	2.71816e-06	4.81863e-06
P67095	-0.193853	-0.271383	-0.116324	21.3143	-4.96409	3.04152e-06	5.3521e-06	2.44209	P67095	6	-4.98283	2.73689e-06	4.84883e-06
P0AER8	0.78228	0.508717	1.05584	20.7176	5.95142	6.94489e-06	1.1899e-05	2.45033	P0AER8	3	6.15428	2.86028e-06	5.06431e-06
P33931	-0.262178	-0.362963	-0.161394	18.2756	-5.20966	2.73757e-06	4.8321e-06	2.715	P33931	3	-5.17641	2.86619e-06	5.07164e-06
P76461	-0.4692	-0.6404	-0.298001	15.3638	-5.55445	2.57451e-06	4.56114e-06	3.00147	P76461	2	-5.46405	2.89231e-06	5.11469e-06
A0A385XJE6;P0CE49;P0CE50;P0CE51;P0CE52;P0CE53;P0CE54;P0CE55;P0CE56;P0CE57;P0CE58	-0.29208	-0.408302	-0.175858	21.145	-5.00455	3.4701e-06	6.08756e-06	2.37317	A0A385XJE6;P0CE49;P0CE50;P0CE51;P0CE52;P0CE53;P0CE54;P0CE55;P0CE56;P0CE57;P0CE58	4	-5.03704	2.92808e-06	5.17475e-06
P37615	-0.148483	-0.207459	-0.0895061	20.0871	-4.99835	2.64351e-06	4.67472e-06	2.57872	P37615	4	-4.94589	3.18502e-06	5.62537e-06
P0AFY8	-0.174776	-0.245534	-0.104019	22.4641	-4.90388	3.88672e-06	6.79345e-06	2.20336	P0AFY8	11	-4.94504	3.19618e-06	5.64159e-06
P15031	0.798641	0.504631	1.09265	14.5057	5.54198	4.66455e-06	8.0839e-06	2.62469	P15031	2	5.59237	3.2404e-06	5.71612e-06
P11664	0.42223	0.295632	0.548827	17.77	6.94127	7.94005e-07	1.45907e-06	4.67261	P11664	2	6.10131	3.24384e-06	5.71867e-06
P0A6L0	0.127313	0.0755309	0.179096	22.4237	4.88115	4.26198e-06	7.40865e-06	2.11368	P0A6L0	19	4.9395	3.2695e-06	5.76035e-06
P02942	-1.13785	-1.59377	-0.681934	19.6688	-4.97431	4.23475e-06	7.3658e-06	2.37348	P02942	2	-5.02892	3.27536e-06	5.76714e-06
P0A7Y4	0.205941	0.12311	0.288772	19.5356	4.93608	3.40971e-06	5.98529e-06	2.33081	P0A7Y4	4	4.93653	3.30949e-06	5.82365e-06
Q47710	-0.238761	-0.331816	-0.145706	20.2462	-5.09396	1.78281e-06	3.18414e-06	2.9628	Q47710	2	-4.93413	3.34213e-06	5.87747e-06
P27832	0.371118	0.224943	0.517293	17.5259	5.05796	2.93472e-06	5.17052e-06	2.54549	P27832	2	5.00931	3.3952e-06	5.96714e-06
P0A6Z3	-0.0952807	-0.134425	-0.0561365	24.1976	-4.83246	5.18826e-06	8.96439e-06	1.92242	P0A6Z3	59	-4.92736	3.43599e-06	6.03512e-06
P18811	-0.247324	-0.344252	-0.150396	18.0908	-5.06579	2.003e-06	3.5685e-06	2.8492	P18811	2	-4.92281	3.50043e-06	6.14453e-06
P16659	0.128386	0.0757845	0.180988	23.5685	4.84562	4.92022e-06	8.51153e-06	1.97399	P16659	51	4.92262	3.50321e-06	6.14564e-06
P33343	0.597309	0.358126	0.836491	18.547	4.9774	4.18481e-06	7.28779e-06	2.22768	P33343	2	5.00168	3.64157e-06	6.38445e-06
P18390	-0.284402	-0.400328	-0.168477	20.112	-4.87064	4.44711e-06	7.72109e-06	2.07231	P18390	5	-4.90496	3.76508e-06	6.59695e-06
P64604	0.170965	0.101466	0.240463	22.1625	4.88384	4.21582e-06	7.33732e-06	2.12427	P64604	7	4.90191	3.81224e-06	6.67551e-06
P37127	0.537674	0.335297	0.74005	15.4224	5.37962	4.1121e-06	7.17426e-06	2.53467	P37127	2	5.35527	3.8196e-06	6.6843e-06
P76046	-0.149368	-0.209638	-0.0890971	19.7732	-4.92019	3.6375e-06	6.36952e-06	2.26786	P76046	5	-4.89914	3.85556e-06	6.74312e-06
P46139	0.992397	0.604278	1.38052	14.0486	5.14466	5.21322e-06	9.00208e-06	2.45462	P46139	2	5.20235	3.86877e-06	6.76208e-06
P0AEU7	-0.233131	-0.328527	-0.137735	25.0993	-4.85177	4.79954e-06	8.3078e-06	1.99814	P0AEU7	10	-4.89667	3.89447e-06	6.80284e-06
P02916	0.49549	0.294298	0.696682	18.1735	4.89007	4.16421e-06	7.25631e-06	2.13895	P02916	2	4.8985	3.91424e-06	6.83321e-06
P0ACK5	-0.146161	-0.205167	-0.0871543	20.3541	-4.91771	3.67429e-06	6.42608e-06	2.25806	P0ACK5	5	-4.89342	3.94635e-06	6.88507e-06
P0AEC8	-0.298523	-0.417829	-0.179217	17.8331	-4.9676	2.99819e-06	5.27911e-06	2.45606	P0AEC8	2	-4.8916	3.97586e-06	6.93233e-06
P0A6U8	-0.167572	-0.236543	-0.0986001	22.9776	-4.82348	5.37917e-06	9.27744e-06	1.88729	P0A6U8	18	-4.87862	4.1915e-06	7.30387e-06
P30011	-0.115951	-0.163503	-0.0684002	21.3254	-4.84111	5.01038e-06	8.66228e-06	1.95633	P30011	13	-4.87774	4.20645e-06	7.32546e-06
P76112	0.303914	0.181931	0.425897	20.0136	4.94634	3.27009e-06	5.74725e-06	2.37152	P76112	2	4.87616	4.23355e-06	7.36817e-06
P0AB83	0.193203	0.118689	0.267717	19.3648	5.14761	1.42684e-06	2.56759e-06	3.18018	P0AB83	2	4.8746	4.26048e-06	7.41055e-06
P13035	-0.329354	-0.461974	-0.196735	18.9679	-4.93182	3.56375e-06	6.24801e-06	2.29339	P13035	2	-4.87905	4.28967e-06	7.45678e-06
P21361	-0.887029	-1.24307	-0.530984	20.7797	-4.98562	5.78634e-06	9.96768e-06	1.96575	P21361	2	-5.04813	4.31503e-06	7.49632e-06
P0AB55	-0.230071	-0.32102	-0.139123	22.7289	-5.02224	2.39661e-06	4.25637e-06	2.67428	P0AB55	2	-4.85526	4.60856e-06	8.00141e-06
P37614	0.406639	0.282261	0.531018	16.5635	6.80425	1.06399e-06	1.93288e-06	4.37195	P37614	2	5.9488	4.66848e-06	8.10051e-06
P0AE72	-0.416873	-0.583989	-0.249757	18.7773	-4.97303	4.34792e-06	7.55345e-06	2.26556	P0AE72	2	-4.9317	4.87137e-06	8.44745e-06
P04805	-0.0999013	-0.141713	-0.05809	23.6252	-4.7436	7.40817e-06	1.26398e-05	1.57637	P04805	43	-4.83021	5.10078e-06	8.83991e-06
P25437	-0.138937	-0.196688	-0.0811851	22.002	-4.77622	6.5027e-06	1.11681e-05	1.70297	P25437	17	-4.82904	5.12496e-06	8.87645e-06
P0A7X6	0.139735	0.0818782	0.197592	22.2233	4.79493	6.03311e-06	1.03803e-05	1.77579	P0A7X6	11	4.82821	5.14222e-06	8.90095e-06
P45424	-0.340643	-0.479545	-0.201741	19.7995	-4.87015	4.57224e-06	7.93353e-06	2.05084	P45424	2	-4.82734	5.28581e-06	9.14397e-06
P31129	-1.31281	-1.84705	-0.778574	16.8727	-4.91421	7.08367e-06	1.2115e-05	2.21931	P31129	2	-4.97039	5.43447e-06	9.39546e-06
P15047	0.335883	0.195796	0.475969	22.2971	4.76016	6.93414e-06	1.18877e-05	1.64058	P15047	13	4.81206	5.48898e-06	9.48398e-06
P76001	-0.430608	-0.608237	-0.25298	19.5685	-4.81418	5.72433e-06	9.86681e-06	1.83208	P76001	2	-4.80929	5.6841e-06	9.81519e-06
P0A8Y8	0.322646	0.187962	0.457329	20.5287	4.75601	7.05025e-06	1.20651e-05	1.62445	P0A8Y8	4	4.78949	6.01189e-06	1.03749e-05
P03024	0.149199	0.093156	0.205242	19.5012	5.28539	8.01116e-07	1.47025e-06	3.74416	P03024	2	4.78382	6.15067e-06	1.06081e-05
P0A780	-0.219697	-0.311667	-0.127726	22.1672	-4.74246	7.44187e-06	1.26897e-05	1.57196	P0A780	8	-4.77938	6.26164e-06	1.07929e-05
P77245	0.323615	0.192882	0.454349	17.3872	4.9315	4.79444e-06	8.30398e-06	2.08644	P77245	2	4.84985	6.30953e-06	1.0869e-05
P75767	-0.185348	-0.261538	-0.109158	19.6293	-4.82969	5.24651e-06	9.0541e-06	1.91156	P75767	3	-4.77391	6.40088e-06	1.10197e-05
P0A8C1	-0.548152	-0.777101	-0.319203	22.0314	-4.75393	7.19306e-06	1.22801e-05	1.60749	P0A8C1	2	-4.77256	6.50988e-06	1.12006e-05
P0A9F6	-0.176607	-0.250371	-0.102843	19.5825	-4.75328	7.1275e-06	1.21827e-05	1.61387	P0A9F6	6	-4.76751	6.5676e-06	1.12931e-05
P0AAX8;P39176	-0.255057	-0.356752	-0.153362	20.434	-4.99552	3.66692e-06	6.41712e-06	2.32337	P0AAX8;P39176	2	-4.83158	6.65297e-06	1.14291e-05
P76561	-0.180783	-0.255947	-0.105619	20.7138	-4.77508	6.53262e-06	1.12128e-05	1.69851	P76561	4	-4.76423	6.65466e-06	1.14291e-05
P77615	-0.267867	-0.375207	-0.160527	18.2208	-4.97048	4.04197e-06	7.05982e-06	2.22824	P77615	2	-4.82981	6.69863e-06	1.14977e-05
P0AC84	0.132972	0.0774988	0.188446	21.3168	4.75889	6.96959e-06	1.19342e-05	1.63563	P0AC84	7	4.75615	6.87391e-06	1.17915e-05
P30750	0.153956	0.0890703	0.218842	21.8984	4.71061	8.44758e-06	1.43619e-05	1.44893	P30750	13	4.75446	6.92071e-06	1.18647e-05
P0AFE0	-0.758358	-1.0682	-0.448512	20.4527	-4.91423	9.71969e-06	1.64855e-05	1.51888	P0AFE0	2	-4.97273	7.33534e-06	1.2568e-05
P0ACL0	0.1182	0.0690153	0.167385	20.6035	4.77108	6.63805e-06	1.13869e-05	1.68296	P0ACL0	6	4.73698	7.42277e-06	1.27102e-05
P0ACV8	-0.286743	-0.40734	-0.166146	19.4156	-4.72049	8.12247e-06	1.38256e-05	1.48701	P0ACV8	3	-4.73	7.63305e-06	1.30624e-05
P12295	0.171968	0.0993635	0.244573	21.1775	4.70233	8.72996e-06	1.48332e-05	1.41702	P12295	8	4.72892	7.66607e-06	1.31111e-05
P77300	0.139073	0.0809755	0.197171	19.009	4.75243	7.15172e-06	1.22168e-05	1.61057	P77300	5	4.72657	7.73817e-06	1.32265e-05
P77265	-0.186634	-0.25858	-0.114689	18.1989	-5.16689	1.87195e-06	3.34127e-06	2.98104	P77265	2	-4.78587	7.93437e-06	1.35538e-05
P39389	-0.2468	-0.345619	-0.14798	17.9063	-4.97551	4.04404e-06	7.05982e-06	2.25267	P39389	2	-4.78656	8.04825e-06	1.37401e-05
P52096	-0.217948	-0.306449	-0.129448	19.7539	-4.88921	4.12508e-06	7.19251e-06	2.14544	P52096	2	-4.71527	8.09567e-06	1.38128e-05
Q2M7R5	-0.380387	-0.542001	-0.218774	22.4529	-4.67282	9.81293e-06	1.66338e-05	1.30358	Q2M7R5	4	-4.71183	8.20752e-06	1.39953e-05
P76471	0.375467	0.219982	0.530953	19.4539	4.81299	7.84426e-06	1.33679e-05	1.59361	P76471	2	4.77813	8.60623e-06	1.46665e-05
P0ABF6	-0.158583	-0.226209	-0.0909572	21.5211	-4.65559	1.05045e-05	1.77849e-05	1.23755	P0ABF6	10	-4.68912	8.98495e-06	1.53027e-05
P52045	0.401993	0.271111	0.532875	16.3069	6.39227	2.60346e-06	4.60675e-06	3.45412	P52045	2	5.67387	9.05419e-06	1.54115e-05
P67662	0.216746	0.128193	0.305299	18.8916	4.85937	4.65453e-06	8.07143e-06	2.02797	P67662	2	4.68674	9.07052e-06	1.54301e-05
P13001	0.146864	0.0850822	0.208646	20.1423	4.71938	8.1582e-06	1.38781e-05	1.48275	P13001	4	4.67872	9.36431e-06	1.59204e-05
P0AF90	-0.276233	-0.388684	-0.163781	22.6896	-4.89959	6.00572e-06	1.03394e-05	1.86778	P0AF90	2	-4.76436	9.57814e-06	1.62743e-05
P0AC81	-0.222015	-0.31665	-0.127381	22.7401	-4.65762	1.04203e-05	1.76529e-05	1.24535	P0AC81	4	-4.67015	9.68893e-06	1.64528e-05
P21515	0.237359	0.139011	0.335708	17.6335	4.79147	6.11736e-06	1.05189e-05	1.76231	P21515	2	4.66137	1.00325e-05	1.70261e-05
P67826	-0.1222	-0.17469	-0.0697107	20.8204	-4.622	1.19908e-05	2.02057e-05	1.10928	P67826	12	-4.65545	1.02709e-05	1.74203e-05
P30847	0.174592	0.100862	0.248323	18.5924	4.70122	8.76872e-06	1.48902e-05	1.41272	P30847	3	4.63988	1.09238e-05	1.85168e-05
P67699	-0.400863	-0.572211	-0.229515	18.0673	-4.64459	1.09703e-05	1.85407e-05	1.19548	P67699	2	-4.63603	1.10914e-05	1.87897e-05
P0AD70	0.254584	0.1465	0.362669	19.8531	4.69148	1.17878e-05	1.98753e-05	1.18487	P0AD70	3	4.68648	1.16054e-05	1.96489e-05
P75830	-0.146148	-0.209235	-0.0830609	20.6289	-4.5992	1.31133e-05	2.20583e-05	1.02258	P75830	9	-4.62372	1.16446e-05	1.97035e-05
P0ACW4	-0.4181	-0.597443	-0.238758	19.064	-4.64343	1.41322e-05	2.37305e-05	1.00848	P0ACW4	3	-4.68314	1.17535e-05	1.98761e-05
P37769	-0.246629	-0.350189	-0.143069	17.8789	-4.72871	7.95234e-06	1.35441e-05	1.51015	P37769	2	-4.61578	1.21391e-05	2.05161e-05
P28246	-0.472221	-0.655076	-0.289367	16.2881	-5.27609	1.09524e-05	1.85215e-05	1.72974	P28246	2	-5.15803	1.26531e-05	2.13721e-05
P0AFM9	-0.163974	-0.234439	-0.0935084	20.6858	-4.61986	1.20916e-05	2.03518e-05	1.10116	P0AFM9	4	-4.6009	1.27409e-05	2.15077e-05
P43337	-0.122414	-0.173265	-0.0715628	20.4642	-4.77926	6.42424e-06	1.104e-05	1.71476	P43337	3	-4.59772	1.29014e-05	2.17659e-05
P16525	0.135009	0.0771786	0.192839	20.1229	4.63489	1.13977e-05	1.92516e-05	1.15844	P16525	4	4.58232	1.37067e-05	2.31108e-05
P16703	0.151292	0.0849453	0.217638	21.9141	4.52718	1.73703e-05	2.89978e-05	0.750414	P16703	20	4.58133	1.37603e-05	2.31877e-05
P37649	-0.153991	-0.220813	-0.08717	19.5699	-4.57522	1.44044e-05	2.41592e-05	0.931628	P37649	6	-4.58069	1.37947e-05	2.32319e-05
P21829	0.109092	0.0622187	0.155966	20.2485	4.62057	1.2058e-05	2.03071e-05	1.10386	P21829	6	4.57918	1.38771e-05	2.33569e-05
P0A6F9	-0.302216	-0.434775	-0.169657	26.4147	-4.52625	1.74337e-05	2.90866e-05	0.746891	P0A6F9	5	-4.56269	1.48046e-05	2.49034e-05
P0A7N9	0.262003	0.147357	0.376649	25.9684	4.5371	1.67134e-05	2.79337e-05	0.787715	P0A7N9	4	4.56169	1.48623e-05	2.49824e-05
P0A8J2	-0.204633	-0.293183	-0.116084	19.1784	-4.58798	1.37026e-05	2.30226e-05	0.979998	P0A8J2	3	-4.56158	1.4869e-05	2.49824e-05
P75746	-0.123567	-0.177012	-0.0701216	19.3196	-4.59012	1.35883e-05	2.28441e-05	0.988105	P75746	5	-4.55157	1.54635e-05	2.59661e-05
P60872	-0.45157	-0.643516	-0.259625	16.8182	-4.7133	1.66819e-05	2.78974e-05	0.949146	P60872	2	-4.70691	1.61013e-05	2.70212e-05
P56256	-0.729223	-1.03148	-0.426965	14.5863	-4.90435	2.32459e-05	3.84255e-05	0.88675	P56256	2	-4.97041	1.65497e-05	2.77574e-05
P0AER3	-0.388664	-0.552184	-0.225144	19.8919	-4.76385	1.43798e-05	2.41321e-05	1.16222	P0AER3	2	-4.70336	1.67388e-05	2.80581e-05
P76418	-0.163322	-0.234969	-0.0916757	19.3419	-4.52565	1.74742e-05	2.91373e-05	0.744643	P76418	5	-4.52661	1.70477e-05	2.85591e-05
P31455	-0.102553	-0.147396	-0.0577098	20.9465	-4.54029	1.65068e-05	2.76206e-05	0.799754	P31455	8	-4.525	1.71546e-05	2.87215e-05
P45523	-0.217873	-0.314952	-0.120794	24.6876	-4.45562	2.29109e-05	3.79594e-05	0.482736	P45523	19	-4.50693	1.84066e-05	3.07996e-05
P76316	-0.098263	-0.142065	-0.0544616	22.8888	-4.45382	2.30707e-05	3.81579e-05	0.476021	P76316	18	-4.50532	1.85219e-05	3.09743e-05
P0AFR0	0.115339	0.0647389	0.165939	19.4632	4.52539	1.74917e-05	2.91494e-05	0.743678	P0AFR0	6	4.49754	1.90907e-05	3.1907e-05
P0A937	-0.677394	-0.978327	-0.376461	19.8497	-4.47016	2.20853e-05	3.6634e-05	0.522919	P0A937	2	-4.50208	1.91173e-05	3.19329e-05
P76507	0.426381	0.237996	0.614765	19.4656	4.4941	1.99422e-05	3.3156e-05	0.619313	P76507	2	4.49579	1.94024e-05	3.23901e-05
P0A9N8	0.247784	0.142752	0.352817	17.7431	4.70092	1.17652e-05	1.98491e-05	1.19517	P0A9N8	2	4.55441	1.96828e-05	3.2839e-05
P0ACW2	0.793249	0.458414	1.12808	16.0806	4.81078	2.88286e-05	4.73259e-05	0.639131	P0ACW2	2	4.89238	1.97771e-05	3.29773e-05
P22939	-0.224148	-0.323998	-0.124298	21.6414	-4.45675	2.28116e-05	3.78167e-05	0.486935	P22939	6	-4.48687	1.98984e-05	3.31602e-05
P08178	0.162235	0.0896411	0.234828	23.5445	4.43687	2.46246e-05	4.06341e-05	0.413051	P08178	17	4.48639	1.99357e-05	3.3203e-05
P0A8G9	-0.279183	-0.403043	-0.155322	22.1254	-4.47494	2.12666e-05	3.52964e-05	0.55471	P0A8G9	3	-4.48609	1.99589e-05	3.32223e-05
P0A8W0	-0.140678	-0.203486	-0.0778695	20.4596	-4.44672	2.37093e-05	3.9169e-05	0.449639	P0A8W0	12	-4.48438	2.00919e-05	3.34242e-05
P0AC02	-0.15731	-0.227734	-0.0868857	24.073	-4.4347	2.48304e-05	4.09501e-05	0.405012	P0AC02	15	-4.4812	2.03415e-05	3.38199e-05
P76073;P76154	0.30585	0.171578	0.440122	18.364	4.52225	1.77065e-05	2.94902e-05	0.731871	P76073;P76154	2	4.47763	2.06252e-05	3.42716e-05
Q46925	0.150089	0.0838832	0.216294	19.1543	4.50075	1.92462e-05	3.20359e-05	0.651223	Q46925	4	4.47328	2.09758e-05	3.48339e-05
P0A6A8	-0.226438	-0.327363	-0.125513	27.9405	-4.45432	2.30256e-05	3.81055e-05	0.477909	P0A6A8	4	-4.4709	2.11699e-05	3.51359e-05
P0ACR2	0.205775	0.119661	0.291889	17.8313	4.75948	9.10506e-06	1.54522e-05	1.4362	P0ACR2	2	4.52323	2.14878e-05	3.56429e-05
P46068	-0.316692	-0.450115	-0.18327	15.9421	-4.76141	1.54102e-05	2.5831e-05	1.049	P46068	2	-4.64704	2.15126e-05	3.56634e-05
P0AGJ7	0.0921406	0.0518016	0.13248	19.9007	4.53478	1.68646e-05	2.817e-05	0.779	P0AGJ7	6	4.4632	2.18106e-05	3.61364e-05
P0AB35	-0.687771	-0.985541	-0.390001	16.0983	-4.6447	2.69606e-05	4.43866e-05	0.67568	P0AB35	2	-4.68359	2.20199e-05	3.6462e-05
P18776	0.391679	0.215377	0.567981	21.6969	4.41066	2.7229e-05	4.48027e-05	0.315963	P18776	8	4.45639	2.23931e-05	3.70587e-05
P0AEX9	-0.256479	-0.372123	-0.140835	23.2684	-4.4031	2.80273e-05	4.60368e-05	0.288066	P0AEX9	27	-4.4556	2.24612e-05	3.71498e-05
P0AGG0	-0.10494	-0.151361	-0.0585192	20.7405	-4.48805	2.02158e-05	3.35913e-05	0.603698	P0AGG0	6	-4.44611	2.33001e-05	3.85145e-05
P0ACL2	-0.117602	-0.170012	-0.0651913	19.6125	-4.45479	2.29847e-05	3.80596e-05	0.479631	P0ACL2	7	-4.44597	2.33132e-05	3.85145e-05
P61887	0.198961	0.109694	0.288228	19.9181	4.42493	2.57797e-05	4.24913e-05	0.368774	P61887	4	4.43215	2.45895e-05	4.05996e-05
P0AEG1	-0.293596	-0.422089	-0.165104	20.3908	-4.55013	1.97549e-05	3.28637e-05	0.679446	P0AEG1	2	-4.47849	2.50551e-05	4.13445e-05
P0AGA6	-0.22403	-0.321924	-0.126136	20.009	-4.5434	1.63083e-05	2.73045e-05	0.811459	P0AGA6	2	-4.4185	2.59169e-05	4.2742e-05
P0ADW6	0.495624	0.274759	0.716489	17.4281	4.47258	2.79316e-05	4.59324e-05	0.428686	P0ADW6	2	4.48159	2.61729e-05	4.31393e-05
P0AFI7	0.196911	0.107547	0.286275	21.1908	4.37461	3.12483e-05	5.12686e-05	0.183083	P0AFI7	8	4.40775	2.70103e-05	4.4494e-05
P02930	-0.170158	-0.247933	-0.092382	23.8922	-4.34349	3.51738e-05	5.7315e-05	0.068945	P02930	26	-4.39797	2.80434e-05	4.61692e-05
P10378	0.347305	0.188628	0.505983	22.3783	4.34536	3.49246e-05	5.69415e-05	0.0757989	P10378	19	4.39492	2.83734e-05	4.66857e-05
P76491	0.14932	0.083088	0.215552	20.0804	4.47591	2.1187e-05	3.51847e-05	0.558334	P76491	3	4.39255	2.8633e-05	4.70857e-05
P0AFK9	-0.132142	-0.192849	-0.0714337	24.8758	-4.32141	3.82439e-05	6.21057e-05	-0.0117279	P0AFK9	29	-4.38066	2.99675e-05	4.92519e-05
P76280	-0.353958	-0.508505	-0.199411	15.2487	-4.59035	2.62943e-05	4.33145e-05	0.511989	P76280	2	-4.53327	3.03581e-05	4.98653e-05
P06968	-0.340498	-0.495985	-0.185012	23.0429	-4.34764	3.46242e-05	5.6516e-05	0.0841301	P06968	3	-4.37242	3.09274e-05	5.07714e-05
P0AF98	-0.180452	-0.262859	-0.0980448	20.9391	-4.34737	3.46592e-05	5.65409e-05	0.0831562	P0AF98	6	-4.36753	3.15106e-05	5.16991e-05
P75799	-0.623342	-0.874846	-0.371839	16.847	-5.15819	4.28704e-05	6.92653e-05	0.597397	P75799	2	-5.14761	3.27834e-05	5.37566e-05
P27129	0.35726	0.195197	0.519322	17.4725	4.37841	3.16529e-05	5.19028e-05	0.178274	P27129	2	4.36273	3.29378e-05	5.39787e-05
P21513	0.102575	0.0549921	0.150158	23.4793	4.27977	4.47493e-05	7.20165e-05	-0.163072	P21513	68	4.35165	3.34798e-05	5.48357e-05
P77256	-0.186342	-0.269214	-0.103471	17.6465	-4.50314	3.38322e-05	5.52864e-05	0.252139	P77256	4	-4.49123	3.35826e-05	5.49726e-05
P25519	0.103485	0.0556294	0.151341	21.1091	4.29314	4.25516e-05	6.8789e-05	-0.114569	P25519	20	4.34695	3.40854e-05	5.57637e-05
P0AB65;P30131	-0.346575	-0.496424	-0.196727	21.323	-4.6416	2.3985e-05	3.96015e-05	0.756044	P0AB65;P30131	2	-4.51972	3.42613e-05	5.60194e-05
P0AC19	0.204832	0.110578	0.299087	21.8662	4.31445	3.92628e-05	6.36159e-05	-0.0370662	P0AC19	6	4.34122	3.48374e-05	5.69289e-05
P76008	0.123461	0.067116	0.179806	20.6837	4.35016	3.42945e-05	5.60097e-05	0.0933581	P76008	6	4.33781	3.52925e-05	5.76398e-05
P0AEH5	-0.32848	-0.48029	-0.176669	24.4744	-4.29573	4.21383e-05	6.81592e-05	-0.105166	P0AEH5	5	-4.33366	3.58543e-05	5.85239e-05
P67430	0.210962	0.117395	0.304529	16.328	4.51534	3.24309e-05	5.30873e-05	0.293355	P67430	3	4.46903	3.62876e-05	5.91973e-05
Q2EEQ2	2.30304	1.23969	3.36639	19.5008	4.30795	4.5076e-05	7.25014e-05	0.273447	Q2EEQ2	2	4.35975	3.63501e-05	5.92655e-05
P0AAI5	0.153186	0.0821729	0.224199	23.1043	4.28265	4.42672e-05	7.12807e-05	-0.15264	P0AAI5	15	4.32761	3.66886e-05	5.97834e-05
P27278	0.153792	0.0825368	0.225048	21.5355	4.28496	4.38837e-05	7.07428e-05	-0.144261	P27278	12	4.32398	3.71977e-05	6.05677e-05
P39406	0.118304	0.0638043	0.172803	21.6445	4.30961	3.9988e-05	6.47542e-05	-0.0547021	P39406	9	4.32388	3.72122e-05	6.05677e-05
P0AB14	-0.199113	-0.29136	-0.106866	23.5526	-4.28528	4.38307e-05	7.0697e-05	-0.143095	P0AB14	7	-4.3152	3.8459e-05	6.25614e-05
P23883	0.190514	0.108267	0.272761	17.9833	4.61371	1.58033e-05	2.64745e-05	0.899867	P23883	2	4.3592	3.94583e-05	6.41505e-05
P37652	0.302388	0.165892	0.438883	17.847	4.41254	3.33572e-05	5.45413e-05	0.175293	P37652	2	4.35634	3.98744e-05	6.47902e-05
P60752	0.12978	0.0692562	0.190303	21.2472	4.2571	4.87262e-05	7.8153e-05	-0.245044	P60752	14	4.29812	4.1031e-05	6.66317e-05
P0ABV6	0.15937	0.0867651	0.231974	21.0039	4.35785	3.33061e-05	5.44888e-05	0.121561	P0ABV6	3	4.2978	4.10802e-05	6.66738e-05
P12999	0.472145	0.265279	0.679012	14.75	4.62146	4.35282e-05	7.02488e-05	0.198067	P12999	2	4.60675	4.12516e-05	6.6914e-05
P00579;P13445	0.305966	0.165708	0.446223	19.6709	4.33089	3.68953e-05	6.00518e-05	0.0228774	P00579;P13445	2	4.29561	4.14228e-05	6.71537e-05
P23893	0.127517	0.0678661	0.187168	23.8534	4.24406	5.11652e-05	8.2019e-05	-0.292052	P23893	20	4.29545	4.14475e-05	6.71558e-05
P68699	-0.521391	-0.763529	-0.279253	23.4348	-4.27554	4.5843e-05	7.36937e-05	-0.183907	P68699	2	-4.29567	4.17484e-05	6.7605e-05
P0AA82	0.335857	0.179429	0.492286	18.4936	4.26254	4.77413e-05	7.66593e-05	-0.225388	P0AA82	3	4.28712	4.27735e-05	6.92259e-05
P0AFN2	-0.246438	-0.358489	-0.134387	19.6908	-4.3664	3.2241e-05	5.28368e-05	0.152912	P0AFN2	2	-4.28473	4.31618e-05	6.98149e-05
P0ABB8	0.176182	0.0935032	0.258861	21.5436	4.23057	5.38145e-05	8.61212e-05	-0.340625	P0ABB8	20	4.28023	4.39019e-05	7.09718e-05
P0AAH4	0.164002	0.0887856	0.239219	19.8074	4.32879	3.71902e-05	6.04843e-05	0.0152014	P0AAH4	3	4.2763	4.45581e-05	7.1992e-05
P0ADC3	0.177817	0.0950682	0.260566	19.9541	4.26621	4.70893e-05	7.56547e-05	-0.212149	P0ADC3	4	4.2665	4.62351e-05	7.46595e-05
P0ACZ2	0.278032	0.154738	0.401326	16.3357	4.51607	3.23487e-05	5.29831e-05	0.295828	P0ACZ2	2	4.39035	4.7694e-05	7.69718e-05
P0A912	-0.243642	-0.358531	-0.128752	24.6094	-4.2102	5.80622e-05	9.27634e-05	-0.413698	P0A912	14	-4.25595	4.81093e-05	7.75982e-05
P37613	0.154935	0.0836497	0.22622	19.459	4.315	3.91823e-05	6.35215e-05	-0.0350898	P37613	3	4.25164	4.88961e-05	7.8823e-05
P30749	-0.125348	-0.183779	-0.0669164	21.4212	-4.25894	4.83903e-05	7.76578e-05	-0.238385	P30749	6	-4.25101	4.90127e-05	7.89665e-05
P0AEI6	0.151414	0.0804378	0.222391	20.5556	4.23529	5.28729e-05	8.47091e-05	-0.323643	P0AEI6	6	4.24518	5.00986e-05	8.06707e-05
P77562	-0.126736	-0.185398	-0.0680738	20.2321	-4.28918	4.31922e-05	6.97458e-05	-0.128962	P77562	4	-4.24318	5.04755e-05	8.12317e-05
P04391	0.285611	0.150573	0.420649	22.266	4.19904	6.05258e-05	9.65378e-05	-0.453654	P04391	9	4.24111	5.08694e-05	8.18198e-05
P39379	-0.506664	-0.728551	-0.284776	15.3892	-4.65868	5.79895e-05	9.2699e-05	0.0123123	P39379	2	-4.65181	5.15799e-05	8.2916e-05
Q46927	0.264169	0.14212	0.386218	19.3114	4.29713	4.19159e-05	6.78379e-05	-0.100069	Q46927	2	4.23629	5.17994e-05	8.3222e-05
P77649	-0.159846	-0.234964	-0.0847279	19.712	-4.22463	5.50207e-05	8.80024e-05	-0.36195	P77649	5	-4.22971	5.30934e-05	8.52446e-05
P0AB98	-0.333483	-0.479103	-0.187862	18.6779	-4.62936	3.87061e-05	6.28205e-05	0.270059	P0AB98	2	-4.50054	5.31179e-05	8.52446e-05
P76141	-0.18564	-0.269339	-0.101941	18.81	-4.40334	2.8002e-05	4.60217e-05	0.288937	P76141	2	-4.22416	5.42097e-05	8.69482e-05
P37692	0.117283	0.0618315	0.172734	21.2016	4.19907	6.05187e-05	9.65378e-05	-0.453542	P37692	10	4.22093	5.48681e-05	8.79548e-05
P0A9K9	-0.20306	-0.299267	-0.106853	24.4577	-4.19033	6.25175e-05	9.96036e-05	-0.484779	P0A9K9	6	-4.21719	5.56432e-05	8.91474e-05
P0ADM0	-0.507703	-0.741984	-0.273423	16.2719	-4.34908	6.43671e-05	0.000102436	-0.332067	P0ADM0	2	-4.37091	5.68177e-05	9.09783e-05
P0A862	-0.192814	-0.284934	-0.100694	25.7068	-4.15544	7.11465e-05	0.000113037	-0.609014	P0A862	14	-4.1995	5.94453e-05	9.51324e-05
P45548	0.191092	0.121687	0.260497	20.3023	5.73016	1.14629e-05	1.93504e-05	1.93889	P45548	3	4.90586	5.95891e-05	9.52685e-05
P0AEU3	-0.346443	-0.498363	-0.194524	16.3065	-4.61755	4.4054e-05	7.09773e-05	0.186239	P0AEU3	2	-4.48894	5.95969e-05	9.52685e-05
P0AFH0	-0.169087	-0.248981	-0.0891937	18.1907	-4.20175	5.99199e-05	9.56781e-05	-0.443982	P0AFH0	4	-4.19865	5.96341e-05	9.52748e-05
P42597	0.25775	0.142419	0.373082	17.3988	4.47568	3.72032e-05	6.04843e-05	0.159629	P42597	2	4.32351	6.00618e-05	9.59047e-05
P45955	-0.198593	-0.293634	-0.103551	21.7917	-4.1484	7.30222e-05	0.000115824	-0.634007	P45955	13	-4.19151	6.12455e-05	9.77401e-05
P0ADI4	0.333523	0.17371	0.493336	23.2472	4.14327	7.44168e-05	0.000117971	-0.652174	P0ADI4	22	4.191	6.13614e-05	9.78706e-05
P0ABF8	-0.750764	-1.08732	-0.414209	16.8445	-4.55117	7.86745e-05	0.000124514	-0.0438366	P0ABF8	2	-4.58933	6.1894e-05	9.86651e-05
P0A908	0.150212	0.0783255	0.222098	23.0852	4.14848	7.30015e-05	0.000115824	-0.633735	P0A908	10	4.18032	6.38515e-05	0.000101729
P0ADZ4	0.18733	0.097556	0.277105	26.0436	4.14273	7.45669e-05	0.000118143	-0.654109	P0ADZ4	5	4.16017	6.8819e-05	0.000109582
P77324	-0.461754	-0.678171	-0.245337	16.0197	-4.27462	7.55539e-05	0.000119641	-0.503218	P77324	2	-4.28442	7.00052e-05	0.000111409
P25527	-0.393269	-0.550643	-0.235895	19.8923	-5.20083	3.88144e-05	6.29607e-05	0.698207	P25527	2	-4.83481	7.10685e-05	0.000113038
P76234	-0.351616	-0.51888	-0.184352	19.5503	-4.17523	6.7681e-05	0.00010765	-0.48623	P76234	2	-4.15557	7.15626e-05	0.000113761
P24197	-0.312177	-0.456673	-0.167682	16.6765	-4.32506	6.11247e-05	9.74388e-05	-0.329164	P24197	2	-4.25873	7.3637e-05	0.000116994
P0ADH5	0.399308	0.212833	0.585783	16.5657	4.29181	7.28086e-05	0.000115613	-0.438474	P0ADH5	2	4.27202	7.44633e-05	0.000118241
P37757	-0.102578	-0.14958	-0.0555764	19.9606	-4.33284	3.66241e-05	5.96444e-05	0.0299884	P37757	3	-4.13484	7.55894e-05	0.000119963
P77730	-0.225485	-0.326467	-0.124504	18.8561	-4.47183	3.77014e-05	6.12595e-05	0.146676	P77730	2	-4.25483	7.59964e-05	0.000120542
P36680	0.177143	0.0913668	0.26292	21.275	4.10003	8.72485e-05	0.000137703	-0.804857	P36680	6	4.12113	7.95159e-05	0.000126054
Q46865	-0.677877	-1.00045	-0.355305	15.5164	-4.21941	0.000101192	0.000158921	-0.752841	Q46865	2	-4.2713	8.11792e-05	0.00012862
P0A7H0	0.203256	0.107942	0.298571	18.4546	4.23426	5.35025e-05	8.56698e-05	-0.332743	P0A7H0	2	4.10776	8.41167e-05	0.0001332
P06611	0.211149	0.109192	0.313105	19.1107	4.11154	8.36384e-05	0.000132223	-0.764312	P06611	3	4.10482	8.44454e-05	0.000133647
P0A924	-0.275595	-0.405969	-0.145221	17.7614	-4.2104	6.9453e-05	0.000110408	-0.533362	P0A924	2	-4.14636	8.52898e-05	0.000134909
P08368	-0.186306	-0.276135	-0.0964767	18.6332	-4.11756	8.18098e-05	0.000129404	-0.743098	P08368	3	-4.0958	8.72935e-05	0.000138002
P0A6Z6	-0.161008	-0.239376	-0.0826388	20.1778	-4.07881	9.42947e-05	0.000148578	-0.879344	P0A6Z6	6	-4.09487	8.75945e-05	0.000138401
P0ACB2	-0.0855015	-0.127576	-0.0434266	22.694	-4.03442	0.000110846	0.000173797	-1.03433	P0ACB2	18	-4.08115	9.21188e-05	0.000145469
P39408	0.102262	0.052829	0.151696	20.2989	4.10701	8.5041e-05	0.000134367	-0.78027	P39408	6	4.0784	9.30533e-05	0.000146864
P37128	0.207278	0.108996	0.305559	18.8595	4.18709	6.32744e-05	0.000100753	-0.496346	P37128	2	4.07319	9.48478e-05	0.000149614
P32173	-0.122884	-0.182524	-0.0632438	19.7594	-4.09061	9.03126e-05	0.000142382	-0.837965	P32173	4	-4.04959	0.000103401	0.000163016
P23874	-0.251998	-0.373904	-0.130092	18.088	-4.10395	8.60018e-05	0.00013581	-0.791049	P23874	2	-4.0456	0.000104916	0.000165313
P39409	0.346869	0.181522	0.512215	15.8987	4.20288	9.61724e-05	0.000151287	-0.737194	P39409	2	4.16395	0.000105307	0.000165838
P64599	0.27245	0.137619	0.407281	19.9051	4.01169	0.000120366	0.000188311	-1.11323	P64599	4	4.03997	0.000107092	0.000168556
P23862	-0.161714	-0.240519	-0.0829079	19.4272	-4.07399	9.59722e-05	0.000151055	-0.896252	P23862	3	-4.03283	0.000109916	0.000172907
P0A8H6	-0.202751	-0.303643	-0.101858	22.3826	-3.98965	0.000130343	0.000203475	-1.18945	P0A8H6	10	-4.02745	0.000112091	0.000176231
P0ACD4	-0.244989	-0.367026	-0.122952	24.1905	-3.98553	0.000132294	0.000206407	-1.20366	P0ACD4	10	-4.02564	0.000112833	0.000177299
P0AA57	0.166914	0.0851204	0.248707	21.2475	4.05139	0.000104214	0.000163578	-0.975225	P0AA57	3	4.01651	0.000116639	0.000183179
P69741	-0.278181	-0.416314	-0.140048	18.8215	-3.99817	0.000126395	0.000197526	-1.16002	P69741	3	-4.015	0.000117282	0.000184089
P0AFK0	0.0749303	0.0371524	0.112708	22.3317	3.93777	0.000157036	0.000243815	-1.36761	P0AFK0	31	4.00882	0.000119942	0.00018816
P18775;P77374;P77783	0.583819	0.294704	0.872935	18.7738	4.01447	0.000127174	0.000198636	-0.833004	P18775;P77374;P77783	2	4.02513	0.00012038	0.000188745
P0C054	-0.185522	-0.277983	-0.093062	21.6347	-3.98356	0.000133234	0.000207761	-1.21044	P0C054	6	-4.00748	0.000120527	0.000188872
P13445	-0.226356	-0.339608	-0.113104	19.9487	-3.96806	0.000140878	0.000219363	-1.2638	P13445	7	-4.00156	0.000123143	0.000192865
P76017	0.697423	0.361714	1.03313	15.3403	4.21861	0.000166932	0.000258898	-1.0816	P76017	2	4.28931	0.000123857	0.000193877
P67697	-0.312082	-0.464375	-0.15979	18.1395	-4.08437	0.00011229	0.000175963	-0.96505	P67697	2	-4.04727	0.000124919	0.000195434
P52037	-0.310731	-0.454556	-0.166907	14.6327	-4.37095	8.98764e-05	0.000141772	-0.545039	P52037	2	-4.23817	0.000125051	0.000195533
P0AEK0	0.207984	0.105632	0.310337	19.297	4.04738	0.000123801	0.000193579	-1.08978	P0AEK0	3	4.03614	0.000126079	0.000197033
P55135	0.133135	0.0682384	0.198031	19.6686	4.07289	9.63594e-05	0.000151498	-0.900112	P55135	3	3.99219	0.000127392	0.000198977
P25534	0.15006	0.075188	0.224932	20.1233	3.97902	0.000135432	0.000211073	-1.22609	P25534	5	3.98354	0.000131441	0.000205189
P09373;P42632;P68066	0.642774	0.322365	0.963183	22.4604	4.00132	0.000154887	0.000240608	-1.28396	P09373;P42632;P68066	2	4.04042	0.000132105	0.000206113
P64423	0.137744	0.0700718	0.205416	19.7065	4.04104	0.000108212	0.00016976	-1.01129	P64423	3	3.97067	0.000137694	0.000214716
P14176	0.393852	0.196598	0.591107	21.8794	3.96403	0.000142929	0.000222273	-1.27762	P14176	2	3.96937	0.000138341	0.000215607
P31119	0.110996	0.0549086	0.167084	20.4877	3.92891	0.000162091	0.000251527	-1.39788	P31119	12	3.95933	0.000143434	0.000223423
P39288	0.348119	0.183737	0.5125	16.0657	4.28813	0.000120237	0.000188212	-0.799985	P39288	2	4.20134	0.000144776	0.00022529
P0AEV7	0.858903	0.451151	1.26665	13.9626	4.32402	0.000190175	0.000292884	-0.718574	P0AEV7	2	4.3735	0.000144835	0.00022529
P52097	0.150357	0.0748119	0.225902	19.9384	3.95138	0.00014957	0.000232475	-1.32105	P52097	5	3.95657	0.000144869	0.00022529
P0A8W5	0.0952657	0.0469939	0.143538	21.9318	3.91808	0.000168477	0.000261011	-1.43479	P0A8W5	13	3.94816	0.000149315	0.000232079
P0AAS3	-0.30309	-0.454735	-0.151444	19.0574	-3.96801	0.000140904	0.000219363	-1.26398	P0AAS3	2	-3.94658	0.000150167	0.000233277
P0AFZ3	-0.236583	-0.356486	-0.11668	21.6218	-3.91727	0.000168965	0.000261626	-1.43756	P0AFZ3	4	-3.94048	0.000153494	0.000238315
P45544	-0.187596	-0.279156	-0.0960358	19.1019	-4.06769	9.82056e-05	0.000154315	-0.918306	P45544	2	-3.93471	0.000156706	0.00024317
P0AEG6	0.159513	0.0782868	0.24074	21.7783	3.8988	0.000180454	0.000278413	-1.50037	P0AEG6	10	3.93181	0.000158345	0.000245581
P0AE48	-0.189533	-0.285621	-0.0934461	22.4626	-3.91607	0.000169692	0.00026261	-1.44166	P0AE48	4	-3.9276	0.00016075	0.000249175
P00509	-0.112279	-0.169937	-0.0546212	24.9322	-3.86607	0.000202653	0.00031093	-1.61109	P00509	40	-3.92346	0.000163149	0.000252758
P27127	0.131465	0.0671615	0.195769	17.6247	4.07208	0.000113511	0.00017778	-1.00638	P27127	3	3.96139	0.000163799	0.000253627
P23305	0.125526	0.0619592	0.189093	20.7687	3.92043	0.000167072	0.000258976	-1.4268	P23305	6	3.92102	0.000164585	0.000254706
P75874	0.149286	0.0729743	0.225598	22.4144	3.88381	0.000190314	0.00029294	-1.55115	P75874	11	3.91801	0.000166367	0.000257324
P0A8N5	-0.1648	-0.249247	-0.0803534	21.4075	-3.87441	0.000196764	0.000302544	-1.58296	P0A8N5	15	-3.91604	0.000167543	0.000258969
P27302;P33570	-0.371091	-0.5593	-0.182882	21.8742	-3.91445	0.000170676	0.000263848	-1.44718	P27302;P33570	2	-3.91592	0.000167611	0.000258969
P0AA86	0.414606	0.205132	0.62408	19.2603	3.94313	0.000179671	0.000277602	-1.42313	P0AA86	2	3.9509	0.000171424	0.000264719
Q46810	-0.511921	-0.763587	-0.260254	14.3439	-4.12251	0.00020489	0.000314026	-1.32703	Q46810	2	-4.15291	0.000173476	0.000267742
P76389	-0.168912	-0.254922	-0.0829026	18.9772	-3.89893	0.000180369	0.000278413	-1.49992	P76389	4	-3.90242	0.000175896	0.000271331
P0ADT8	-0.117256	-0.17745	-0.0570626	22.2576	-3.86737	0.000201725	0.000309672	-1.60671	P0ADT8	13	-3.9021	0.000176095	0.000271492
P77650	-0.250945	-0.341601	-0.16029	18.1442	-5.76103	1.06852e-05	1.80801e-05	2.01055	P77650	2	-4.46665	0.000177504	0.000273516
P0ADJ5	0.932906	0.466532	1.39928	14.6697	4.05404	0.000250846	0.000382221	-1.49002	P0ADJ5	2	4.1436	0.000178425	0.000274788
P0AC62	-0.270623	-0.409462	-0.131783	24.3585	-3.86975	0.000200038	0.000307248	-1.5987	P0AC62	4	-3.89797	0.00017871	0.00027508
P37052	0.160431	0.0785725	0.242289	19.4893	3.89095	0.000185554	0.000286075	-1.52698	P37052	4	3.89028	0.000183675	0.000282569
P30128	-0.146237	-0.221129	-0.0713462	20.993	-3.87667	0.000195196	0.000300293	-1.57532	P30128	5	-3.88109	0.000189778	0.000291802
P09155	0.190334	0.093182	0.287487	18.8263	3.88951	0.000186506	0.000287388	-1.53186	P09155	3	3.87814	0.00019178	0.000294721
P60869	0.254468	0.12369	0.385246	19.2419	3.86304	0.000204835	0.000314026	-1.62131	P60869	3	3.87615	0.000193138	0.000296649
P69801	0.649419	0.314033	0.984806	19.3748	3.85362	0.000234229	0.000357843	-1.71388	P69801	2	3.88887	0.000203896	0.000313004
P0A8N3;P0A8N5	0.160928	0.0770895	0.244766	23.1727	3.81083	0.000246159	0.000375668	-1.79646	P0A8N3;P0A8N5	15	3.85175	0.0002106	0.000323122
P05194	-0.0726812	-0.110599	-0.0347629	21.1314	-3.80544	0.000250853	0.000382221	-1.81446	P05194	15	-3.8374	0.000221553	0.000339746
Q46906	-0.518758	-0.779246	-0.25827	12.7671	-4.0361	0.000264464	0.000401251	-1.53601	Q46906	2	-4.06486	0.000226179	0.000346654
P77187	0.518141	0.249745	0.786536	16.5959	3.84773	0.000253635	0.000385843	-1.74688	P77187	2	3.87423	0.000227277	0.000348151
P0A9N0	-0.294803	-0.440401	-0.149204	16.1798	-4.07627	0.000180487	0.000278413	-1.29133	P0A9N0	2	-3.9854	0.000228796	0.00035029
P0ACD8	0.380712	0.182627	0.578796	20.1356	3.81572	0.000241972	0.000369475	-1.78012	P0ACD8	2	3.82117	0.000234599	0.000358984
P76500	0.322868	0.183449	0.462288	21.2207	4.81967	9.48452e-05	0.000149363	-0.206171	P76500	2	4.35267	0.000235741	0.000360538
P23930	-0.184697	-0.2815	-0.0878931	19.9557	-3.7879	0.000266713	0.000404449	-1.87283	P23930	7	-3.81586	0.000239027	0.000365369
P27830;P37759	0.23986	0.114701	0.365019	20.9518	3.80476	0.000251454	0.000382728	-1.81673	P27830;P37759	3	3.81493	0.000239813	0.000366374
P33368	-0.187119	-0.285035	-0.0892036	19.6076	-3.794	0.000261093	0.000396346	-1.85255	P33368	5	-3.81425	0.000240388	0.000367057
P0AAI3	0.103349	0.048608	0.15809	23.4974	3.74821	0.000306217	0.000461178	-2.00423	P0AAI3	47	3.80621	0.000247271	0.000377365
P0AEH1	-0.11052	-0.168341	-0.0526997	21.1139	-3.79482	0.000260349	0.000395427	-1.84984	P0AEH1	8	-3.80399	0.000249212	0.000380125
P76116	0.221005	0.10422	0.337791	24.6959	3.75703	0.000296987	0.00044822	-1.97512	P76116	31	3.80224	0.000250742	0.000382254
P15028	0.233618	0.117411	0.349825	15.8927	4.02609	0.000170099	0.000263097	-1.31406	P15028	2	3.89216	0.000255744	0.000389672
Q46834	-0.476715	-0.703387	-0.250043	23.0091	-4.377	0.000270561	0.000410067	-1.26116	Q46834	2	-4.31935	0.000256127	0.000390048
Q46868	-0.267347	-0.408675	-0.126018	22.8098	-3.75557	0.000298491	0.000450253	-1.97993	Q46868	10	-3.79459	0.000257567	0.000392033
P62707	-0.117578	-0.179971	-0.0551838	26.1118	-3.74123	0.000313721	0.000472231	-2.02724	P62707	30	-3.79243	0.000259519	0.000394795
P0ACN4	0.238852	0.112771	0.364933	22.2464	3.76105	0.000292862	0.000442925	-1.96182	P0ACN4	5	3.79004	0.000261707	0.000397912
P03817	-0.231773	-0.351433	-0.112112	21.6831	-3.8454	0.000217997	0.000333578	-1.68069	P03817	2	-3.78715	0.000264366	0.000401742
P30745	0.319499	0.152887	0.48611	17.5682	3.81293	0.000259825	0.00039484	-1.82402	P30745	2	3.80031	0.000267554	0.00040637
P64448	-0.254037	-0.385798	-0.122275	18.1041	-3.86115	0.000291672	0.000441596	-1.83333	P64448	3	-3.87607	0.00026957	0.000409215
P0A8R4	-0.621592	-0.949294	-0.293891	19.9657	-3.77973	0.000316231	0.000475759	-1.98106	P0A8R4	2	-3.81582	0.000274913	0.000417104
P10443	0.120044	0.0562112	0.183876	20.0077	3.7336	0.00032211	0.000484095	-2.05233	P10443	10	3.75862	0.000292069	0.000442898
P33927	0.334614	0.161947	0.507282	16.9668	3.88407	0.000279101	0.000422787	-1.78006	P33927	2	3.85977	0.000292304	0.00044302
P69791	0.235475	0.114516	0.356433	15.4346	3.87833	0.000224441	0.000343072	-1.63624	P69791	2	3.79501	0.00029264	0.000443295
P0A772	0.505263	0.241233	0.769293	17.9787	3.82445	0.000304119	0.000458501	-1.62156	P0A772	2	3.82692	0.000294327	0.000445616
P32138	-0.285202	-0.431392	-0.139012	15.9674	-3.907	0.000251338	0.000382728	-1.69023	P32138	2	-3.84832	0.000295106	0.000446559
P0AAK7	-0.546011	-0.833098	-0.258924	17.0811	-3.80887	0.000345253	0.000517247	-1.99527	P0AAK7	2	-3.84598	0.000297362	0.000449734
P0ACK2	-0.146567	-0.223981	-0.0691528	19.8574	-3.75877	0.000295192	0.000445746	-1.96936	P0ACK2	4	-3.75311	0.000297726	0.000450048
P69423	0.325543	0.154024	0.497062	17.071	3.77203	0.000293435	0.000443327	-1.949	P69423	2	3.7638	0.000298	0.000450224
P32177	0.232467	0.111218	0.353715	18.3741	3.80641	0.000250004	0.000381332	-1.81123	P32177	2	3.75127	0.000299638	0.000452459
P0A9H5	-0.129875	-0.198644	-0.0611052	19.7225	-3.74938	0.000304975	0.000459549	-2.00036	P0A9H5	5	-3.74668	0.000304465	0.000459506
P0A9C0	0.425063	0.200943	0.649184	17.4059	3.78803	0.000335204	0.000503245	-1.97537	P0A9C0	2	3.80062	0.000314342	0.000474163
P40719	0.178271	0.0866213	0.269921	17.2607	3.86172	0.000205799	0.000315251	-1.62578	P40719	2	3.73578	0.000316209	0.00047657
P0ACP7	-0.0992237	-0.152561	-0.0458861	23.2981	-3.69329	0.00037014	0.000553953	-2.18435	P0ACP7	18	-3.73573	0.000316271	0.00047657
Q47157	-0.395733	-0.603817	-0.18765	17.8537	-3.79735	0.000321614	0.000483604	-1.86714	Q47157	2	-3.79355	0.000318569	0.000479773
P64585	-0.441708	-0.677552	-0.205863	20.9438	-3.71878	0.000340788	0.000511092	-2.10378	P64585	2	-3.73494	0.000318731	0.000479773
P38035	0.219523	0.113063	0.325982	19.7546	4.15129	0.000142413	0.000221591	-0.999208	P38035	2	3.87403	0.000324548	0.000488272
P37908	0.147936	0.0698429	0.226029	18.7735	3.76091	0.000293014	0.000442925	-1.96231	P37908	3	3.72148	0.000332282	0.000499644
P0AD65	0.11309	0.0519992	0.174181	19.6829	3.67518	0.000393851	0.000588209	-2.24327	P0AD65	13	3.70844	0.00034761	0.000522419
P29013	-0.196423	-0.302183	-0.0906626	19.1725	-3.68723	0.000377922	0.000565008	-2.20409	P29013	4	-3.70343	0.000353669	0.000531246
P09372	-0.132126	-0.203864	-0.0603868	24.4744	-3.65648	0.000419856	0.000625415	-2.30392	P09372	19	-3.69912	0.000358975	0.000538933
P0AAC6	0.375445	0.193522	0.557368	19.9043	4.27192	0.000291996	0.000441852	-1.40911	P0AAC6	2	4.12355	0.000362886	0.000544518
P76339	0.253262	0.118558	0.387966	17.7685	3.73319	0.000324255	0.000487063	-2.03501	P76339	2	3.69288	0.000368554	0.000552734
P12281	0.0926328	0.0425345	0.142731	22.1551	3.6709	0.000399669	0.000596587	-2.25718	P12281	10	3.685	0.000376865	0.000564904
P10903	0.403875	0.187097	0.620653	18.3407	3.71422	0.000400161	0.000597009	-2.17918	P10903	2	3.72451	0.000379913	0.000569174
P67338	-0.220635	-0.332588	-0.108683	19.1085	-3.94839	0.000223058	0.00034114	-1.50824	P67338	2	-3.77181	0.00038296	0.000573438
P41039	-0.276908	-0.424321	-0.129495	17.2024	-3.74147	0.000353775	0.000529737	-2.09487	P41039	2	-3.70769	0.000389846	0.000583183
P77330	0.181911	0.0833113	0.280511	23.0658	3.66281	0.000410884	0.000612688	-2.28343	P77330	4	3.67512	0.000389875	0.000583183
P0A7K2	0.199134	0.0903565	0.307911	27.9924	3.63444	0.000452606	0.000673148	-2.37512	P0A7K2	16	3.67489	0.000390191	0.000583351
P0AAW1	0.107626	0.0496815	0.165571	19.6403	3.68753	0.000377529	0.000564715	-2.20311	P0AAW1	5	3.66715	0.000400691	0.000598736
P0AG86	-0.103257	-0.159328	-0.0471856	24.2888	-3.65602	0.000420521	0.000626081	-2.30542	P0AG86	8	-3.66282	0.00040669	0.000607383
P0ACC1	0.16525	0.0789333	0.251566	18.07	3.80083	0.000254935	0.000387615	-1.82983	P0ACC1	2	3.65713	0.000414696	0.000619017
P0A749	0.111932	0.0503934	0.17347	23.0395	3.61109	0.000489924	0.000726763	-2.45017	P0A749	17	3.65115	0.000423269	0.000631485
P0A6T9	-0.530859	-0.81775	-0.243969	15.6481	-3.69577	0.00045314	0.000673592	-2.00077	P0A6T9	2	-3.70634	0.000428756	0.000639337
P30147	-0.255833	-0.390036	-0.12163	16.1733	-3.82075	0.000341978	0.000512609	-1.97538	P30147	2	-3.73615	0.000434817	0.000648038
P39199	0.110217	0.049857	0.170577	21.9322	3.62518	0.000467065	0.000693212	-2.40491	P39199	8	3.63658	0.000444865	0.000662668
P0AAH8	0.117348	0.0546753	0.18002	19.421	3.71731	0.000340759	0.000511092	-2.1058	P0AAH8	3	3.6357	0.00044619	0.000664296
P0AC92;P77695	-0.178188	-0.275238	-0.0811375	22.002	-3.64512	0.000436445	0.00064945	-2.34066	P0AC92;P77695	3	-3.63436	0.000448239	0.000667
P0A756	0.135145	0.065811	0.204479	18.6329	3.86976	0.000200025	0.000307248	-1.59864	P0A756	2	3.63002	0.000454926	0.000676599
P0DMC7	0.134594	0.0604598	0.208728	22.5691	3.60445	0.000501062	0.000742132	-2.47145	P0DMC7	9	3.6296	0.000455577	0.000677215
P51024	-0.242135	-0.375581	-0.108689	20.5231	-3.60233	0.00050466	0.000747075	-2.47823	P51024	4	-3.62741	0.000458983	0.000681925
P75839	-0.381721	-0.590415	-0.173026	18.016	-3.64315	0.000490777	0.000727652	-2.40647	P75839	2	-3.65186	0.000469675	0.000697448
P09158	0.11144	0.0495979	0.173282	22.7263	3.57757	0.000548619	0.000810473	-2.55726	P09158	14	3.6123	0.000483182	0.000717133
P03007	0.177472	0.0808637	0.274079	18.3779	3.65897	0.000465759	0.000691633	-2.35673	P03007	3	3.64143	0.000486218	0.000721266
P69739	0.550711	0.247576	0.853846	15.9895	3.6245	0.000550637	0.000813035	-2.29904	P69739	2	3.64704	0.000502658	0.000745266
P0A6I3	-0.0900364	-0.140118	-0.0399547	20.2401	-3.56919	0.000564308	0.000832791	-2.58393	P0A6I3	12	-3.59359	0.000514829	0.000762917
P0ABL5	-0.259963	-0.40096	-0.118965	19.449	-3.67565	0.000454515	0.000675286	-2.32097	P0ABL5	2	-3.6313	0.00051717	0.00076599
P76318	-0.496599	-0.771566	-0.221631	17.9055	-3.5988	0.000575926	0.00084906	-2.53149	P76318	2	-3.62463	0.000521093	0.000771401
P0A6I0	-0.230091	-0.358886	-0.101296	22.0398	-3.54675	0.000608431	0.000896058	-2.65509	P0A6I0	7	-3.57901	0.000540835	0.000800212
P37327	-0.191094	-0.294751	-0.0874366	18.505	-3.65997	0.000414882	0.000618328	-2.29262	P37327	2	-3.57394	0.000550174	0.00081361
P37617	-0.246447	-0.382155	-0.110738	18.0561	-3.60535	0.000499539	0.000740259	-2.46857	P37617	2	-3.57133	0.000555025	0.00082036
P03960	-0.251282	-0.379353	-0.123212	22.041	-4.08345	0.000543707	0.000804046	-1.95906	P03960	3	-4.00351	0.000561464	0.000829448
P0ADI7	-0.129639	-0.202267	-0.0570112	21.4348	-3.54376	0.000614547	0.000904601	-2.66454	P0ADI7	6	-3.55344	0.000589468	0.00087037
P37353	0.39602	0.178111	0.61393	16.6697	3.61755	0.000523304	0.000774273	-1.95315	P37353	2	3.56282	0.000618529	0.000912809
P75831	-0.137202	-0.213337	-0.0610664	19.2032	-3.5777	0.000548388	0.000810473	-2.55686	P75831	3	-3.53627	0.000624439	0.000921056
P06996;P77747	-0.30073	-0.468078	-0.133381	23.0353	-3.63562	0.00080479	0.00117978	-2.67668	P06996;P77747	4	-3.70187	0.000632126	0.000931914
P36677	-0.272954	-0.422617	-0.123291	14.468	-3.65244	0.00056799	0.000837792	-2.47195	P36677	2	-3.60299	0.000647545	0.000954153
Q46812	-1.21466	-1.8961	-0.53321	14.3841	-3.61958	0.000929931	0.00135906	-2.59133	Q46812	2	-3.71332	0.000673128	0.000991341
P31666	-0.186294	-0.278132	-0.0944548	16.9208	-4.10738	0.000206904	0.000316774	-1.34789	P31666	2	-3.68478	0.000679595	0.00100035
P37197	-0.25504	-0.398595	-0.111485	19.0618	-3.52713	0.000649643	0.000954789	-2.71701	P37197	2	-3.50143	0.000701455	0.00103147
P33228	-0.44085	-0.68793	-0.193771	16.2927	-3.58078	0.000755777	0.00110964	-2.63125	P33228	2	-3.59597	0.000701457	0.00103147
P77522	0.158176	0.0672913	0.249061	20.7312	3.45526	0.000824284	0.00120712	-2.94158	P77522	15	3.49267	0.000722196	0.00106142
P76290	0.0976202	0.0416693	0.153571	21.2067	3.46389	0.000801199	0.00117512	-2.91481	P76290	9	3.47676	0.000761321	0.00111835
P77333	0.205452	0.0912997	0.319605	18.1984	3.58482	0.000594506	0.000876002	-2.58857	P77333	2	3.50001	0.000772824	0.00113466
P0ACM9	-0.216307	-0.337122	-0.0954926	17.6201	-3.5661	0.00063199	0.00092932	-2.64657	P0ACM9	2	-3.49548	0.000784236	0.00115083
P69380	0.209445	0.0925602	0.326329	19.2478	3.56907	0.000625899	0.000920837	-2.63738	P69380	2	3.49054	0.000796868	0.00116877
P23837	-0.124751	-0.196511	-0.0529903	19.4058	-3.45135	0.000834947	0.00122211	-2.95369	P23837	6	-3.46008	0.000804516	0.00117938
P12995	-0.113224	-0.178511	-0.0479366	20.7673	-3.44303	0.000858102	0.00125472	-2.97945	P12995	7	-3.45231	0.000825404	0.00120938
P75733	0.280364	0.142408	0.418319	18.8274	4.2296	0.000384095	0.000573937	-1.61205	P75733	2	3.80916	0.000907921	0.0013296
P39161	-0.154352	-0.244197	-0.0645062	19.1278	-3.41072	0.00095381	0.00139324	-3.07896	P39161	4	-3.4167	0.000927838	0.00135808
P37177	-0.0886762	-0.141048	-0.0363045	21.3295	-3.36156	0.00111887	0.00162936	-3.22895	P37177	26	-3.40862	0.000952694	0.00139375
P0A986	-0.416751	-0.65862	-0.174883	16.759	-3.43762	0.00100048	0.00145992	-2.92657	P0A986	2	-3.44671	0.000957922	0.00140068
P0AFJ7	0.168253	0.0693379	0.267168	20.6814	3.377	0.00106433	0.0015523	-3.18202	P0AFJ7	8	3.40491	0.000964324	0.00140932
P15254	0.107616	0.0439496	0.171283	24.0362	3.35581	0.00113986	0.00165824	-3.2464	P15254	87	3.4029	0.000970689	0.0014179
P08401	-0.177931	-0.279178	-0.0766837	17.5236	-3.48898	0.000737445	0.00108328	-2.83665	P08401	2	-3.40142	0.000975376	0.00142402
P63386	0.17616	0.0723904	0.27993	20.8	3.37029	0.00108771	0.00158479	-3.20243	P63386	8	3.39909	0.000982828	0.00143417
P00393	0.105199	0.0428609	0.167537	22.5923	3.35035	0.00116012	0.00168601	-3.26293	P00393	29	3.39587	0.000993197	0.00144856
P76164	1.35864	0.571985	2.14529	17.1523	3.55896	0.00153982	0.00220316	-3.01596	P76164	2	3.69332	0.000994584	0.00144984
P0AGL5	0.250265	0.102927	0.397602	19.2115	3.37223	0.0010809	0.00157568	-3.19653	P0AGL5	3	3.38931	0.00101467	0.00147837
P37340	-0.422331	-0.669242	-0.175421	17.7321	-3.42174	0.00112841	0.00164242	-3.1386	P37340	2	-3.4438	0.00103457	0.00150661
P0ACM5	-0.0853828	-0.134503	-0.0362624	19.3515	-3.45096	0.000836034	0.00122308	-2.95491	P0ACM5	4	-3.38298	0.0010358	0.00150762
P04825	-0.10353	-0.165194	-0.0418654	23.6495	-3.3332	0.00122594	0.00177985	-3.3147	P04825	52	-3.38204	0.00103895	0.00151144
P33355	-0.131336	-0.209124	-0.0535473	19.272	-3.35196	0.00115409	0.00167809	-3.25804	P33355	6	-3.36479	0.00109883	0.00159774
P33358;P75989	0.259946	0.115267	0.404624	16.7061	3.63808	0.000817925	0.00119842	-2.66396	P33358;P75989	2	3.51766	0.00110269	0.00160254
P60340	0.0752081	0.0305746	0.119842	21.2682	3.34529	0.00117917	0.00171282	-3.27822	P60340	11	3.35861	0.00112103	0.00162837
P0A7B1	0.103206	0.0412588	0.165152	21.4607	3.30762	0.00133072	0.00192611	-3.39158	P0A7B1	26	3.35141	0.00114747	0.00166592
P27245	0.449568	0.185089	0.714047	16.2858	3.41464	0.00127932	0.00185359	-3.14336	P27245	2	3.43848	0.00116122	0.00168504
P76569	-0.133077	-0.212527	-0.0536265	23.5914	-3.32535	0.00125725	0.00182253	-3.33835	P76569	8	-3.34724	0.00116301	0.00168677
P00579	0.0785698	0.0311859	0.125954	22.7989	3.29197	0.00139889	0.00201866	-3.43837	P00579	34	3.34462	0.0011729	0.00170025
P76361	0.396205	0.160234	0.632176	18.8289	3.33742	0.00124693	0.00180849	-3.29316	P76361	2	3.3515	0.00118163	0.00171205
P77756	-0.0981103	-0.156556	-0.039665	20.1443	-3.33269	0.00122795	0.00178186	-3.31624	P77756	8	-3.34137	0.00118527	0.00171645
P0A7D4	-0.0841984	-0.135048	-0.0333484	25.1418	-3.28733	0.00141969	0.00204251	-3.45219	P0A7D4	41	-3.33963	0.00119196	0.00172527
P0A6Y5	-0.23668	-0.378917	-0.0944421	22.259	-3.30352	0.00134824	0.0019495	-3.40383	P0A6Y5	6	-3.3335	0.00121572	0.00175811
P0ABH9	0.108199	0.0428546	0.173544	22.6117	3.28735	0.00141963	0.00204251	-3.45215	P0ABH9	39	3.33346	0.00121588	0.00175811
P68066	0.228186	0.0904135	0.365958	25.9747	3.2882	0.00141579	0.00203997	-3.44962	P68066	14	3.3244	0.00125186	0.00180923
P33344	-0.520444	-0.829372	-0.211517	17.7652	-3.38422	0.00139989	0.00201909	-3.09902	P33344	2	-3.41017	0.00126402	0.00182588
P17315	0.287437	0.113436	0.461438	24.11	3.27961	0.00145502	0.00208912	-3.4752	P17315	59	3.31816	0.00127722	0.00184401
P0A9S7	0.10665	0.0423359	0.170964	21.5758	3.2922	0.00139785	0.00201817	-3.43767	P0A9S7	11	3.3178	0.0012787	0.00184521
P39452	0.213047	0.0841294	0.341965	20.9748	3.2809	0.00144903	0.00208157	-3.47134	P39452	12	3.31587	0.00128666	0.00185577
P40191	0.176713	0.0700044	0.283422	20.2525	3.28776	0.00141778	0.00204181	-3.45093	P40191	6	3.31184	0.00130338	0.00187895
P0AB28	-0.11778	-0.188933	-0.0466277	23.0394	-3.28634	0.00142417	0.00204792	-3.45514	P0AB28	9	-3.30805	0.00131931	0.00190095
P75989	0.121275	0.0484021	0.194147	18.9637	3.30398	0.00134628	0.00194765	-3.40247	P75989	5	3.30589	0.0013285	0.00191322
P0A8T1	0.141616	0.0561872	0.227044	21.0578	3.29109	0.00140281	0.00202228	-3.44099	P0A8T1	5	3.30252	0.00134289	0.00193297
P09163	-0.171088	-0.267808	-0.0743671	19.2321	-3.54115	0.000795546	0.00116743	-2.79815	P09163	2	-3.35432	0.00138446	0.00199181
P0AAJ5	-0.411791	-0.659188	-0.164394	18.4085	-3.3208	0.00143952	0.00206895	-3.22174	P0AAJ5	2	-3.32736	0.00139221	0.00200196
P39274	-0.235312	-0.376131	-0.0944932	20.0063	-3.31753	0.00128919	0.00186694	-3.36186	P39274	2	-3.291	0.0013933	0.00200251
P33358	-0.421542	-0.667969	-0.175114	15.6763	-3.48552	0.00145879	0.00209244	-3.04341	P33358	2	-3.47869	0.00140404	0.00201694
P06612	0.0772227	0.0297473	0.124698	22.9574	3.22929	0.00170603	0.00243003	-3.62399	P06612	47	3.2837	0.00142613	0.00204765
P07004	-0.0898183	-0.14489	-0.034747	22.7649	-3.23795	0.00166012	0.00236582	-3.59851	P07004	25	-3.28183	0.00143465	0.00205885
A5A613	-0.377607	-0.601365	-0.153849	13.743	-3.41708	0.00152977	0.00219096	-3.28273	A5A613	2	-3.42424	0.00143949	0.00206476
P0A7C6	0.140676	0.0546079	0.226744	21.8056	3.24496	0.00162383	0.00231872	-3.57786	P0A7C6	10	3.27345	0.00147348	0.00211246
P0AAV4	-0.145508	-0.233953	-0.057063	20.7602	-3.26621	0.00151822	0.00217551	-3.51498	P0AAV4	4	-3.27096	0.00148518	0.00212816
P0A9V1	-0.0738794	-0.119349	-0.02841	22.3685	-3.22578	0.00172496	0.00245578	-3.6343	P0A9V1	22	-3.2695	0.00149209	0.00213699
[truncated: 864 more rows]

## Sheet: Bac_FedProt
	t	AveExpr	B	logFC	CI.L	CI.R	adj.P.Val	P.Value	post.df	counts	sca.t	sca.P.Value	sca.adj.pval
A0A385XJE6;P0CE49;P0CE50;P0CE51;P0CE52;P0CE53;P0CE54;P0CE55;P0CE56;P0CE57;P0CE58	-5.00455	21.145	2.37317	-0.29208	-0.408302	-0.175858	6.08756e-06	3.4701e-06	78.9	4	-5.03704	2.92808e-06	5.17475e-06
A5A613	-3.41708	13.743	-3.28273	-0.377607	-0.601365	-0.153849	0.00219096	0.00152977	39.9	2	-3.42424	0.00143949	0.00206476
A5A614	-9.75914	18.126	24.1866	-0.838293	-1.00895	-0.667634	3.00254e-15	9.3023e-16	91.9	2	-9.7373	8.23245e-16	2.64826e-15
A5A621	7.47513	17.3084	12.5937	0.593022	0.435008	0.751035	2.67585e-10	1.1253e-10	77.9	2	7.42944	1.19567e-10	2.81283e-10
O32583	-8.84641	18.7421	19.6667	-0.761585	-0.932678	-0.590493	2.52179e-13	8.69372e-14	89.9	2	-8.8255	8.0082e-14	2.32888e-13
P00350	9.4397	25.4371	23.1009	0.210779	0.166449	0.255109	8.44775e-15	2.66781e-15	96.9	44	9.60528	9.63631e-16	3.09638e-15
P00363	-2.96563	23.2585	-4.37301	-0.138287	-0.230862	-0.0457117	0.00528129	0.00382216	96.9	41	-3.00333	0.00339786	0.00471321
P00370	10.924	24.4911	30.3825	0.476305	0.389742	0.562869	6.97029e-18	1.843e-18	96.9	35	11.0634	6.99818e-19	2.68217e-18
P00393	3.35035	22.5923	-3.26293	0.105199	0.0428609	0.167537	0.00168601	0.00116012	96.9	29	3.39587	0.000993197	0.00144856
P00448	-12.0001	24.9303	35.5994	-0.684379	-0.797604	-0.571154	4.44499e-20	1.01227e-20	96.9	18	-12.1366	3.68099e-21	1.63899e-20
P00452	-1.79114	22.789	-7.02751	-0.0730181	-0.153952	0.00791618	0.0917512	0.0764647	96.9	43	-1.81473	0.0726591	0.0874782
P00490	26.0552	22.6424	91.7932	0.774405	0.715398	0.833412	9.4726e-44	5.48887e-45	96.9	48	26.4438	4.1572e-46	7.34696e-45
P00509	-3.86607	24.9322	-1.61109	-0.112279	-0.169937	-0.0546212	0.00031093	0.000202653	96.9	40	-3.92346	0.000163149	0.000252758
P00547	-13.406	24.1381	42.2678	-0.368582	-0.423166	-0.313998	6.83359e-23	1.31755e-23	96.9	16	-13.5469	4.35193e-24	2.28616e-23
P00550	-10.367	21.6211	27.6562	-0.305843	-0.364413	-0.247273	9.83022e-17	2.8052e-17	96.9	15	-10.4718	1.30312e-17	4.62882e-17
P00561	-7.33921	25.6291	12.9187	-0.292604	-0.371756	-0.213452	1.77207e-10	7.32225e-11	96.9	86	-7.4353	4.18599e-11	1.02432e-10
P00562	13.3617	22.0864	42.0606	0.515004	0.438483	0.591525	8.27906e-23	1.61938e-23	96.9	24	13.527	4.77739e-24	2.50049e-23
P00579	3.29197	22.7989	-3.43837	0.0785698	0.0311859	0.125954	0.00201866	0.00139889	96.9	34	3.34462	0.0011729	0.00170025
P00579;P13445	4.33089	19.6709	0.0228774	0.305966	0.165708	0.446223	6.00518e-05	3.68953e-05	96.9	2	4.29561	4.14228e-05	6.71537e-05
P00582	-2.766	22.1986	-4.9048	-0.0662833	-0.113859	-0.0187079	0.00917921	0.00682269	96.9	50	-2.81274	0.00594728	0.00806588
P00634	-13.4635	20.0314	42.5363	-0.51191	-0.587396	-0.436424	5.2684e-23	1.00841e-23	96.9	6	-13.5088	5.20497e-24	2.71436e-23
P00722	-14.004	17.4857	39.6112	-0.933577	-1.06645	-0.800706	1.16593e-21	2.43937e-22	74.9	2	-13.757	3.42164e-22	1.59807e-21
P00803	-1.94227	21.7152	-6.75263	-0.0615245	-0.124413	0.00136362	0.0670679	0.0550739	96.9	12	-1.95874	0.0530183	0.0647298
P00805	-22.0229	22.6764	78.0149	-1.66223	-1.81208	-1.51239	6.31988e-38	4.83428e-39	96.9	11	-22.2581	7.12061e-40	9.4381e-39
P00811	3.18493	20.3048	-3.75364	0.0652676	0.0245831	0.105952	0.00277569	0.00196034	96.9	7	3.15154	0.00216131	0.0030527
P00861	17.327	20.8826	59.6725	0.571434	0.50596	0.636909	3.31453e-30	3.98254e-31	96.9	15	17.5064	9.05371e-32	7.6014e-31
P00864	39.0387	24.9068	127.002	1.2862	1.22079	1.35161	1.53803e-58	3.42872e-60	96.9	95	39.5739	1.2755e-61	5.98647e-60
P00887	1.91749	22.7568	-6.79912	0.0636002	-0.00224985	0.12945	0.0705901	0.0581881	96.9	14	1.93647	0.0557233	0.0677435
P00888	-21.4139	22.941	75.7835	-0.708155	-0.77381	-0.642501	5.45214e-37	4.43712e-38	96.9	22	-21.6794	5.99193e-39	7.49122e-38
P00888;P0AB91	5.22788	21.8622	3.46592	0.471813	0.291758	0.651868	3.13215e-06	1.7526e-06	70.9	2	5.11186	2.59699e-06	4.61812e-06
P00893	16.8189	22.4359	57.5249	0.516701	0.455709	0.577693	2.56462e-29	3.36814e-30	96.9	24	17.0371	6.64937e-31	5.21566e-30
P00894	12.0234	22.2295	35.7111	0.467034	0.389916	0.544152	4.00719e-20	9.05573e-21	96.9	10	12.1214	3.96249e-21	1.76158e-20
P00895	9.72759	22.6225	24.5157	0.286266	0.227841	0.34469	2.10739e-15	6.47747e-16	96.9	21	9.84845	2.87673e-16	9.46677e-16
P00903	-0.584783	18.3579	-8.4261	-0.0347159	-0.152592	0.0831599	0.593033	0.560099	95.9	2	-0.574654	0.566871	0.599538
P00904	5.41891	22.7664	4.29843	0.192711	0.122108	0.263314	8.46408e-07	4.54689e-07	96.9	18	5.48083	3.35397e-07	6.29666e-07
P00909	6.61028	22.793	9.52745	0.197317	0.138055	0.256578	4.87582e-09	2.24461e-09	96.9	20	6.69038	1.43904e-09	3.17165e-09
P00914	-0.0916778	18.8529	-8.61693	-0.00372818	-0.0844635	0.0770071	0.934985	0.927148	96.9	3	-0.0908417	0.927806	0.935649
P00926	18.4345	19.2062	64.2404	0.452186	0.403488	0.500885	3.93725e-32	4.24942e-33	96.9	6	18.2961	3.36547e-33	3.06858e-32
P00934	-19.7342	25.29	69.4072	-0.428343	-0.471436	-0.385251	2.63473e-34	2.50313e-35	96.9	41	-20.0839	2.59792e-36	2.82808e-35
P00935	1.08442	22.6903	-8.03083	0.041619	-0.0345756	0.117814	0.314357	0.280929	96.9	11	1.09396	0.276684	0.309795
P00936	27.9093	20.9675	97.5995	1.10148	1.02313	1.17983	3.31502e-46	1.71367e-47	96.9	6	28.0191	2.90135e-48	5.65073e-47
P00944	-13.7613	17.5181	41.6442	-1.31394	-1.50382	-1.12406	1.66497e-22	3.31251e-23	85.9	2	-13.6761	2.81641e-23	1.40233e-22
P00946	-14.6534	23.1643	48.0078	-0.358716	-0.407317	-0.310115	2.62648e-25	4.34842e-26	96.9	21	-14.8425	1.07801e-26	6.6373e-26
P00954	11.1197	23.0819	31.3368	0.272821	0.224111	0.321531	2.76565e-18	7.10974e-19	96.9	21	11.2632	2.61899e-19	1.03853e-18
P00956	-8.3925	24.4738	17.9766	-0.309963	-0.383287	-0.236638	1.2572e-12	4.5317e-13	96.9	78	-8.50587	2.24753e-13	6.33335e-13
P00957	7.82969	23.6693	15.2562	0.228656	0.170677	0.286634	1.80494e-11	6.96634e-12	96.9	76	7.94602	3.51338e-12	9.24524e-12
P00959	13.7177	23.5928	43.7189	0.355437	0.303996	0.406879	1.66857e-23	3.10634e-24	96.9	52	13.9387	6.94205e-25	3.80749e-24
P00960	2.82139	23.1306	-4.76039	0.0872263	0.0258479	0.148605	0.00790083	0.00582559	96.9	17	2.85268	0.00529998	0.00721533
P00961	2.39282	24.3132	-5.81313	0.0469117	0.00798912	0.0858342	0.023933	0.0186917	96.9	72	2.43918	0.0165399	0.0213497
P00962	10.4847	23.1	28.2334	0.296828	0.240623	0.353033	5.61188e-17	1.57595e-17	96.9	45	10.6442	5.54672e-18	2.00508e-17
P00963	15.2663	23.1659	50.7607	0.520727	0.453009	0.588445	1.83305e-26	2.81072e-27	96.9	18	15.4409	7.22392e-28	4.77646e-27
P00968	15.7814	24.8684	53.0381	0.504912	0.441393	0.568431	1.99845e-27	2.91775e-28	96.9	97	15.9992	6.03863e-29	4.19626e-28
P02358	7.08469	25.6198	11.7219	0.238685	0.171799	0.305571	5.65419e-10	2.44692e-10	96.9	20	7.16935	1.49789e-10	3.49224e-10
P02359	17.7956	26.2375	61.6242	0.383324	0.34056	0.426089	4.98024e-31	5.72302e-32	96.9	25	18.0629	8.82531e-33	7.8713e-32
P02413	10.7869	25.5617	29.7128	0.486347	0.396836	0.575859	1.33391e-17	3.59684e-18	96.9	13	10.8977	1.58461e-18	5.97726e-18
P02916	4.89007	18.1735	2.13895	0.49549	0.294298	0.696682	7.25631e-06	4.16421e-06	95.9	2	4.8985	3.91424e-06	6.83321e-06
P02918	-1.10524	20.9359	-8.00809	-0.032446	-0.0907281	0.025836	0.305102	0.271853	96.9	19	-1.11831	0.266199	0.299108
P02919	-7.14116	21.2896	11.9864	-0.240328	-0.307141	-0.173514	4.36922e-10	1.87405e-10	96.9	20	-7.2265	1.14008e-10	2.6931e-10
P02920	-17.943	21.6705	22.0305	-1.25575	-1.40141	-1.1101	1.23368e-13	4.16255e-14	22.9	2	-16.3848	3.85438e-14	1.14353e-13
P02924	-24.9382	19.5494	85.8201	-2.23679	-2.41496	-2.05862	3.40919e-41	2.19339e-42	92.9	2	-24.9122	6.6069e-43	1.01153e-41
P02925	-53.6393	23.729	155.869	-2.27769	-2.36199	-2.19338	2.04773e-70	1.07286e-72	96.9	20	-54.2681	2.4738e-74	4.72165e-72
P02929	7.17211	20.6071	12.1316	0.504865	0.365113	0.644618	3.80186e-10	1.61875e-10	96.9	7	7.23978	1.06997e-10	2.53378e-10
P02930	-4.34349	23.8922	0.068945	-0.170158	-0.247933	-0.092382	5.7315e-05	3.51738e-05	96.9	26	-4.39797	2.80434e-05	4.61692e-05
P02931	-25.8965	26.8538	91.2815	-1.28499	-1.3835	-1.18648	1.54607e-43	9.12627e-45	96.9	24	-26.2063	8.96112e-46	1.53627e-44
P02931;P02932;P21420	-22.3591	26.592	57.9473	-1.56005	-1.69972	-1.42037	3.07391e-29	4.05847e-30	59.9	2	-21.9659	2.38228e-30	1.79486e-29
P02931;P02932;P21420;P77747	-19.7317	22.4524	39.1491	-1.39841	-1.54179	-1.25502	3.78984e-21	8.22036e-22	40.9	2	-19.1258	5.19389e-22	2.37922e-21
P02932	-2.7975	18.8626	-4.82947	-0.294141	-0.503912	-0.0843695	0.00900155	0.00667492	70.9	2	-2.80417	0.0065037	0.00877065
P02942	-4.97431	19.6688	2.37348	-1.13785	-1.59377	-0.681934	7.3658e-06	4.23475e-06	74.9	2	-5.02892	3.27536e-06	5.76714e-06
P02942;P07017	-15.7008	19.4046	44.5081	-2.44124	-2.75144	-2.13103	1.08049e-23	1.99266e-24	70.9	2	-15.8434	5.41359e-25	3.00371e-24
P02942;P07017;P07018;P50466	-12.3415	20.4962	29.7339	-2.65786	-3.08883	-2.22689	2.16143e-17	5.88863e-18	60.9	2	-12.5034	1.81416e-18	6.80726e-18
P02943	-3.20777	21.9343	-3.68705	-0.297306	-0.481312	-0.113301	0.00258953	0.00182525	96.9	11	-3.24275	0.00162421	0.00232042
P03004	0.833222	21.2692	-8.27177	0.0251586	-0.0347869	0.0851041	0.443531	0.406815	96.9	15	0.841688	0.402035	0.439156
P03007	3.65897	18.3779	-2.35673	0.177472	0.0808637	0.274079	0.000691633	0.000465759	77.9	3	3.64143	0.000486218	0.000721266
P03018	-2.13475	20.8977	-6.37293	-0.0691769	-0.133511	-0.00484234	0.0438272	0.0353618	96.9	17	-2.15848	0.033361	0.0414912
P03023	-0.679111	19.4211	-8.38878	-0.0250277	-0.0981939	0.0481385	0.533973	0.498723	96.9	5	-0.679561	0.498403	0.53363
P03024	5.28539	19.5012	3.74416	0.149199	0.093156	0.205242	1.47025e-06	8.01116e-07	96.9	2	4.78382	6.15067e-06	1.06081e-05
P03030	-3.31567	17.2768	-3.39682	-0.206561	-0.330851	-0.0822707	0.00209664	0.00146245	70.9	2	-3.24237	0.00180811	0.00257159
P03813	-6.62369	20.4946	9.58875	-0.192852	-0.250656	-0.135049	4.58969e-09	2.10968e-09	96.9	4	-6.54844	2.78672e-09	6.01688e-09
P03817	-3.8454	21.6831	-1.68069	-0.231773	-0.351433	-0.112112	0.000333578	0.000217997	96.9	2	-3.78715	0.000264366	0.000401742
P03819	-1.45371	18.0582	-7.56546	-0.0704666	-0.166702	0.0257692	0.173302	0.149332	96.9	2	-1.4119	0.161183	0.186905
P03841	-2.88455	21.9102	-4.59276	-0.254919	-0.430369	-0.0794682	0.00663129	0.00485244	96.9	5	-2.91183	0.0044594	0.00612633
P03960	-4.08345	22.041	-1.95906	-0.251282	-0.379353	-0.123212	0.000804046	0.000543707	22.9	3	-4.00351	0.000561464	0.000829448
P04036	33.7704	23.6831	114.117	1.13517	1.06844	1.20191	3.59143e-53	1.2673e-54	96.9	23	34.194	7.02984e-56	2.01264e-54
P04079	20.4405	23.6643	72.1289	0.665001	0.600412	0.72959	1.90306e-35	1.67506e-36	96.9	52	20.734	2.11102e-37	2.40791e-36
P04128	-1.15839	23.5705	-7.94812	-0.138791	-0.37666	0.0990772	0.280916	0.249616	96.9	2	-1.16353	0.247471	0.278896
P04335	-1.0224	22.0728	-8.09606	-0.0245897	-0.0723385	0.0231591	0.344579	0.309194	96.9	22	-1.03605	0.302758	0.337538
P04391	4.19904	22.266	-0.453654	0.285611	0.150573	0.420649	9.65378e-05	6.05258e-05	96.9	9	4.24111	5.08694e-05	8.18198e-05
P04391;P06960	7.37591	23.6706	13.0923	0.345224	0.252303	0.438146	1.49663e-10	6.14752e-11	96.9	14	7.45421	3.82161e-11	9.37555e-11
P04395	0.541926	18.3124	-8.47306	0.0369862	-0.0985109	0.172483	0.621028	0.589142	96.9	2	0.53678	0.59265	0.624727
P04425	6.56401	22.2558	9.31631	0.164529	0.114767	0.214292	6.0093e-09	2.77901e-09	96.9	19	6.64281	1.79675e-09	3.93581e-09
P04693	2.7458	23.6274	-4.95686	0.111504	0.0308825	0.192126	0.00965949	0.00722353	96.9	16	2.77589	0.00660775	0.00890677
P04805	-4.7436	23.6252	1.57637	-0.0999013	-0.141713	-0.05809	1.26398e-05	7.40817e-06	96.9	43	-4.83021	5.10078e-06	8.83991e-06
P04816	2.84273	23.9321	-4.70409	0.0940339	0.0283621	0.159706	0.00744393	0.00547829	96.9	22	2.87798	0.00492403	0.00674199
P04816;P0AD96	-0.752539	24.3327	-8.33597	-0.133264	-0.484835	0.218308	0.490607	0.453593	96.9	2	-0.75868	0.449885	0.487149
P04825	-3.3332	23.6495	-3.3147	-0.10353	-0.165194	-0.0418654	0.00177985	0.00122594	96.9	52	-3.38204	0.00103895	0.00151144
P04846	7.37767	22.7459	13.1006	0.292657	0.213903	0.371411	1.48543e-10	6.09635e-11	96.9	13	7.45114	3.87858e-11	9.50718e-11
P04949	-23.1655	21.2908	82.0905	-4.76461	-5.17295	-4.35628	1.19501e-39	8.43141e-41	96.9	2	-23.3735	1.30226e-41	1.82763e-40
P04951	6.15965	21.1088	7.49599	0.183511	0.124363	0.242658	3.6027e-08	1.75668e-08	96.9	16	6.22513	1.23211e-08	2.53963e-08
P04968	-19.5054	22.3906	68.5124	-0.941263	-1.03707	-0.845459	6.227e-34	6.08997e-35	96.9	26	-19.742	9.9229e-36	1.03683e-34
P04982	-49.8647	19.8073	149.184	-2.21944	-2.30781	-2.13108	1.01782e-67	8.53224e-70	96.9	2	-48.084	2.0138e-69	1.85984e-67
P04983	-30.3666	19.3093	104.842	-1.57699	-1.68009	-1.47389	2.88963e-49	1.28181e-50	96.9	2	-29.6419	2.17948e-50	4.62211e-49
P04993	-0.0369815	18.877	-8.62048	-0.00126443	-0.0691442	0.0666153	0.975005	0.970578	96.9	2	-0.0345858	0.972481	0.976917
P04994	5.73437	20.2743	5.63611	0.147083	0.0961609	0.198006	2.2613e-07	1.16264e-07	96.9	6	5.70031	1.29028e-07	2.50446e-07
P04995	-9.43951	20.9055	23.1	-0.202659	-0.245282	-0.160036	8.44775e-15	2.67035e-15	96.9	13	-9.50227	1.60812e-15	5.10428e-15
P05020	-6.72129	24.2555	10.0363	-0.153846	-0.199289	-0.108403	2.9668e-09	1.34195e-09	96.9	31	-6.82855	7.52917e-10	1.68406e-09
P05041	12.9193	19.5963	39.9813	0.360685	0.305258	0.416111	6.20221e-22	1.28463e-22	96.9	7	12.9116	8.83946e-23	4.27489e-22
P05042	-37.5135	21.3754	123.437	-1.25083	-1.31703	-1.18463	4.7393e-57	1.19186e-58	96.9	14	-37.8854	6.7666e-60	2.76754e-58
P05050	-2.05755	16.0309	-6.48905	-0.0963426	-0.190115	-0.00256996	0.0544058	0.0442391	58.9	2	-1.93802	0.0574196	0.069776
P05052	6.09313	17.1509	5.82001	0.610386	0.409249	0.811523	2.87707e-07	1.49129e-07	52.9	2	6.04003	1.57315e-07	3.02277e-07
P05055	2.34129	24.8914	-5.92948	0.0707829	0.0107617	0.130804	0.0270747	0.0213135	96.9	54	2.37605	0.0194661	0.0249134
P05100	-7.76071	16.6306	13.486	-0.748715	-0.941141	-0.556289	1.26175e-10	5.14749e-11	71.9	2	-7.74368	4.64723e-11	1.13427e-10
P05194	-3.80544	21.1314	-1.81446	-0.0726812	-0.110599	-0.0347629	0.000382221	0.000250853	96.9	15	-3.8374	0.000221553	0.000339746
P05458	0.520169	20.8167	-8.48469	0.0109941	-0.030967	0.0529553	0.634522	0.604159	96.9	24	0.527864	0.5988	0.629587
P05459	1.3748	22.554	-7.67586	0.0257956	-0.0114552	0.0630465	0.198266	0.172435	96.9	26	1.39765	0.16541	0.191341
P05523	2.43348	18.3523	-5.41667	0.160649	0.0293855	0.291913	0.021976	0.0170561	86.9	2	2.35531	0.0207592	0.0264502
P05637	9.42239	20.1861	23.0159	0.258721	0.204208	0.313234	9.1694e-15	2.90487e-15	96.9	7	9.41305	2.50568e-15	7.90061e-15
P05704	-8.96691	19.5884	18.7439	-1.24242	-1.51871	-0.966127	7.84343e-13	2.78616e-13	72.9	2	-9.01889	1.73612e-13	4.93597e-13
P05706	12.3456	18.2724	36.4391	0.832574	0.698589	0.966558	2.13631e-20	4.76809e-21	91.9	2	12.187	6.74996e-21	2.96398e-20
P05719	18.8158	19.7722	65.778	0.629804	0.563351	0.696257	8.79853e-33	9.21955e-34	96.9	6	18.8363	3.70307e-34	3.49897e-33
P05791	-17.9504	23.9121	62.2625	-0.741325	-0.823316	-0.659334	2.67299e-31	3.03431e-32	96.9	39	-18.1845	5.33261e-33	4.80103e-32
P05793	32.8148	26.2086	111.596	1.14628	1.07693	1.21563	4.20206e-52	1.55578e-53	96.9	72	33.2693	8.14742e-55	2.22153e-53
P05804	-21.301	17.4205	70.0942	-1.39363	-1.52374	-1.26352	1.56283e-34	1.47385e-35	85.9	2	-21.0092	1.33176e-35	1.37648e-34
P05824	-3.0776	13.8294	-3.53691	-0.846457	-1.40337	-0.289545	0.00534887	0.0038748	39.9	2	-3.11749	0.00337727	0.00468692
P05825	4.93672	23.5301	2.33337	0.401577	0.240081	0.563073	5.97323e-06	3.40076e-06	96.9	39	4.99487	2.6046e-06	4.62304e-06
P05827	-3.01106	19.4136	-4.2432	-0.16158	-0.268486	-0.0546732	0.00492163	0.00354983	76.9	2	-2.91814	0.00461537	0.00633149
P05852	12.5773	20.8882	38.3602	0.371579	0.312926	0.430233	2.98315e-21	6.46018e-22	96.9	7	12.5856	4.2131e-22	1.95496e-21
P06129	-0.609607	22.0307	-8.43383	-0.020967	-0.0892506	0.0473166	0.578077	0.543581	96.9	26	-0.617472	0.538372	0.573209
P06134	-12.4286	15.513	28.817	-0.617626	-0.717226	-0.518026	5.12696e-17	1.43619e-17	56.9	2	-11.7037	8.86524e-17	2.99306e-16
P06136	7.41645	19.6663	13.2843	0.383528	0.28086	0.486195	1.24303e-10	5.06676e-11	96.9	2	7.23735	1.08244e-10	2.55906e-10
P06149	-21.7847	23.0268	77.147	-0.642941	-0.701535	-0.584347	1.47e-37	1.14499e-38	96.9	43	-22.1081	1.23254e-39	1.6187e-38
P06282	20.0561	19.123	70.655	0.819398	0.738287	0.900508	7.82664e-35	7.24436e-36	96.9	3	19.8769	5.83815e-36	6.1906e-35
P06610	-0.677779	23.2105	-8.38969	-0.0290988	-0.114334	0.0561362	0.534473	0.499564	96.9	12	-0.684406	0.495352	0.530562
P06611	4.11154	19.1107	-0.764312	0.211149	0.109192	0.313105	0.000132223	8.36384e-05	96.9	3	4.10482	8.44454e-05	0.000133647
P06612	3.22929	22.9574	-3.62399	0.0772227	0.0297473	0.124698	0.00243003	0.00170603	96.9	47	3.2837	0.00142613	0.00204765
P06616	8.08527	21.7404	16.4873	0.240529	0.181468	0.29959	5.41392e-12	2.02147e-12	96.9	14	8.16248	1.21774e-12	3.28285e-12
P06709	-1.75205	19.938	-7.09522	-0.0805634	-0.171853	0.0107263	0.099013	0.0830008	96.9	3	-1.7437	0.0843836	0.100915
P06710	2.87923	20.4339	-4.607	0.086777	0.0269414	0.146613	0.00673167	0.00492825	96.9	13	2.905	0.00454977	0.00624449
P06715	1.34429	21.7506	-7.71696	0.0401277	-0.0191349	0.0993902	0.208582	0.182063	96.9	20	1.36058	0.176802	0.203042
P06720	-18.4084	19.666	63.7875	-1.83639	-2.03447	-1.63831	6.30565e-32	6.87168e-33	95.9	2	-18.4265	2.848e-33	2.62181e-32
P06721	10.2755	21.8249	27.2071	0.307407	0.248013	0.366801	1.52294e-16	4.39381e-17	96.9	15	10.3797	2.05727e-17	7.20924e-17
P06722	7.81756	17.1278	12.5262	0.283976	0.211228	0.356723	3.34513e-10	1.42194e-10	58.9	3	7.59859	2.64312e-10	6.07811e-10
P06846	-5.93815	19.8403	6.51971	-0.181503	-0.242185	-0.12082	9.48971e-08	4.73326e-08	96.9	6	-5.93268	4.60953e-08	9.22228e-08
P06864	-12.9209	16.1562	29.4298	-1.66013	-1.91799	-1.40228	2.91967e-17	8.02577e-18	53.9	2	-13.0219	2.79601e-18	1.03423e-17
P06959	-40.11	25.9913	129.432	-0.952566	-0.999715	-0.905416	1.53138e-59	3.04885e-61	96.9	69	-40.7868	8.06248e-63	4.12194e-61
P06960	7.13989	21.7847	11.9804	0.365034	0.263532	0.466536	4.39199e-10	1.88535e-10	96.9	4	7.16707	1.51429e-10	3.52472e-10
P06961	-0.849843	20.2235	-8.25774	-0.0159038	-0.0530567	0.0212491	0.435091	0.397555	96.9	14	-0.855652	0.394301	0.431696
P06966	-8.24453	20.6433	17.2582	-0.316655	-0.392907	-0.240403	2.54627e-12	9.3206e-13	96.9	4	-8.22892	8.78834e-13	2.38493e-12
P06968	-4.34764	23.0429	0.0841301	-0.340498	-0.495985	-0.185012	5.6516e-05	3.46242e-05	96.9	3	-4.37242	3.09274e-05	5.07714e-05
P06971	0.349388	22.5958	-8.55955	0.0131366	-0.0615091	0.0877822	0.751729	0.727573	96.9	35	0.354019	0.724094	0.748675
P06974	-7.22801	16.8619	11.7245	-1.42676	-1.81993	-1.0336	7.59121e-10	3.30906e-10	77.9	2	-7.29361	2.17857e-10	5.03815e-10
P06983	-12.2707	22.1755	36.8973	-0.278112	-0.323109	-0.233116	1.24567e-20	2.77588e-21	96.9	15	-12.3842	1.11156e-21	5.03542e-21
P06986	20.3252	22.9015	71.6884	1.1701	1.0558	1.28439	2.90184e-35	2.59473e-36	96.9	10	20.5261	4.68546e-37	5.26058e-36
P06987	33.7667	23.4454	114.108	1.15837	1.09026	1.22648	3.59143e-53	1.27952e-54	96.9	28	34.21	6.74051e-56	1.9493e-54
P06988	23.4206	23.6681	82.9813	1.15508	1.05717	1.253	5.05727e-40	3.47985e-41	96.9	18	23.6872	4.32877e-42	6.291e-41
P06989	26.3844	21.5279	92.8469	1.13123	1.04611	1.21635	3.40497e-44	1.92667e-45	96.9	4	26.4023	4.75181e-46	8.34628e-45
P06992	11.3062	20.904	32.2441	0.286898	0.23652	0.337276	1.14969e-18	2.87524e-19	96.9	6	11.2349	3.00944e-19	1.18352e-18
P06993	9.16193	19.9357	21.7371	0.339162	0.265668	0.412655	3.19295e-14	1.04499e-14	96.9	11	9.24079	5.89733e-15	1.82926e-14
P06996	-6.28409	28.6771	8.05119	-0.37461	-0.492959	-0.25626	2.09386e-08	1.00049e-08	96.9	38	-6.36041	6.63718e-09	1.40445e-08
P06996;P21420	-5.44237	27.1161	4.39656	-0.444196	-0.606235	-0.282158	7.67715e-07	4.11343e-07	96.9	2	-5.42405	4.28201e-07	8.00221e-07
P06996;P77747	-3.63562	23.0353	-2.67668	-0.30073	-0.468078	-0.133381	0.00117978	0.00080479	40.9	4	-3.70187	0.000632126	0.000931914
P06999	-0.296675	22.7966	-8.57673	-0.00966523	-0.0743439	0.0550135	0.788855	0.767364	96.9	13	-0.299433	0.765251	0.787624
P07000	-2.37305	18.3186	-5.84903	-0.0887136	-0.163174	-0.0142531	0.0256935	0.0201793	77.9	4	-2.36334	0.0206049	0.0262653
P07001	23.1161	23.7474	81.9174	0.892316	0.81568	0.968953	1.41223e-39	1.00134e-40	96.9	26	23.4069	1.15759e-41	1.64068e-40
P07003	-1.67496	22.9272	-7.22466	-0.0613821	-0.134138	0.0113738	0.115184	0.0972402	96.9	31	-1.69696	0.0929147	0.110599
P07004	-3.23795	22.7649	-3.59851	-0.0898183	-0.14489	-0.034747	0.00236582	0.00166012	96.9	25	-3.28183	0.00143465	0.00205885
P07012	2.11771	23.08	-6.40788	0.0615421	0.00384726	0.119237	0.0455533	0.0368182	96.9	18	2.142	0.0347004	0.0430821
P07013	1.18904	18.8459	-7.86655	0.0743529	-0.0498275	0.198533	0.267867	0.237459	94.9	2	1.17009	0.244894	0.276254
P07014	-47.3908	24.1582	144.539	-2.25647	-2.351	-2.16194	7.64075e-66	8.80701e-68	96.9	26	-47.9668	2.52727e-69	2.26112e-67
P07017	-14.8656	19.1538	47.437	-3.29932	-3.74033	-2.8583	4.89627e-25	8.1576e-26	90.9	2	-15.0127	2.40703e-26	1.46003e-25
P07018	-2.67194	16.9356	-4.87924	-0.715179	-1.25011	-0.180253	0.0126732	0.00959672	64.9	2	-2.70701	0.00866734	0.011547
P07021	13.1719	18.9186	41.1711	0.582801	0.494959	0.670643	1.95876e-22	3.92709e-23	96.9	3	13.0926	3.73295e-23	1.84584e-22
P07023	-17.1631	22.8006	58.9831	-0.572672	-0.638915	-0.506429	6.41264e-30	7.90274e-31	96.9	22	-17.3756	1.57372e-31	1.30219e-30
P07024	-19.3261	22.5277	67.8069	-0.390981	-0.431146	-0.350817	1.23762e-33	1.22768e-34	96.9	26	-19.6329	1.52681e-35	1.56116e-34
P07026	0.0666962	16.0152	-8.48198	0.00502295	-0.147471	0.157517	0.954175	0.947176	39.9	2	0.0648644	0.948606	0.955279
P07102	2.85636	19.7778	-4.66796	0.11603	0.0353829	0.196676	0.00716998	0.00526667	96.9	5	2.86358	0.00513497	0.00700734
P07109	-0.810706	21.0341	-8.29033	-0.0301218	-0.103886	0.0436428	0.456911	0.419567	96.9	7	-0.814394	0.417416	0.454569
P07117	-5.27566	20.031	3.70407	-0.44071	-0.606557	-0.274863	1.52982e-06	8.34642e-07	96.9	2	-5.26135	8.56395e-07	1.56368e-06
P07118	12.6397	23.7179	38.6569	0.318932	0.268837	0.369027	2.25228e-21	4.80664e-22	96.9	75	12.8431	1.22642e-22	5.91118e-22
P07330	-6.9109	15.2754	8.07513	-1.34102	-1.73268	-0.949348	4.10167e-08	2.01144e-08	43.9	2	-6.991	1.1922e-08	2.46445e-08
P07363	-9.77782	18.376	23.1492	-2.49918	-3.00796	-1.9904	9.67733e-15	3.07254e-15	80.9	2	-9.88914	1.41857e-15	4.52267e-15
P07395	12.6163	23.9895	38.5456	0.332632	0.280289	0.384976	2.50822e-21	5.37037e-22	96.9	55	12.8177	1.38473e-22	6.62956e-22
P07604	0.148145	21.0973	-8.61009	0.00387007	-0.0479937	0.0557339	0.894732	0.882544	96.9	20	0.149975	0.881096	0.893264
P07623	24.1552	22.7896	85.5085	0.725619	0.66598	0.785258	4.28084e-41	2.82599e-42	96.9	16	24.4123	3.53008e-43	5.46303e-42
P07639	1.88606	22.2169	-6.85727	0.0439011	-0.00231037	0.0901125	0.0753511	0.0623496	96.9	17	1.90662	0.059532	0.0720982
P07648	-0.183835	20.2415	-8.6041	-0.00623644	-0.0735866	0.0611137	0.867873	0.854536	96.9	7	-0.184426	0.854065	0.867396
P07649	13.3897	19.2024	42.1918	0.408672	0.348078	0.469267	7.33087e-23	1.42111e-23	96.9	2	12.2974	1.69036e-21	7.6093e-21
P07650	1.91813	21.4656	-6.79793	0.0332168	-0.00116365	0.0675973	0.0705209	0.0581064	96.9	23	1.94861	0.0542348	0.066046
P07658	0.62217	17.8477	-8.32675	0.045345	-0.10006	0.19075	0.570565	0.535889	70.9	2	0.612883	0.541915	0.576767
P07762	-5.31584	22.0172	3.86992	-0.188501	-0.258901	-0.118101	1.29701e-06	7.04455e-07	96.9	36	-5.38781	5.00127e-07	9.27372e-07
P07813	7.11247	23.39	11.8519	0.24613	0.177427	0.314833	4.97922e-10	2.14613e-10	96.9	65	7.21187	1.22269e-10	2.87402e-10
P07821	11.298	20.0915	32.2042	0.447949	0.369234	0.526664	1.19469e-18	2.99195e-19	96.9	4	11.2856	2.34549e-19	9.35255e-19
P07822	7.04946	17.5775	10.6051	0.441581	0.316671	0.56649	2.16474e-09	9.68577e-10	72.9	2	6.84876	1.99551e-09	4.35454e-09
P07862	7.22806	21.6402	12.3946	0.179303	0.130054	0.228552	2.93815e-10	1.24176e-10	96.9	13	7.28459	8.6339e-11	2.05819e-10
P07913	-33.7301	20.3941	114.012	-1.16491	-1.23348	-1.09635	3.91074e-53	1.40694e-54	96.9	8	-33.8978	1.53153e-55	4.25705e-54
P08142	-0.678271	23.1367	-8.38935	-0.0217109	-0.0852594	0.0418376	0.534341	0.499253	96.9	31	-0.687559	0.493373	0.528838
P08178	4.43687	23.5445	0.413051	0.162235	0.0896411	0.234828	4.06341e-05	2.46246e-05	96.9	17	4.48639	1.99357e-05	3.3203e-05
P08179	8.37699	21.7711	17.9012	0.21163	0.161474	0.261786	1.35211e-12	4.88801e-13	96.9	8	8.37307	4.32519e-13	1.19527e-12
P08189	-2.63483	18.7584	-5.23699	-0.245276	-0.430168	-0.0603846	0.0130318	0.00988198	93.9	2	-2.63459	0.00985366	0.0130365
P08190	-2.98033	18.8903	-4.33263	-0.306716	-0.511032	-0.1024	0.00506252	0.00365852	96.9	2	-2.98634	0.00357534	0.0049522
P08191	-0.00424101	20.2496	-8.62116	-0.000396078	-0.18581	0.185018	0.996973	0.996625	96.9	3	-0.00427224	0.9966	0.996948
P08192	11.5844	21.8993	33.5935	0.362246	0.300165	0.424327	3.09096e-19	7.48178e-20	96.9	15	11.703	3.03546e-20	1.26316e-19
P08200	-17.3355	26.9113	59.708	-0.537422	-0.598969	-0.475874	3.21834e-30	3.84448e-31	96.9	58	-17.5899	6.36784e-32	5.47481e-31
P08201	13.9341	19.2224	43.4417	2.11817	1.81611	2.42023	2.45373e-23	4.62806e-24	90.9	2	14.0279	1.82374e-24	9.75957e-24
P08202	-29.203	18.5944	101.474	-1.4577	-1.5568	-1.3586	7.50872e-48	3.64552e-49	96.9	2	-28.4261	8.33347e-49	1.69211e-47
P08204	-13.54	17.7275	38.5565	-1.34372	-1.54139	-1.14606	2.96961e-21	6.4205e-22	77.9	2	-13.5545	3.43676e-22	1.60252e-21
P08244	2.83908	22.1281	-4.71375	0.0675665	0.0203184	0.114815	0.00751566	0.00553634	96.9	15	2.86589	0.00510052	0.00696698
P08245	-0.208006	21.4827	-8.59932	-0.00992688	-0.104674	0.0848207	0.852039	0.835671	96.9	4	-0.208569	0.835222	0.851885
P08312	8.488	23.4231	18.4413	0.197408	0.151235	0.243582	7.99556e-13	2.84299e-13	96.9	30	8.62074	1.27452e-13	3.64895e-13
P08331	-34.8715	21.7821	116.948	-1.13756	-1.20232	-1.07279	2.36077e-54	7.58612e-56	96.9	25	-35.3227	3.80809e-57	1.18506e-55
P08337	0.589986	18.4822	-8.44567	0.0534187	-0.126337	0.233174	0.589552	0.556604	96.9	3	0.594181	0.553776	0.58699
P08368	-4.11756	18.6332	-0.743098	-0.186306	-0.276135	-0.0964767	0.000129404	8.18098e-05	96.9	3	-4.0958	8.72935e-05	0.000138002
P08373	-0.204747	20.6098	-8.6	-0.00471242	-0.0504062	0.0409813	0.854019	0.838209	96.9	8	-0.204166	0.838652	0.85447
P08390	7.74377	21.8946	14.8441	0.179607	0.13356	0.225653	2.68296e-11	1.05425e-11	96.9	10	7.76298	8.57233e-12	2.19326e-11
P08394	0.280811	18.9002	-8.58136	0.0120786	-0.0733167	0.097474	0.799862	0.779467	96.9	2	0.269917	0.787798	0.808121
P08395	0.983491	20.468	-8.13507	0.0391191	-0.0398485	0.118087	0.364117	0.327871	96.9	14	0.993658	0.322864	0.358836
P08400	2.19087	18.1185	-6.23384	0.100248	0.00939277	0.191102	0.0385308	0.0309404	95.9	2	2.11281	0.0372138	0.0460429
P08401	-3.48898	17.5236	-2.83665	-0.177931	-0.279178	-0.0766837	0.00108328	0.000737445	96.9	2	-3.40142	0.000975376	0.00142402
P08506	-14.7459	23.4727	48.426	-0.371733	-0.421782	-0.321685	1.76596e-25	2.86821e-26	96.9	37	-14.9787	5.80581e-27	3.66124e-26
P08506;P0AEB2	1.80134	21.7428	-7.00961	0.117754	-0.012027	0.247536	0.0899036	0.0748307	96.9	2	1.78097	0.0780517	0.0936947
P08550	-1.48677	19.3036	-7.30019	-0.0978829	-0.231716	0.0359503	0.170202	0.146363	35.9	2	-1.39753	0.170831	0.196905
P08622	-0.931577	22.6886	-8.18481	-0.0201246	-0.0630129	0.0227637	0.390927	0.353923	96.9	15	-0.939997	0.349556	0.386401
P08660	34.2116	23.7007	115.261	1.55508	1.46484	1.64532	1.18715e-53	4.06358e-55	96.9	26	34.6301	2.25685e-56	6.73057e-55
P08839	48.5812	24.7263	146.802	1.71136	1.64142	1.7813	8.78412e-67	9.20445e-69	96.9	49	49.256	2.13801e-70	2.18611e-68
P08839;P32670;P77439	33.214	24.087	58.5086	1.66263	1.56136	1.76391	3.35726e-29	4.45602e-30	40.9	3	32.6852	6.17048e-31	4.86669e-30
P08839;P77439	10.3997	16.5972	15.839	1.67493	1.34677	2.0031	2.42711e-11	9.47785e-12	33.9	2	10.5626	2.92173e-12	7.71672e-12
P08956	-14.8977	20.6936	49.1107	-0.463566	-0.525342	-0.40179	9.15139e-26	1.45118e-26	96.9	32	-15.1051	3.27476e-27	2.10216e-26
P08957	24.6843	21.3558	87.2944	0.553169	0.508678	0.597659	7.62391e-42	4.79324e-43	96.9	21	25.0105	4.64696e-44	7.51653e-43
P08997	-34.9499	25.8838	117.147	-0.914737	-0.966698	-0.862775	1.98079e-54	6.22673e-56	96.9	47	-35.5067	2.38537e-57	7.67338e-56
P09029	11.6176	22.1867	33.7544	0.311684	0.258421	0.364947	2.64038e-19	6.37271e-20	96.9	13	11.7144	2.87146e-20	1.19665e-19
P09030	6.31096	22.1188	8.17166	0.121211	0.0830799	0.159342	1.86412e-08	8.85506e-09	96.9	20	6.3944	5.67745e-09	1.20404e-08
P09053	10.085	22.0303	26.2719	0.416919	0.334844	0.498993	3.81331e-16	1.11882e-16	96.9	16	10.1956	5.12643e-17	1.75983e-16
P09099	-10.206	19.4195	26.8661	-0.258796	-0.309138	-0.208454	2.1233e-16	6.17782e-17	96.9	3	-9.80885	3.50254e-16	1.14734e-15
P09126	-14.3875	19.2481	46.7992	-0.460204	-0.523707	-0.3967	8.58102e-25	1.44765e-25	96.9	4	-14.2784	1.4345e-25	8.39872e-25
P09127	-13.1581	22.3462	41.1061	-0.462801	-0.532629	-0.392972	2.08266e-22	4.19006e-23	96.9	19	-13.3117	1.32001e-23	6.74854e-23
P09147	-8.76107	22.2876	19.7737	-0.229218	-0.28116	-0.177275	2.18533e-13	7.47271e-14	96.9	20	-8.86929	3.72552e-14	1.1076e-13
P09148	-36.8342	20.1372	121.808	-0.826854	-0.87142	-0.782287	2.30213e-56	6.03072e-58	96.9	10	-36.9038	7.31478e-59	2.71977e-57
P09151	19.2987	24.8384	67.699	0.52499	0.470982	0.578997	1.35852e-33	1.36658e-34	96.9	57	19.6013	1.72951e-35	1.75588e-34
P09152	21.7651	21.246	77.0753	1.22355	1.11194	1.33515	1.57144e-37	1.22949e-38	96.9	14	22.0009	1.82636e-39	2.34478e-38
P09152;P19319	20.5454	20.2434	72.5278	1.08929	0.984032	1.19455	1.29566e-35	1.12686e-36	96.9	4	20.6343	3.09193e-37	3.49889e-36
P09153	-6.4533	15.4342	7.25847	-0.660067	-0.864987	-0.455147	5.68337e-08	2.80694e-08	57.9	2	-6.46049	2.36197e-08	4.80279e-08
P09155	3.88951	18.8263	-1.53186	0.190334	0.093182	0.287487	0.000287388	0.000186506	96.9	3	3.87814	0.00019178	0.000294721
P09158	3.57757	22.7263	-2.55726	0.11144	0.0495979	0.173282	0.000810473	0.000548619	96.9	14	3.6123	0.000483182	0.000717133
P09163	-3.54115	19.2321	-2.79815	-0.171088	-0.267808	-0.0743671	0.00116743	0.000795546	59.9	2	-3.35432	0.00138446	0.00199181
P09169	7.11629	26.4997	11.8698	0.442891	0.319332	0.56645	4.90223e-10	2.1078e-10	96.9	35	7.20195	1.28205e-10	3.00615e-10
P09184	0.759885	17.191	-8.26885	0.049125	-0.0804463	0.178696	0.487536	0.450584	56.9	2	0.740902	0.461799	0.49873
P09323	-27.5106	21.0631	96.3767	-0.974434	-1.04475	-0.904113	1.08078e-45	5.77574e-47	96.9	8	-27.6559	8.93816e-48	1.6947e-46
P09372	-3.65648	24.4744	-2.30392	-0.132126	-0.203864	-0.0603868	0.000625415	0.000419856	96.9	19	-3.69912	0.000358975	0.000538933
P09373	11.5368	26.8315	33.3631	0.41526	0.3438	0.48672	3.85078e-19	9.41512e-20	96.9	90	11.6916	3.20888e-20	1.33339e-19
P09373;P42632	7.30912	24.6736	12.7766	0.429226	0.312639	0.545814	2.03111e-10	8.44936e-11	96.9	6	7.3674	5.80288e-11	1.402e-10
P09373;P42632;P68066	4.00132	22.4604	-1.28396	0.642774	0.322365	0.963183	0.000240608	0.000154887	71.9	2	4.04042	0.000132105	0.000206113
P09373;P68066	1.78356	26.9087	-7.04075	0.135492	-0.0153273	0.286312	0.0931521	0.0776973	96.9	2	1.77361	0.0792691	0.0950366
P09391	2.43226	18.0515	-5.7145	0.255408	0.0462087	0.464607	0.0223773	0.0173985	76.9	2	2.43819	0.0170688	0.0220225
P09394	-14.1473	19.6667	45.7005	-1.16235	-1.32547	-0.999235	2.46911e-24	4.32072e-25	96.9	2	-14.1023	3.2431e-25	1.83498e-24
P09424	1.35975	21.7904	-7.69625	0.0290928	-0.0133846	0.0715702	0.203345	0.177137	96.9	24	1.37975	0.170839	0.196905
P09546	-9.57113	21.2444	23.7467	-0.404718	-0.488667	-0.320768	4.47698e-15	1.39798e-15	96.9	27	-9.69026	6.3157e-16	2.03624e-15
P09549	-2.99437	20.4223	-4.29393	-0.119547	-0.198808	-0.0402849	0.00487129	0.00350842	96.9	8	-3.01401	0.00329046	0.00457088
P09551	-34.2376	24.272	115.328	-1.85182	-1.9592	-1.74444	1.1257e-53	3.80168e-55	96.9	21	-34.6368	2.21804e-56	6.68449e-55
P09551;P0AEU0	-5.99382	22.672	6.16539	-1.18717	-1.58204	-0.792312	1.48387e-07	7.50489e-08	73.9	2	-6.06203	5.21586e-08	1.03918e-07
P09831	36.7171	24.8093	121.524	1.35623	1.2829	1.42957	3.01225e-56	7.9962e-58	96.9	101	37.1984	3.56012e-59	1.37738e-57
P09832	49.67	24.6959	148.827	1.2517	1.20167	1.30173	1.39659e-67	1.21952e-69	96.9	41	50.4676	2.21486e-71	2.88233e-69
P09832;P37127	20.9126	22.6311	53.8354	1.1471	1.03725	1.25695	1.67738e-27	2.4197e-28	58.9	2	20.0979	4.75201e-28	3.17133e-27
P09833	-17.7199	18.8833	61.3108	-0.7377	-0.820351	-0.655049	6.75891e-31	7.81417e-32	96.9	3	-17.5745	6.79505e-32	5.78995e-31
P09835	-2.82155	17.5833	-4.74721	-0.259717	-0.443221	-0.0762122	0.00835108	0.00617799	73.9	2	-2.81608	0.00622966	0.00841971
P09980	6.09268	19.8299	7.19917	0.171584	0.115673	0.227496	4.82737e-08	2.37406e-08	96.9	6	6.07407	2.4435e-08	4.96152e-08
P09996	-7.63114	18.6864	13.9637	-0.514229	-0.64815	-0.380309	6.59261e-11	2.6481e-11	89.9	2	-7.54599	3.49929e-11	8.61432e-11
P0A698	-8.0318	21.465	16.2291	-0.225464	-0.281195	-0.169733	6.97163e-12	2.62014e-12	96.9	26	-8.14173	1.34818e-12	3.62766e-12
P0A6A0	1.66053	20.4755	-7.24828	0.0620431	-0.0121355	0.136222	0.118295	0.100115	96.9	10	1.67364	0.0974263	0.115643
P0A6A3	-20.4599	25.4709	72.2028	-0.662548	-0.726838	-0.598258	1.77538e-35	1.55648e-36	96.9	35	-20.7448	2.02603e-37	2.32021e-36
P0A6A6	23.4186	25.3654	82.9746	0.527939	0.483183	0.572695	5.06533e-40	3.50309e-41	96.9	42	23.8241	2.6857e-42	3.96348e-41
P0A6A8	-4.45432	27.9405	0.477909	-0.226438	-0.327363	-0.125513	3.81055e-05	2.30256e-05	96.9	4	-4.4709	2.11699e-05	3.51359e-05
P0A6B4	8.763	20.6562	19.7832	0.272856	0.211038	0.334673	2.16693e-13	7.40222e-14	96.9	7	8.77801	5.85503e-14	1.714e-13
P0A6B7	0.873224	24.3698	-8.23755	0.0304256	-0.0387486	0.0995998	0.422206	0.384749	96.9	40	0.885249	0.378214	0.415513
P0A6C1	16.5829	21.0168	56.5164	0.420943	0.370548	0.471339	6.82698e-29	9.18053e-30	96.9	10	16.6481	3.54594e-30	2.6165e-29
P0A6C5	10.497	22.0842	28.2933	0.340659	0.276229	0.405089	5.29241e-17	1.48439e-17	96.9	20	10.6229	6.16464e-18	2.22565e-17
P0A6C8	7.46501	24.0162	13.5146	0.252241	0.185158	0.319325	9.8908e-11	4.01781e-11	96.9	20	7.55419	2.35887e-11	5.8828e-11
P0A6D0	-8.90515	20.2217	20.4786	-0.561076	-0.686162	-0.435989	1.09727e-13	3.68694e-14	96.9	2	-8.78956	5.52958e-14	1.62039e-13
P0A6D3	44.6671	22.4936	139.155	0.990904	0.946861	1.03495	1.35427e-63	1.8921e-65	96.9	19	45.2115	6.11945e-67	4.4923e-65
P0A6D7	6.47806	23.0716	8.92556	0.194024	0.134562	0.253487	8.81052e-09	4.12676e-09	96.9	17	6.5498	2.76912e-09	5.98338e-09
P0A6E1	-0.573644	20.8398	-8.45524	-0.0304125	-0.135667	0.074842	0.600388	0.567568	96.9	8	-0.57859	0.564208	0.597385
P0A6E4	16.1951	25.5034	54.8434	0.611291	0.536354	0.686228	3.45948e-28	4.84545e-29	96.9	55	16.4151	9.75166e-30	7.08604e-29
P0A6E6	-11.6842	23.3226	34.0762	-0.519649	-0.607946	-0.431353	1.94362e-19	4.62314e-20	96.9	8	-11.7716	2.17171e-20	9.157e-20
P0A6E9	12.286	21.467	36.9705	0.597516	0.500962	0.694069	1.16159e-20	2.58041e-21	96.9	9	12.3936	1.06197e-21	4.81843e-21
P0A6F1	16.9124	24.9073	57.9224	0.413327	0.364807	0.461847	1.75865e-29	2.26871e-30	96.9	24	17.1478	4.14368e-31	3.30455e-30
P0A6F3	-34.6577	21.2466	116.405	-1.73748	-1.83701	-1.63795	3.92603e-54	1.30273e-55	96.9	24	-35.0719	7.22797e-57	2.20145e-55
P0A6F5	-11.5836	26.3944	33.5896	-0.247195	-0.289562	-0.204828	3.09857e-19	7.51104e-20	96.9	69	-11.7945	1.94252e-20	8.23915e-20
P0A6F9	-4.52625	26.4147	0.746891	-0.302216	-0.434775	-0.169657	2.90866e-05	1.74337e-05	96.9	5	-4.56269	1.48046e-05	2.49034e-05
P0A6G3	-0.670577	20.4257	-8.39457	-0.0508596	-0.201436	0.0997163	0.538947	0.504122	96.9	3	-0.67415	0.501821	0.537089
P0A6G7	0.743642	24.0059	-8.34265	0.0219756	-0.0366932	0.0806444	0.495634	0.458933	96.9	14	0.750726	0.454637	0.491374
P0A6H1	18.0378	23.9156	62.6222	0.341495	0.303909	0.379081	1.89887e-31	2.12238e-32	96.9	33	18.3728	2.45433e-33	2.28141e-32
P0A6H5	9.80284	23.4041	24.8855	0.159265	0.12701	0.19152	1.47087e-15	4.47478e-16	96.9	41	10.0264	1.18792e-16	3.98714e-16
P0A6H8	-0.40108	20.4667	-8.53998	-0.0175587	-0.104473	0.0693557	0.714728	0.689264	96.9	8	-0.404033	0.687079	0.712462
P0A6I0	-3.54675	22.0398	-2.65509	-0.230091	-0.358886	-0.101296	0.000896058	0.000608431	96.9	7	-3.57901	0.000540835	0.000800212
P0A6I3	-3.56919	20.2401	-2.58393	-0.0900364	-0.140118	-0.0399547	0.000832791	0.000564308	96.9	12	-3.59359	0.000514829	0.000762917
P0A6I6	16.4731	20.3976	56.0447	0.503469	0.442792	0.564147	1.07175e-28	1.46744e-29	96.9	5	16.406	1.01468e-29	7.35452e-29
P0A6I9	-12.4782	19.4973	37.8882	-0.384919	-0.446161	-0.323677	4.73627e-21	1.03394e-21	96.9	4	-12.3664	1.21111e-21	5.47776e-21
P0A6J1	13.0009	21.6126	40.3664	0.37682	0.319277	0.434362	4.24758e-22	8.75331e-23	96.9	8	13.0312	4.99793e-23	2.4586e-22
P0A6J3	-3.04552	21.2611	-4.21052	-0.156175	-0.25924	-0.0531093	0.00517448	0.00374124	50.9	2	-2.8723	0.00592767	0.0080431
P0A6J5	-42.2657	22.4171	134.151	-2.01885	-2.11368	-1.92402	1.80458e-61	2.77336e-63	96.9	12	-42.6917	1.2185e-64	7.75234e-63
P0A6J8	-12.7928	21.9346	39.3832	-0.387005	-0.447064	-0.326945	1.11604e-21	2.33109e-22	96.9	20	-12.9476	7.44532e-23	3.61901e-22
P0A6K1	0.488895	20.3208	-8.50059	0.0276727	-0.0847016	0.140047	0.655106	0.626046	96.9	5	0.492205	0.623687	0.653115
P0A6K3	2.00573	22.2024	-6.63109	0.0755856	0.000769067	0.150402	0.0585568	0.0477372	96.9	8	2.01773	0.0463848	0.0570446
P0A6K6	-15.6109	23.2793	52.2881	-0.371185	-0.41839	-0.323979	4.16395e-27	6.15212e-28	96.9	26	-15.8391	1.22537e-28	8.45361e-28
P0A6L0	4.88115	22.4237	2.11368	0.127313	0.0755309	0.179096	7.40865e-06	4.26198e-06	96.9	19	4.9395	3.2695e-06	5.76035e-06
P0A6L2	-2.80146	24.0831	-4.81263	-0.0705035	-0.120468	-0.0205395	0.00834131	0.00616785	96.9	13	-2.82365	0.00576363	0.00783164
P0A6L4	-30.1167	20.0776	104.128	-1.45711	-1.55316	-1.36105	5.78591e-49	2.60699e-50	96.9	4	-30.2053	4.19367e-51	9.23576e-50
P0A6L7	-8.41029	20.054	18.0631	-0.366102	-0.452524	-0.279681	1.15606e-12	4.15502e-13	96.9	3	-8.3549	4.7298e-13	1.30331e-12
P0A6L9	-5.46335	21.7036	4.48452	-0.21727	-0.296224	-0.138316	7.04544e-07	3.76019e-07	96.9	7	-5.49288	3.18403e-07	5.98547e-07
P0A6M2	-2.70343	18.0994	-5.02482	-0.271152	-0.471013	-0.0712896	0.0113277	0.00851455	75.9	2	-2.70385	0.00845564	0.0112755
P0A6M4	1.44634	21.1421	-7.57601	0.0585761	-0.0218283	0.13898	0.175609	0.151381	96.9	2	1.38171	0.170239	0.196451
P0A6M8	6.61646	26.9283	9.55568	0.148243	0.103762	0.192725	4.74217e-09	2.18143e-09	96.9	80	6.73016	1.19473e-09	2.64131e-09
P0A6N4	0.232693	24.3769	-8.59383	0.00910919	-0.06861	0.0868284	0.83398	0.816502	96.9	5	0.233125	0.816156	0.833924
P0A6N8	-2.40482	22.4546	-5.78571	-0.0963029	-0.175807	-0.0167992	0.0232373	0.018124	96.9	4	-2.40277	0.0181756	0.0233873
P0A6P1	10.0646	26.1527	26.1717	0.265082	0.212792	0.317371	4.19501e-16	1.23667e-16	96.9	48	10.2246	4.44001e-17	1.52969e-16
P0A6P5	7.40882	22.614	13.2481	0.172577	0.126332	0.218822	1.28582e-10	5.25467e-11	96.9	24	7.51388	2.86598e-11	7.09801e-11
P0A6P7	-3.11792	22.2057	-3.94672	-0.0964945	-0.157937	-0.0350521	0.00338866	0.00241219	96.9	13	-3.14621	0.00219731	0.00310203
P0A6P9	34.7432	26.6227	116.622	0.909943	0.857946	0.961939	3.19555e-54	1.04918e-55	96.9	41	35.2889	4.15072e-57	1.2778e-55
P0A6Q3	-2.42737	24.051	-5.73387	-0.0993689	-0.180642	-0.018096	0.0220115	0.0170987	96.9	9	-2.44607	0.0162456	0.0210268
P0A6Q6	5.35975	24.3691	4.05194	0.31717	0.199686	0.434654	1.08311e-06	5.84872e-07	96.9	11	5.41478	4.45561e-07	8.31578e-07
P0A6R0	6.2763	23.607	8.0163	0.168321	0.115078	0.221565	2.16605e-08	1.0365e-08	96.9	13	6.32856	7.68122e-09	1.61582e-08
P0A6R3	14.8503	21.5373	48.897	0.966382	0.837187	1.09558	1.12459e-25	1.79509e-26	96.9	5	14.9673	6.11481e-27	3.83919e-26
P0A6S0	-28.1766	19.4629	98.4114	-2.41864	-2.58906	-2.24822	1.49965e-46	7.64752e-48	96.9	2	-28.1207	2.12205e-48	4.16124e-47
P0A6S5	6.96197	18.3379	11.1494	0.468358	0.334798	0.601918	9.90676e-10	4.35994e-10	96.9	2	6.89175	5.59076e-10	1.26233e-09
P0A6S7	-14.3178	21.7071	46.4811	-0.322901	-0.367675	-0.278127	1.16804e-24	1.98685e-25	96.9	13	-14.4192	7.49228e-26	4.46884e-25
P0A6T1	27.8872	24.3635	97.5321	0.896525	0.8327	0.960349	3.52055e-46	1.83221e-47	96.9	48	28.2886	1.26814e-48	2.50391e-47
P0A6T3	-41.1433	21.6519	131.722	-1.16757	-1.22391	-1.11123	1.71637e-60	3.1174e-62	96.9	8	-41.2235	3.03728e-63	1.61032e-61
P0A6T5	21.8246	23.3701	77.2929	0.735615	0.668698	0.802532	1.28312e-37	9.90461e-39	96.9	22	22.0944	1.29606e-39	1.69435e-38
P0A6T9	-3.69577	15.6481	-2.00077	-0.530859	-0.81775	-0.243969	0.000673592	0.00045314	66.9	2	-3.70634	0.000428756	0.000639337
P0A6U3	6.50832	21.6942	9.06291	0.233846	0.162513	0.30518	7.70158e-09	3.5912e-09	96.9	18	6.58268	2.37712e-09	5.16757e-09
P0A6U5	1.40673	21.3121	-7.6319	0.0406174	-0.0167061	0.097941	0.188223	0.16278	96.9	6	1.4034	0.163695	0.189587
P0A6U8	-4.82348	22.9776	1.88729	-0.167572	-0.236543	-0.0986001	9.27744e-06	5.37917e-06	96.9	18	-4.87862	4.1915e-06	7.30387e-06
P0A6V1	-6.76505	22.7833	10.2376	-0.292635	-0.378513	-0.206756	2.44125e-09	1.09485e-09	96.9	25	-6.84791	6.87362e-10	1.54226e-09
P0A6V5	-0.452407	16.9383	-8.49508	-0.0423063	-0.228606	0.143993	0.680079	0.652286	76.9	2	-0.452136	0.652444	0.680243
P0A6V8	5.34551	22.6861	3.99281	0.154894	0.0973665	0.212422	1.14834e-06	6.21301e-07	96.9	14	5.39604	4.82816e-07	8.95853e-07
P0A6W0	6.92901	18.0877	10.9621	0.475245	0.339019	0.611472	1.29583e-09	5.7301e-10	93.9	2	6.83949	7.98381e-10	1.78297e-09
P0A6W3	-0.915602	16.6664	-8.17326	-0.126778	-0.401871	0.148316	0.399288	0.362329	91.9	2	-0.921278	0.359318	0.396732
P0A6W5	-8.64912	23.1694	19.2268	-0.394006	-0.484447	-0.303566	3.7093e-13	1.29301e-13	96.9	11	-8.73157	7.36805e-14	2.14595e-13
P0A6W9	7.82161	21.7268	15.2174	0.214322	0.159921	0.268722	1.87333e-11	7.24336e-12	96.9	18	7.91144	4.15948e-12	1.08953e-11
P0A6X1	1.28397	18.7454	-7.79561	0.0585057	-0.0319582	0.148969	0.230734	0.202285	96.9	2	1.2407	0.217711	0.247147
P0A6X3	-6.58598	23.283	9.41648	-0.52685	-0.685668	-0.368033	5.44254e-09	2.51121e-09	96.9	4	-6.64026	1.81822e-09	3.97979e-09
P0A6X7	-12.8732	25.7542	39.7634	-0.537928	-0.620889	-0.454968	7.66727e-22	1.59612e-22	96.9	11	-12.9915	6.03806e-23	2.94999e-22
P0A6Y1	-14.6765	23.7927	48.1125	-0.497387	-0.56467	-0.430105	2.38168e-25	3.91817e-26	96.9	11	-14.7951	1.33797e-26	8.16761e-26
P0A6Y5	-3.30352	22.259	-3.40383	-0.23668	-0.378917	-0.0944421	0.0019495	0.00134824	96.9	6	-3.3335	0.00121572	0.00175811
P0A6Y8	-2.3349	25.9598	-5.94375	-0.0755967	-0.139875	-0.0113181	0.0274881	0.0216602	96.9	81	-2.36783	0.0198787	0.0254075
P0A6Z1	2.248	21.7928	-6.13433	0.0648216	0.0075744	0.122069	0.0337871	0.0268951	96.9	22	2.27663	0.0250084	0.0316111
P0A6Z3	-4.83246	24.1976	1.92242	-0.0952807	-0.134425	-0.0561365	8.96439e-06	5.18826e-06	96.9	59	-4.92736	3.43599e-06	6.03512e-06
P0A6Z6	-4.07881	20.1778	-0.879344	-0.161008	-0.239376	-0.0826388	0.000148578	9.42947e-05	96.9	6	-4.09487	8.75945e-05	0.000138401
P0A705	9.44469	24.7845	23.1255	0.260552	0.205783	0.315321	8.25324e-15	2.6031e-15	96.9	81	9.58784	1.0509e-15	3.35903e-15
P0A707	-1.80506	24.8417	-7.00305	-0.063048	-0.132392	0.00629623	0.089271	0.0742418	96.9	20	-1.82655	0.0708456	0.0853666
P0A715	-2.18903	23.4127	-6.25997	-0.0453889	-0.086554	-0.00422382	0.0386527	0.0310518	96.9	27	-2.22399	0.0284711	0.0356418
P0A717	-18.9166	24.8424	66.1813	-0.520016	-0.574593	-0.46544	5.97079e-33	6.1754e-34	96.9	27	-19.1808	9.23535e-35	9.02416e-34
P0A720	7.01977	20.759	11.4187	0.198244	0.142177	0.254311	7.61604e-10	3.32254e-10	96.9	8	7.03281	2.86829e-10	6.56954e-10
P0A722	-11.6347	22.5692	33.8369	-0.277023	-0.324294	-0.229752	2.44592e-19	5.86917e-20	96.9	10	-11.6687	3.58843e-20	1.48463e-19
P0A725	1.76272	20.7974	-7.07688	0.0595741	-0.00752335	0.126672	0.0969946	0.0811732	96.9	13	1.77935	0.078317	0.0939738
P0A729	-12.0289	21.9946	35.7379	-0.310152	-0.361341	-0.258962	3.90779e-20	8.81744e-21	96.9	8	-12.0289	6.20834e-21	2.73034e-20
P0A731	-9.78566	21.446	24.8011	-0.369854	-0.444891	-0.294818	1.59495e-15	4.86897e-16	96.9	5	-9.79721	3.71131e-16	1.21295e-15
P0A734	-13.7478	22.9017	43.8585	-0.546116	-0.62498	-0.467252	1.45486e-23	2.7034e-24	96.9	11	-13.8711	9.51825e-25	5.15137e-24
P0A738	2.05028	21.4961	-6.54362	0.0709663	0.00224832	0.139684	0.0530276	0.0431	96.9	9	2.06313	0.041775	0.051486
P0A742	0.681173	21.2793	-8.38737	0.0296643	-0.0567942	0.116123	0.532781	0.497424	96.9	7	0.685521	0.494652	0.530011
P0A744	-12.8227	23.3466	39.5247	-0.444739	-0.513598	-0.375881	9.70889e-22	2.02452e-22	96.9	10	-12.917	8.61669e-23	4.17421e-22
P0A746	-29.7577	22.8444	103.093	-1.35692	-1.44744	-1.26639	1.56985e-48	7.29268e-50	96.9	6	-29.9296	9.36402e-51	2.01573e-49
P0A749	3.61109	23.0395	-2.45017	0.111932	0.0503934	0.17347	0.000726763	0.000489924	96.9	17	3.65115	0.000423269	0.000631485
P0A752	0.318699	19.1906	-8.56989	0.0158029	-0.0826405	0.114246	0.773625	0.750657	96.9	2	0.310067	0.757176	0.780063
P0A754	-2.47356	16.9651	-5.01801	-0.292561	-0.531294	-0.0538276	0.0225182	0.0175317	43.9	2	-2.38787	0.021316	0.0271355
P0A756	3.86976	18.6329	-1.59864	0.135145	0.065811	0.204479	0.000307248	0.000200025	96.9	2	3.63002	0.000454926	0.000676599
P0A759	-6.17483	22.1503	7.56347	-0.242881	-0.320972	-0.16479	3.37402e-08	1.64046e-08	96.9	10	-6.22567	1.22908e-08	2.5352e-08
P0A761	-28.0695	19.2732	98.0868	-1.16306	-1.24532	-1.0808	2.05637e-46	1.05584e-47	96.9	2	-26.8798	1.02871e-46	1.85233e-45
P0A763	-22.8318	24.7531	80.9151	-0.995509	-1.08207	-0.908946	3.7487e-39	2.71038e-40	96.9	14	-23.0717	3.79463e-41	5.2738e-40
P0A772	3.82445	17.9787	-1.62156	0.505263	0.241233	0.769293	0.000458501	0.000304119	64.9	2	3.82692	0.000294327	0.000445616
P0A776	1.66991	18.4592	-7.20944	0.138345	-0.0261767	0.302868	0.116354	0.0983098	94.9	2	1.66373	0.0994653	0.117819
P0A780	-4.74246	22.1672	1.57196	-0.219697	-0.311667	-0.127726	1.26897e-05	7.44187e-06	96.9	8	-4.77938	6.26164e-06	1.07929e-05
P0A784	7.66458	22.0222	14.4653	0.178079	0.131952	0.224205	3.8999e-11	1.54334e-11	96.9	14	7.72904	1.01096e-11	2.57737e-11
P0A786	-5.37133	25.942	4.10009	-0.210489	-0.288289	-0.132689	1.03245e-06	5.56795e-07	96.9	37	-5.4421	3.96261e-07	7.41501e-07
P0A790	5.78084	22.3841	5.83633	0.261171	0.171477	0.350865	1.85449e-07	9.48296e-08	96.9	2	5.58187	2.16515e-07	4.1243e-07
P0A794	-6.52514	22.3436	9.13934	-0.16563	-0.216024	-0.115236	7.14443e-09	3.32392e-09	96.9	14	-6.58311	2.37237e-09	5.16117e-09
P0A796	61.0798	24.0379	167.819	1.68184	1.62718	1.73651	2.79628e-75	6.83687e-78	96.9	31	61.967	9.23894e-80	3.77873e-77
P0A799	30.2357	26.8337	104.469	0.636904	0.595084	0.678724	4.15642e-49	1.85827e-50	96.9	50	30.7965	7.63925e-52	1.72214e-50
P0A7A2	-11.0104	20.9865	30.8039	-0.262909	-0.310315	-0.215503	4.6321e-18	1.2102e-18	96.9	10	-11.0431	7.73456e-19	2.95254e-18
P0A7A5	-8.9899	20.1555	20.8937	-0.193266	-0.235946	-0.150585	7.30742e-14	2.4324e-14	96.9	9	-8.97504	2.20563e-14	6.61227e-14
P0A7A7	0.901912	22.5951	-8.21204	0.0309947	-0.0372319	0.0992212	0.4066	0.369391	96.9	33	0.914104	0.362931	0.400387
P0A7A9	-2.56924	25.7846	-5.39796	-0.0904294	-0.160307	-0.0205522	0.0154207	0.0117527	96.9	13	-2.59387	0.0109613	0.0144153
P0A7B1	3.30762	21.4607	-3.39158	0.103206	0.0412588	0.165152	0.00192611	0.00133072	96.9	26	3.35141	0.00114747	0.00166592
P0A7B3	-0.727756	18.733	-8.35439	-0.0276482	-0.103073	0.0477762	0.504506	0.468558	96.9	2	-0.69018	0.491731	0.527473
P0A7B5	-2.82851	22.2784	-4.74165	-0.0928351	-0.157996	-0.0276744	0.00774441	0.00570754	96.9	18	-2.86087	0.00517549	0.00705256
P0A7B8	2.18015	22.0252	-6.27862	0.0792075	0.00707844	0.151337	0.0394548	0.0317237	96.9	3	2.14941	0.0340921	0.0423452
P0A7B8;P0ACS7	-6.10234	18.0669	6.08929	-0.474772	-0.630467	-0.319077	1.74212e-07	8.86577e-08	60.9	2	-6.03821	1.01312e-07	1.98126e-07
P0A7C2	-5.17332	21.7686	3.28478	-0.158697	-0.219598	-0.097795	2.31401e-06	1.28188e-06	96.9	15	-5.22607	9.93931e-07	1.80789e-06
P0A7C6	3.24496	21.8056	-3.57786	0.140676	0.0546079	0.226744	0.00231872	0.00162383	96.9	10	3.27345	0.00147348	0.00211246
P0A7D1	-0.759746	21.7465	-8.33049	-0.0212618	-0.0768218	0.0342982	0.486323	0.449293	96.9	12	-0.765578	0.445788	0.482895
P0A7D4	-3.28733	25.1418	-3.45219	-0.0841984	-0.135048	-0.0333484	0.00204251	0.00141969	96.9	41	-3.33963	0.00119196	0.00172527
P0A7D7	-5.81026	25.0545	5.96349	-0.181751	-0.243854	-0.119648	1.64292e-07	8.33223e-08	96.9	29	-5.88931	5.59332e-08	1.11348e-07
P0A7E1	13.8465	23.9018	44.3149	0.366737	0.314154	0.41932	9.39444e-24	1.71613e-24	96.9	26	14.04	4.33241e-25	2.42734e-24
P0A7E3	14.6578	19.4248	48.0277	0.55774	0.482197	0.633283	2.58043e-25	4.26317e-26	96.9	6	14.7073	1.998e-26	1.21449e-25
P0A7E5	12.4802	23.4583	37.8977	0.307829	0.25886	0.356797	4.69924e-21	1.02421e-21	96.9	41	12.6832	2.63723e-22	1.23777e-21
P0A7E9	5.64508	22.5482	5.25365	0.216581	0.140412	0.292751	3.29564e-07	1.71631e-07	96.9	7	5.67312	1.45371e-07	2.79703e-07
P0A7F3	-14.705	25.9179	48.2414	-0.526311	-0.597369	-0.455254	2.11283e-25	3.44636e-26	96.9	22	-14.8851	8.88238e-27	5.48984e-26
P0A7F6	5.1572	22.2557	3.21918	0.174718	0.107459	0.241978	2.47015e-06	1.37096e-06	96.9	17	5.21462	1.04306e-06	1.89604e-06
P0A7F9	21.4205	20.2476	75.808	0.693986	0.629665	0.758306	5.34415e-37	4.33057e-38	96.9	5	21.3688	1.90921e-38	2.31613e-37
P0A7G2	-0.651508	23.077	-8.40725	-0.0313293	-0.126798	0.0641395	0.551345	0.516296	96.9	11	-0.657839	0.512201	0.54738
P0A7G6	-1.82269	23.9932	-6.97183	-0.0499547	-0.104367	0.00445722	0.0860879	0.0715044	96.9	18	-1.84363	0.0682939	0.0823612
P0A7H0	4.23426	18.4546	-0.332743	0.203256	0.107942	0.298571	8.56698e-05	5.35025e-05	95.9	2	4.10776	8.41167e-05	0.0001332
P0A7H6	-6.80833	19.6822	10.4373	-0.232739	-0.300606	-0.164872	2.0063e-09	8.94883e-10	96.9	4	-6.77238	9.80253e-10	2.18063e-09
P0A7I0	9.08456	20.8774	21.3576	0.250737	0.195941	0.305532	4.62991e-14	1.52821e-14	96.9	18	9.18888	7.63185e-15	2.34442e-14
P0A7I4	17.672	22.099	61.1118	0.448471	0.398088	0.498853	8.16375e-31	9.5239e-32	96.9	24	17.9146	1.63464e-32	1.43557e-31
P0A7I7	-2.0191	22.0838	-6.60501	-0.0887782	-0.176071	-0.00148531	0.0568211	0.0463023	96.9	9	-2.03563	0.0445171	0.0547947
P0A7J0	-7.47584	22.4818	13.5661	-0.2046	-0.258934	-0.150265	9.40792e-11	3.81509e-11	96.9	9	-7.50023	3.0611e-11	7.56163e-11
P0A7J3	10.4819	27.055	28.2193	0.311811	0.252752	0.370869	5.68429e-17	1.59827e-17	96.9	17	10.5979	6.9765e-18	2.51558e-17
P0A7J7	8.22168	26.2527	17.1474	0.311565	0.23633	0.3868	2.82965e-12	1.04172e-12	96.9	14	8.30583	6.02165e-13	1.64976e-12
P0A7K2	3.63444	27.9924	-2.37512	0.199134	0.0903565	0.307911	0.000673148	0.000452606	96.9	16	3.67489	0.000390191	0.000583351
P0A7K6	15.5342	25.0774	51.9495	0.549588	0.479349	0.619827	5.77663e-27	8.61551e-28	96.9	14	15.6907	2.36789e-28	1.60266e-27
P0A7L0	15.5002	26.5422	51.7992	0.388313	0.338577	0.43805	6.69246e-27	1.00048e-27	96.9	30	15.7334	1.95852e-28	1.33824e-27
P0A7L3	9.93107	24.7175	25.5157	0.572807	0.458297	0.687317	7.94177e-16	2.38281e-16	96.9	9	10.0255	1.19364e-16	4.00163e-16
P0A7L8	6.6939	25.1953	9.9104	0.366665	0.257917	0.475413	3.35116e-09	1.524e-09	96.9	9	6.75618	1.0576e-09	2.34721e-09
P0A7M2	11.6033	26.3209	33.6849	0.485749	0.402637	0.568861	2.82573e-19	6.82991e-20	96.9	7	11.6726	3.52065e-20	1.4587e-19
P0A7M6	8.34495	25.2218	17.7455	0.308314	0.234964	0.381665	1.57927e-12	5.7147e-13	96.9	8	8.39307	3.91935e-13	1.08521e-12
P0A7M9	-7.8071	24.5867	15.1477	-0.619541	-0.777089	-0.461994	2.00198e-11	7.76877e-12	96.9	7	-7.88392	4.75725e-12	1.23706e-11
P0A7N1	19.6806	23.7305	69.1982	2.94858	2.65113	3.24602	3.21922e-34	3.08092e-35	96.9	6	19.8936	5.46825e-36	5.81992e-35
P0A7N4	5.31868	24.6552	3.88168	0.260363	0.163176	0.35755	1.28234e-06	6.96038e-07	96.9	8	5.36205	5.58314e-07	1.03259e-06
P0A7N9	4.5371	25.9684	0.787715	0.262003	0.147357	0.376649	2.79337e-05	1.67134e-05	96.9	4	4.56169	1.48623e-05	2.49824e-05
P0A7P5	7.74606	24.7656	14.8551	0.33645	0.250218	0.422683	2.65596e-11	1.04272e-11	96.9	3	7.69445	1.19581e-11	3.02438e-11
P0A7Q1	5.80881	20.6857	4.94176	0.576848	0.378047	0.775649	5.37873e-07	2.84624e-07	59.9	2	5.81007	2.55639e-07	4.85341e-07
P0A7Q6	0.362536	21.9685	-8.54801	0.0530644	-0.237828	0.343956	0.741924	0.717823	89.9	2	0.365129	0.715873	0.740442
P0A7R1	7.96334	26.7419	15.899	0.252428	0.189496	0.31536	9.62438e-12	3.65074e-12	96.9	19	8.05695	2.04251e-12	5.44479e-12
P0A7R5	7.63215	27.0408	14.3104	0.277749	0.205499	0.349998	4.52955e-11	1.80359e-11	96.9	17	7.71733	1.07014e-11	2.71856e-11
P0A7R9	12.0768	25.8551	35.9677	0.339203	0.283441	0.394965	3.12684e-20	7.01164e-21	96.9	13	12.1805	2.97526e-21	1.32889e-20
P0A7S3	11.0804	24.9161	31.1454	0.589259	0.483679	0.694839	3.3343e-18	8.60653e-19	96.9	7	11.1691	4.15834e-19	1.61977e-18
P0A7S9	11.3235	25.8126	32.3281	0.445305	0.367231	0.52338	1.05873e-18	2.64406e-19	96.9	17	11.4501	1.04615e-19	4.2484e-19
P0A7T3	8.25931	26.6073	17.3298	0.329186	0.250058	0.408313	2.37865e-12	8.6738e-13	96.9	6	8.29296	6.41501e-13	1.75417e-12
P0A7T7	12.6387	26.0829	38.6522	0.452669	0.381563	0.523775	2.25911e-21	4.82912e-22	96.9	7	12.6898	2.55547e-22	1.20137e-21
P0A7U3	8.00124	26.4305	16.0817	0.367373	0.276218	0.458527	8.06197e-12	3.03838e-12	96.9	15	8.08789	1.75534e-12	4.69677e-12
P0A7U7	5.45504	25.8672	4.44968	0.275835	0.175447	0.376222	7.28615e-07	3.8963e-07	96.9	7	5.49681	3.13042e-07	5.88857e-07
P0A7V0	17.3318	26.0152	59.6926	0.396232	0.350844	0.441619	3.2585e-30	3.90383e-31	96.9	23	17.5735	6.82306e-32	5.79656e-31
P0A7V3	15.0992	26.205	50.0145	0.498427	0.432891	0.563963	3.78229e-26	5.90528e-27	96.9	20	15.28	1.4878e-27	9.63702e-27
P0A7V8	14.769	26.192	48.5306	0.434924	0.376459	0.493389	1.60031e-25	2.58476e-26	96.9	23	14.9596	6.32996e-27	3.96558e-26
P0A7W1	12.0685	26.4389	35.9281	0.383793	0.320658	0.446929	3.24777e-20	7.29415e-21	96.9	25	12.2257	2.39106e-21	1.0702e-20
P0A7W7	7.71689	25.6681	14.7154	0.285291	0.211894	0.358688	3.04561e-11	1.19995e-11	96.9	16	7.80084	7.1305e-12	1.83091e-11
P0A7X3	13.8362	25.7676	44.2673	0.381131	0.326443	0.435818	9.83197e-24	1.79949e-24	96.9	12	13.9407	6.87797e-25	3.77958e-24
P0A7X6	4.79493	22.2233	1.77579	0.139735	0.0818782	0.197592	1.03803e-05	6.03311e-06	96.9	11	4.82821	5.14222e-06	8.90095e-06
P0A7Y0	7.29446	22.4846	12.7075	0.165837	0.120701	0.210972	2.17046e-10	9.05939e-11	96.9	14	7.35486	6.16315e-11	1.48278e-10
P0A7Y4	4.93608	19.5356	2.33081	0.205941	0.12311	0.288772	5.98529e-06	3.40971e-06	96.9	4	4.93653	3.30949e-06	5.82365e-06
P0A7Y8	6.83206	20.9899	10.5469	0.181876	0.129025	0.234727	1.79876e-09	8.01055e-10	96.9	8	6.83676	7.24398e-10	1.62281e-09
P0A7Z0	-12.2837	24.2995	36.9596	-0.398812	-0.463269	-0.334355	1.17243e-20	2.60858e-21	96.9	9	-12.3523	1.29662e-21	5.85526e-21
P0A7Z4	6.67774	25.8019	9.83626	0.126595	0.0889574	0.164232	3.60368e-09	1.64261e-09	96.9	38	6.80718	8.32473e-10	1.85765e-09
P0A800	-0.0945847	23.9574	-8.61665	-0.00414684	-0.0911884	0.0828948	0.93332	0.924844	96.9	13	-0.0955503	0.924075	0.932544
P0A805	-0.751225	26.3143	-8.33696	-0.031841	-0.11599	0.0523076	0.491102	0.454379	96.9	8	-0.756557	0.451151	0.488335
P0A809	-10.0656	20.0055	26.1765	-0.412031	-0.4933	-0.330763	4.17994e-16	1.23077e-16	96.9	4	-10.0622	9.9463e-17	3.35128e-16
P0A812	-9.3855	21.5592	22.8347	-0.172761	-0.209305	-0.136217	1.09321e-14	3.48239e-15	96.9	14	-9.44824	2.1036e-15	6.65483e-15
P0A814	6.74705	15.7088	6.23168	0.501884	0.3505	0.653269	2.20682e-07	1.13386e-07	34.9	2	6.50418	1.70513e-07	3.27197e-07
P0A817	5.72119	25.3553	5.57949	0.133267	0.0870219	0.179512	2.38735e-07	1.23162e-07	96.9	36	5.81535	7.76861e-08	1.53073e-07
P0A821	7.57925	21.1365	14.058	0.188822	0.139362	0.238283	5.81353e-11	2.32501e-11	96.9	15	7.65207	1.46873e-11	3.6983e-11
P0A823	1.31669	19.1981	-7.75338	0.06214	-0.0315553	0.155835	0.218693	0.191118	96.9	2	1.2761	0.204971	0.23389
P0A825	7.16566	26.7849	12.1013	0.182158	0.131689	0.232627	3.91342e-10	1.66898e-10	96.9	48	7.28199	8.74222e-11	2.08228e-10
P0A828	1.69782	16.2888	-7.13318	0.105353	-0.0189646	0.229671	0.112904	0.0951183	57.9	2	1.65053	0.10425	0.12308
P0A830	-26.6766	18.7189	83.9523	-2.97819	-3.20037	-2.75601	2.51419e-40	1.71243e-41	81.9	2	-26.7565	3.0418e-42	4.46599e-41
P0A832	2.42971	21.9211	-5.72847	0.129163	0.0236237	0.234703	0.0219078	0.0169952	96.9	4	2.44032	0.0164911	0.021306
P0A836	-51.8012	25.4934	152.671	-2.06895	-2.14824	-1.98965	3.94851e-69	2.62039e-71	96.9	32	-52.4695	5.82799e-73	8.78187e-71
P0A840	-11.5192	21.1792	33.2778	-0.329982	-0.386854	-0.27311	4.18687e-19	1.02515e-19	96.9	6	-11.4894	8.62809e-20	3.52889e-19
P0A843	15.1959	18.5047	48.2992	1.06846	0.928698	1.20822	2.16982e-25	3.5469e-26	88.9	2	15.0493	3.56264e-26	2.14733e-25
P0A847	20.1373	21.8343	70.9677	0.502727	0.453164	0.552291	5.82467e-35	5.30995e-36	96.9	20	20.388	7.97784e-37	8.88737e-36
P0A850	6.14674	26.0779	7.43865	0.168452	0.114044	0.22286	3.8103e-08	1.8619e-08	96.9	60	6.24265	1.13756e-08	2.35491e-08
P0A853	-38.5718	21.9862	125.924	-2.63409	-2.76967	-2.49852	4.34919e-58	1.00261e-59	96.9	11	-38.9781	5.08926e-61	2.27665e-59
P0A855	-3.21355	23.089	-3.67015	-0.0645481	-0.104426	-0.0246705	0.00254812	0.00179249	96.9	22	-3.25925	0.00154146	0.0022055
P0A858	12.3924	24.8126	37.4791	0.320223	0.268921	0.371524	7.05661e-21	1.55438e-21	96.9	21	12.5504	4.99111e-22	2.28999e-21
P0A862	-4.15544	25.7068	-0.609014	-0.192814	-0.284934	-0.100694	0.000113037	7.11465e-05	96.9	14	-4.1995	5.94453e-05	9.51324e-05
P0A867	6.55646	24.018	9.2819	0.238139	0.166029	0.310248	6.21276e-09	2.87745e-09	96.9	36	6.64455	1.78225e-09	3.90704e-09
P0A867;P0A870	-1.04956	22.6026	-8.06795	-0.0804181	-0.232535	0.0716983	0.330918	0.296589	96.9	3	-1.05528	0.293921	0.328324
P0A870	-19.6332	24.8834	69.013	-0.497244	-0.547526	-0.446963	3.84146e-34	3.70325e-35	96.9	36	-19.9407	4.54528e-36	4.89216e-35
P0A873	2.52766	20.7735	-5.49815	0.0872899	0.018729	0.155851	0.0171593	0.0131377	96.9	5	2.52565	0.0131701	0.0172174
P0A877	2.48596	23.4966	-5.59717	0.0691015	0.0139161	0.124287	0.0190243	0.0146719	96.9	16	2.51212	0.013653	0.0177917
P0A879	7.31225	23.8911	12.7914	0.151452	0.110332	0.192573	2.00444e-10	8.32441e-11	96.9	29	7.43313	4.23006e-11	1.03422e-10
P0A881	-14.2102	21.9649	45.989	-0.616983	-0.703183	-0.530784	1.879e-24	3.24215e-25	96.9	5	-14.2616	1.55092e-25	9.00668e-25
P0A884	5.84829	21.7117	6.12829	0.135224	0.0893195	0.181129	1.39611e-07	7.04638e-08	96.9	12	5.88329	5.74528e-08	1.14148e-07
P0A887	-2.9171	22.8558	-4.50516	-0.072748	-0.122259	-0.0232371	0.00605473	0.00441152	96.9	22	-2.95562	0.00391814	0.00540089
P0A890	-6.51186	20.6939	9.07897	-0.304687	-0.397579	-0.211795	7.58307e-09	3.53329e-09	96.9	3	-6.48431	3.75034e-09	8.02483e-09
P0A894	2.03859	21.4568	-6.56674	0.051696	0.0013508	0.102041	0.0544297	0.0442776	96.9	13	2.05484	0.042586	0.0524628
P0A898	-2.62982	20.4481	-5.24946	-0.201229	-0.353142	-0.049316	0.0131358	0.00996999	96.9	2	-2.61577	0.0103266	0.0136245
P0A8A0	0.559061	23.8145	-8.46356	0.027745	-0.0707822	0.126272	0.609815	0.577439	96.9	7	0.563263	0.574557	0.607219
P0A8A2	8.43547	22.3302	18.1856	0.437205	0.334307	0.540103	1.02435e-12	3.6745e-13	96.9	6	8.49472	2.37455e-13	6.66504e-13
P0A8A4	-57.1041	21.6016	161.621	-1.43319	-1.48302	-1.38336	1.08187e-72	3.40092e-75	96.9	11	-57.4138	1.23853e-76	3.93991e-74
P0A8A8	0.800906	21.4418	-8.29826	0.0574491	-0.0849583	0.199857	0.461981	0.42519	96.9	3	0.804611	0.423014	0.459965
P0A8B2	-1.24866	20.3499	-7.84003	-0.0343265	-0.0889044	0.0202515	0.244502	0.214868	96.9	5	-1.23915	0.218282	0.247698
P0A8B5	-5.36575	23.1606	4.07689	-0.284888	-0.390296	-0.17948	1.05653e-06	5.70151e-07	96.9	9	-5.41498	4.45178e-07	8.31405e-07
P0A8C1	-4.75393	22.0314	1.60749	-0.548152	-0.777101	-0.319203	1.22801e-05	7.19306e-06	95.9	2	-4.77256	6.50988e-06	1.12006e-05
P0A8C4	-2.48136	22.3453	-5.608	-0.127176	-0.228929	-0.0254235	0.0192384	0.0148505	96.9	2	-2.41994	0.0173873	0.022406
P0A8D0	-15.2649	21.4544	50.7543	-0.520383	-0.588063	-0.452703	1.84061e-26	2.82873e-27	96.9	9	-15.3582	1.04679e-27	6.87374e-27
P0A8D3	2.73063	20.1114	-4.99576	0.116717	0.0318571	0.201576	0.0100667	0.00753862	96.9	3	2.71088	0.00793845	0.0106006
P0A8D6	-6.29477	21.349	8.09904	-0.218587	-0.287528	-0.149646	2.00058e-08	9.53125e-09	96.9	6	-6.30612	8.51283e-09	1.7829e-08
P0A8D9	8.8984	15.2775	16.6406	0.512978	0.397528	0.628428	6.28631e-12	2.3538e-12	58.9	2	8.59675	5.47155e-12	1.41381e-11
P0A8E1	-2.44842	23.4395	-5.68509	-0.0498344	-0.090243	-0.00942578	0.0209243	0.0161883	96.9	14	-2.46685	0.0153862	0.0199596
P0A8E5	-1.9577	19.7608	-6.72341	-0.0796065	-0.160336	0.00112325	0.0649058	0.0532078	96.9	3	-1.93984	0.055307	0.0672945
P0A8E7	-0.96294	24.4381	-8.15508	-0.0358005	-0.109611	0.0380104	0.374527	0.338029	96.9	17	-0.973694	0.332633	0.368977
P0A8F0	-2.49118	25.4842	-5.58485	-0.123501	-0.221925	-0.0250783	0.0187812	0.0144713	96.9	18	-2.51954	0.0133862	0.017468
P0A8F4	-0.327587	21.5237	-8.567	-0.00738876	-0.0521679	0.0373904	0.767539	0.743947	96.9	11	-0.328906	0.742936	0.766772
P0A8F8	-8.50966	20.5387	18.5468	-0.204944	-0.252758	-0.15713	7.23535e-13	2.55752e-13	96.9	23	-8.62612	1.24113e-13	3.55691e-13
P0A8G0	8.11046	20.7106	16.6091	0.194257	0.146705	0.241808	4.79969e-12	1.78878e-12	96.9	16	8.19352	1.04566e-12	2.82426e-12
P0A8G3	-10.7134	21.7093	29.3531	-0.44156	-0.523386	-0.359733	1.89805e-17	5.15119e-18	96.9	16	-10.8309	2.20415e-18	8.21676e-18
P0A8G6	0.372825	24.5248	-8.55101	0.0133535	-0.0577549	0.084462	0.734748	0.710111	96.9	18	0.377085	0.706935	0.732254
P0A8G9	-4.47494	22.1254	0.55471	-0.279183	-0.403043	-0.155322	3.52964e-05	2.12666e-05	96.9	3	-4.48609	1.99589e-05	3.32223e-05
P0A8H6	-3.98965	22.3826	-1.18945	-0.202751	-0.303643	-0.101858	0.000203475	0.000130343	96.9	10	-4.02745	0.000112091	0.000176231
P0A8H8	-0.437289	20.0283	-8.52468	-0.0245743	-0.136143	0.0869947	0.690387	0.662897	96.9	2	-0.429001	0.668875	0.696359
P0A8I1	1.34965	20.5702	-7.70981	0.0599851	-0.0282526	0.148223	0.206697	0.180346	96.9	3	1.34172	0.182823	0.20962
P0A8I3	11.6658	21.9044	33.9875	0.305797	0.253756	0.357838	2.11407e-19	5.05074e-20	96.9	11	11.7348	2.59925e-20	1.09115e-19
P0A8I5	7.05026	22.3489	11.561	0.194696	0.139871	0.249522	6.62392e-10	2.87815e-10	96.9	10	7.08598	2.2281e-10	5.14439e-10
P0A8I8	2.98582	20.6327	-4.31751	0.0798722	0.0267639	0.132981	0.00498515	0.00359913	96.9	6	2.97215	0.00373007	0.00515903
P0A8J2	-4.58798	19.1784	0.979998	-0.204633	-0.293183	-0.116084	2.30226e-05	1.37026e-05	96.9	3	-4.56158	1.4869e-05	2.49824e-05
P0A8J4	-11.6373	23.3733	33.8494	-0.436145	-0.510552	-0.361739	2.41926e-19	5.79677e-20	96.9	9	-11.7188	2.80995e-20	1.17615e-19
P0A8J8	6.27716	22.8912	8.02014	0.133244	0.0911023	0.175387	2.15921e-08	1.03247e-08	96.9	29	6.37935	6.08405e-09	1.28932e-08
P0A8K1	-0.556308	22.5052	-8.4651	-0.0174349	-0.0796558	0.0447859	0.611567	0.579312	96.9	15	-0.562007	0.575409	0.607895
P0A8K5	-6.21837	21.5418	7.75738	-0.502985	-0.663571	-0.342398	2.78772e-08	1.34761e-08	96.9	2	-6.19581	1.40793e-08	2.89368e-08
P0A8L1	-9.25196	24.3956	22.1789	-0.319961	-0.38862	-0.251303	2.07139e-14	6.71411e-15	96.9	39	-9.37939	2.96192e-15	9.32891e-15
P0A8L5	8.5797	19.2222	18.8882	0.293867	0.225867	0.361867	5.1783e-13	1.81593e-13	96.9	3	8.43256	3.22637e-13	8.95935e-13
P0A8L7	-3.27474	18.6462	-3.56992	-0.240703	-0.387905	-0.0935014	0.00256395	0.00180542	58.9	3	-3.29699	0.00165958	0.00236858
P0A8M0	6.46345	24.5917	8.85931	0.187316	0.129779	0.244852	9.40758e-09	4.41298e-09	96.9	28	6.55295	2.72894e-09	5.90548e-09
P0A8M3	-1.14257	23.296	-7.96626	-0.0370541	-0.101439	0.0273309	0.288097	0.256097	96.9	42	-1.15881	0.249382	0.280764
P0A8M6	8.38218	24.22	17.9265	0.341218	0.260401	0.422036	1.31958e-12	4.7658e-13	96.9	11	8.45827	2.84222e-13	7.93879e-13
P0A8N0	-11.1803	20.8083	31.6319	-0.42304	-0.49816	-0.347919	2.0743e-18	5.29625e-19	96.9	6	-11.2171	3.28499e-19	1.28658e-18
P0A8N3	9.07798	23.57	21.3254	0.277254	0.21662	0.337888	4.77177e-14	1.57837e-14	96.9	35	9.20729	6.96481e-15	2.14642e-14
P0A8N3;P0A8N5	3.81083	23.1727	-1.79646	0.160928	0.0770895	0.244766	0.000375668	0.000246159	96.9	15	3.85175	0.0002106	0.000323122
P0A8N5	-3.87441	21.4075	-1.58296	-0.1648	-0.249247	-0.0803534	0.000302544	0.000196764	96.9	15	-3.91604	0.000167543	0.000258969
P0A8N7	16.3184	18.6312	55.3774	0.652405	0.573033	0.731778	2.05476e-28	2.84925e-29	96.9	2	15.5672	4.10605e-28	2.75307e-27
P0A8P1	8.06303	17.1306	12.6634	0.739128	0.554982	0.923274	3.24837e-10	1.37854e-10	51.9	2	8.02138	1.19341e-10	2.8098e-10
P0A8P3	-6.15996	24.0767	7.49737	-0.212067	-0.280415	-0.143719	3.60024e-08	1.75422e-08	96.9	19	-6.23199	1.19422e-08	2.46685e-08
P0A8P6	9.06764	19.5962	21.2747	0.308426	0.240897	0.375955	5.01518e-14	1.66063e-14	96.9	3	8.90866	3.06516e-14	9.14121e-14
P0A8P8	2.07514	19.7166	-6.47882	0.0881441	0.00354048	0.172748	0.050943	0.04137	77.9	2	1.96781	0.0526483	0.0643055
P0A8Q0	-0.853058	19.2847	-8.255	-0.0628539	-0.209134	0.083426	0.433479	0.395779	96.9	2	-0.847414	0.398853	0.436179
P0A8Q6	5.65879	19.0651	5.26001	0.315439	0.204724	0.426154	3.30608e-07	1.7229e-07	93.9	2	5.54429	2.69901e-07	5.10724e-07
P0A8R0	-5.96109	23.6729	6.62006	-0.368432	-0.491137	-0.245727	8.5818e-08	4.27442e-08	96.9	6	-6.01056	3.25206e-08	6.57067e-08
P0A8R4	-3.77973	19.9657	-1.98106	-0.621592	-0.949294	-0.293891	0.000475759	0.000316231	75.9	2	-3.81582	0.000274913	0.000417104
P0A8R7	-0.744176	19.6783	-8.34225	-0.0236269	-0.0866592	0.0394053	0.495474	0.458612	96.9	5	-0.741967	0.459902	0.496868
P0A8R9	8.34385	19.4565	17.7402	0.307606	0.234415	0.380798	1.58621e-12	5.74536e-13	96.9	5	8.34943	4.85884e-13	1.33758e-12
P0A8S1	-3.10882	21.7817	-3.97269	-0.0727993	-0.11929	-0.0263089	0.0034813	0.00248056	96.9	14	-3.1351	0.00227418	0.0032058
P0A8T1	3.29109	21.0578	-3.44099	0.141616	0.0561872	0.227044	0.00202228	0.00140281	96.9	5	3.30252	0.00134289	0.00193297
P0A8T7	7.7709	25.0392	14.9741	0.229616	0.170953	0.288279	2.37103e-11	9.25058e-12	96.9	137	7.87093	5.06836e-12	1.31557e-11
P0A8U0	2.56345	18.7211	-5.412	0.110398	0.0248978	0.195898	0.0156487	0.0119374	96.9	3	2.5456	0.0124861	0.0163605
P0A8U2	2.86187	18.882	-4.6533	0.277366	0.0849533	0.469779	0.00706305	0.00518319	96.9	2	2.86429	0.00512435	0.00699619
P0A8U6	-8.07395	23.0571	16.4326	-0.343494	-0.427956	-0.259031	5.70893e-12	2.13561e-12	96.9	7	-8.12359	1.47362e-12	3.95775e-12
P0A8V0	5.62843	20.0531	5.18264	0.148594	0.0961805	0.201008	3.53581e-07	1.84509e-07	96.9	4	5.53797	2.61982e-07	4.96069e-07
P0A8V2	7.30286	25.2388	12.7471	0.202813	0.147677	0.257948	2.09077e-10	8.70486e-11	96.9	120	7.40336	4.88168e-11	1.19048e-10
P0A8V6	1.24554	21.0826	-7.8439	0.0418011	-0.0248277	0.10843	0.245226	0.216006	96.9	8	1.25126	0.21385	0.243247
P0A8W0	-4.44672	20.4596	0.449639	-0.140678	-0.203486	-0.0778695	3.9169e-05	2.37093e-05	96.9	12	-4.48438	2.00919e-05	3.34242e-05
P0A8W2	-17.6227	22.8788	60.9071	-0.711143	-0.791258	-0.631028	9.91625e-31	1.16723e-31	96.9	8	-17.7401	3.3892e-32	2.94039e-31
P0A8W5	3.91808	21.9318	-1.43479	0.0952657	0.0469939	0.143538	0.000261011	0.000168477	96.9	13	3.94816	0.000149315	0.000232079
P0A8W8	14.8685	23.5576	48.9792	0.573751	0.49714	0.650361	1.04077e-25	1.65403e-26	96.9	21	15.0465	4.26907e-27	2.72212e-26
P0A8X0	-0.527686	22.5187	-8.48073	-0.0237086	-0.112908	0.0654906	0.629977	0.598951	96.9	11	-0.53269	0.595468	0.627235
P0A8X2	-10.5818	22.0942	28.7092	-0.489492	-0.581328	-0.397655	3.52883e-17	9.79888e-18	96.9	13	-10.6911	4.39938e-18	1.59638e-17
P0A8Y1	7.80067	19.1148	15.1169	0.472898	0.352542	0.593253	2.06324e-11	8.0137e-12	96.9	2	7.68479	1.25324e-11	3.16682e-11
P0A8Y3	-24.2068	21.9035	85.6837	-0.88129	-0.953569	-0.809011	3.65487e-41	2.37445e-42	96.9	12	-24.4288	3.33676e-43	5.19193e-42
P0A8Y5	35.9912	21.6694	119.749	0.684838	0.647062	0.722615	1.67422e-55	4.67822e-57	96.9	15	36.2927	3.31136e-58	1.18505e-56
P0A8Y8	4.75601	20.5287	1.62445	0.322646	0.187962	0.457329	1.20651e-05	7.05025e-06	96.9	4	4.78949	6.01189e-06	1.03749e-05
P0A8Z0	8.47768	20.6179	18.3911	0.363423	0.278316	0.448531	8.39242e-13	2.98996e-13	96.9	4	8.48341	2.51086e-13	7.03385e-13
P0A8Z3	-1.24246	19.0006	-7.84284	-0.0715064	-0.185849	0.0428359	0.246295	0.217304	91.9	2	-1.21906	0.225942	0.255782
P0A8Z7	-6.64552	17.3276	9.01895	-0.521493	-0.677794	-0.365192	8.77212e-09	4.10571e-09	77.9	2	-6.60203	4.47816e-09	9.53941e-09
P0A901	-11.5803	20.53	33.5737	-0.494847	-0.579684	-0.410011	3.14359e-19	7.63113e-20	96.9	8	-11.6633	3.6858e-20	1.52272e-19
P0A903	-5.93728	23.3292	6.51591	-0.204292	-0.272604	-0.135981	9.51977e-08	4.75157e-08	96.9	23	-6.01142	3.23957e-08	6.55007e-08
P0A905	-6.77982	24.8216	10.3057	-0.400773	-0.51813	-0.283415	2.28074e-09	1.02207e-09	96.9	9	-6.84485	6.97316e-10	1.56336e-09
P0A908	4.14848	23.0852	-0.633735	0.150212	0.0783255	0.222098	0.000115824	7.30015e-05	96.9	10	4.18032	6.38515e-05	0.000101729
P0A910	-9.78369	28.5966	24.7914	-0.38469	-0.462752	-0.306628	1.60859e-15	4.91624e-16	96.9	42	-9.91374	2.07958e-16	6.89103e-16
P0A912	-4.2102	24.6094	-0.413698	-0.243642	-0.358531	-0.128752	9.27634e-05	5.80622e-05	96.9	14	-4.25595	4.81093e-05	7.75982e-05
P0A915	-18.7397	23.896	65.4722	-1.30146	-1.43934	-1.16358	1.17655e-32	1.24929e-33	96.9	9	-18.9284	2.55068e-34	2.44234e-33
P0A917	8.98138	25.6256	20.8519	0.7409	0.577125	0.904675	7.60371e-14	2.53634e-14	96.9	10	9.07686	1.33091e-14	4.02364e-14
P0A921	-0.73476	19.8735	-8.34925	-0.0249515	-0.0923704	0.0424674	0.500487	0.464301	96.9	8	-0.738252	0.462145	0.498915
P0A924	-4.2104	17.7614	-0.533362	-0.275595	-0.405969	-0.145221	0.000110408	6.9453e-05	77.9	2	-4.14636	8.52898e-05	0.000134909
P0A927	-0.216986	23.5689	-8.59739	-0.00679676	-0.068984	0.0553905	0.845805	0.828686	96.9	12	-0.218811	0.827257	0.844664
P0A932	6.69555	17.441	9.2318	0.302976	0.212847	0.393105	7.12569e-09	3.31271e-09	77.9	2	6.39724	1.08195e-08	2.24792e-08
P0A935	3.06643	21.3145	-4.09281	0.0791645	0.0279105	0.130418	0.00394872	0.00282327	96.9	6	3.04889	0.00296137	0.00413581
P0A937	-4.47016	19.8497	0.522919	-0.677394	-0.978327	-0.376461	3.6634e-05	2.20853e-05	94.9	2	-4.50208	1.91173e-05	3.19329e-05
P0A940	-3.0175	23.6893	-4.22981	-0.0795896	-0.131955	-0.0272247	0.00455816	0.00327334	96.9	58	-3.06564	0.00281434	0.00394779
P0A944	2.38058	18.7226	-5.84097	0.0968367	0.0160782	0.177595	0.0246844	0.0192871	96.9	4	2.37943	0.0192984	0.0247321
P0A948	5.79502	20.0567	5.89758	0.243867	0.16032	0.327413	1.74962e-07	8.91002e-08	96.9	4	5.79664	8.43923e-08	1.65944e-07
P0A951	-1.55641	20.6059	-7.41296	-0.0911672	-0.207458	0.0251239	0.144142	0.122946	96.9	9	-1.57129	0.119376	0.140359
P0A953	-12.5234	24.4119	38.1034	-0.329579	-0.381827	-0.277331	3.84035e-21	8.34334e-22	96.9	27	-12.7013	2.41815e-22	1.13868e-21
P0A955	0.802851	24.24	-8.29669	0.0614125	-0.0904507	0.213276	0.461114	0.42407	96.9	11	0.81144	0.419102	0.456231
P0A959	1.59666	20.3373	-7.35049	0.0576084	-0.0140231	0.12924	0.133762	0.113672	96.9	11	1.61017	0.110613	0.130323
P0A962	6.42891	21.1462	8.70302	0.170524	0.117864	0.223184	1.09795e-08	5.16951e-09	96.9	8	6.43284	4.75628e-09	1.01168e-08
P0A964	-14.3592	19.4208	45.7283	-2.66625	-3.0351	-2.2974	2.4919e-24	4.36931e-25	92.9	2	-14.4853	1.45918e-25	8.50841e-25
P0A968	-37.7261	22.9206	123.942	-1.9612	-2.0644	-1.85799	2.9925e-57	7.21211e-59	96.9	4	-37.879	6.87121e-60	2.77074e-58
P0A972	-0.0307387	26.7906	-8.62069	-0.00316758	-0.207752	0.201417	0.978962	0.975543	96.9	4	-0.0310298	0.97531	0.97928
P0A978	7.43035	20.7697	13.1748	1.0605	0.776985	1.34402	1.40636e-10	5.76692e-11	92.9	2	7.48007	4.09162e-11	1.00208e-10
P0A978;P0A9X9	8.04863	25.4062	16.3103	0.96767	0.728979	1.20636	6.44316e-12	2.41478e-12	96.9	2	8.0847	1.78297e-12	4.76624e-12
P0A986	-3.43762	16.759	-2.92657	-0.416751	-0.65862	-0.174883	0.00145992	0.00100048	70.9	2	-3.44671	0.000957922	0.00140068
P0A988	-2.68413	21.5776	-5.11382	-0.0821123	-0.142847	-0.0213777	0.0114053	0.00858394	96.9	17	-2.71388	0.00787206	0.0105169
P0A991	-32.9862	24.8664	112.052	-0.935214	-0.991501	-0.878926	2.69339e-52	9.87797e-54	96.9	26	-33.4361	5.21382e-55	1.4353e-53
P0A993	-31.2824	23.3281	107.42	-0.90315	-0.960468	-0.845832	2.31992e-50	9.88578e-52	96.9	22	-31.6807	6.28567e-53	1.49966e-51
P0A996	-2.78956	15.4279	-4.30986	-0.58462	-1.00562	-0.163624	0.00996831	0.00746143	51.9	2	-2.80692	0.00702858	0.00945177
P0A998	-1.09291	23.9059	-8.02161	-0.0846946	-0.238546	0.0691573	0.3105	0.277205	96.9	6	-1.10318	0.272679	0.30567
P0A9A2	-19.9861	19.3535	70.3845	-0.675331	-0.742415	-0.608247	1.01641e-34	9.47889e-36	96.9	3	-19.6283	1.55444e-35	1.58376e-34
P0A9A6	13.2992	24.1743	41.7682	0.262147	0.223014	0.301281	1.10188e-22	2.16682e-23	96.9	46	13.5576	4.13643e-24	2.18096e-23
P0A9A9	-16.5429	23.504	56.3444	-0.753082	-0.84346	-0.662704	7.9964e-29	1.08928e-29	96.9	9	-16.6818	3.06472e-30	2.27904e-29
P0A9B2	52.6952	27.6347	154.24	1.25688	1.20953	1.30424	8.69509e-70	5.4667e-72	96.9	52	53.5898	8.05035e-74	1.28512e-71
P0A9B6	21.1191	20.5915	74.6885	0.607741	0.55061	0.664873	1.57109e-36	1.31701e-37	96.9	9	21.2042	3.5448e-38	4.22865e-37
P0A9C0	3.78803	17.4059	-1.97537	0.425063	0.200943	0.649184	0.000503245	0.000335204	66.9	2	3.80062	0.000314342	0.000474163
P0A9C3	-19.0982	23.2934	66.9048	-0.534437	-0.589993	-0.47888	2.92999e-33	3.00879e-34	96.9	16	-19.2994	5.74538e-35	5.6917e-34
P0A9C5	10.1027	25.4374	26.3589	0.288355	0.23169	0.345021	3.50418e-16	1.02567e-16	96.9	43	10.2551	3.81535e-17	1.32244e-16
P0A9C9	24.9251	21.1044	88.0976	0.552045	0.508073	0.596016	3.49083e-42	2.15814e-43	96.9	14	25.1274	3.13961e-44	5.10722e-43
P0A9D2	-18.154	22.4048	63.0981	-0.660593	-0.732836	-0.588351	1.1944e-31	1.32248e-32	96.9	16	-18.3512	2.68205e-33	2.48502e-32
P0A9D4	-8.66865	21.595	19.3222	-0.34179	-0.420068	-0.263513	3.38459e-13	1.17509e-13	96.9	7	-8.71462	8.01239e-14	2.32888e-13
P0A9D8	36.036	24.776	119.86	1.10755	1.04653	1.16857	1.51861e-55	4.19036e-57	96.9	20	36.4711	2.12582e-58	7.70408e-57
P0A9E0	-13.5297	18.3419	42.845	-0.876396	-1.005	-0.747796	3.90998e-23	7.41572e-24	96.9	2	-13.3712	9.96179e-24	5.12039e-23
P0A9E5	1.56506	21.8605	-7.39965	0.0660518	-0.0177365	0.14984	0.141862	0.120902	96.9	7	1.57456	0.118618	0.139583
P0A9F1	-7.07232	20.0777	11.664	-0.275924	-0.353381	-0.198468	5.98429e-10	2.59396e-10	96.9	7	-7.10892	1.99775e-10	4.63121e-10
P0A9F3	7.64616	21.936	14.3773	0.195729	0.144908	0.24655	4.2459e-11	1.6862e-11	96.9	18	7.73414	9.86224e-12	2.51654e-11
P0A9F6	-4.75328	19.5825	1.61387	-0.176607	-0.250371	-0.102843	1.21827e-05	7.1275e-06	96.9	6	-4.76751	6.5676e-06	1.12931e-05
P0A9F9	9.75511	20.1702	24.651	0.534961	0.426088	0.643834	1.84491e-15	5.6578e-16	96.9	9	9.84593	2.91295e-16	9.57495e-16
P0A9G2	6.16319	18.5813	7.51168	0.320961	0.217571	0.424351	3.55345e-08	1.72894e-08	96.9	2	6.01725	3.15581e-08	6.38521e-08
P0A9G4	-1.20833	19.5425	-7.88929	-0.0527118	-0.139319	0.0338952	0.25988	0.229927	96.9	2	-1.16302	0.247679	0.278956
P0A9G6	-49.1998	27.3473	147.957	-1.7675	-1.83882	-1.69618	3.19843e-67	2.90462e-69	96.9	43	-49.8739	6.68534e-71	7.65605e-69
P0A9G8	7.54802	19.9449	13.9093	0.255888	0.188583	0.323193	6.71132e-11	2.70047e-11	96.9	8	7.58373	2.04485e-11	5.11302e-11
P0A9H1	7.09321	21.6786	11.7617	0.237814	0.171252	0.304376	5.44021e-10	2.35052e-10	96.9	8	7.12572	1.84415e-10	4.27861e-10
P0A9H5	-3.74938	19.7225	-2.00036	-0.129875	-0.198644	-0.0611052	0.000459549	0.000304975	96.9	5	-3.74668	0.000304465	0.000459506
P0A9H7	13.3803	21.3601	42.1475	0.440133	0.374827	0.505438	7.62039e-23	1.48522e-23	96.9	14	13.5124	5.11839e-24	2.67408e-23
P0A9H9	-9.01838	18.1533	19.9909	-1.54692	-1.88823	-1.20561	2.19129e-13	7.50074e-14	82.9	2	-9.08965	4.36293e-14	1.28907e-13
P0A9I3	5.73315	20.184	5.63086	0.171589	0.11217	0.231008	2.27188e-07	1.16887e-07	96.9	5	5.70609	1.25796e-07	2.44669e-07
P0A9I8	11.4352	19.6516	31.7926	1.69789	1.40276	1.99302	2.0743e-18	5.29155e-19	88.9	2	11.5065	2.6854e-19	1.06046e-18
P0A9J0	23.2378	21.8241	82.3437	0.574959	0.525837	0.62408	9.33841e-40	6.55613e-41	96.9	15	23.4605	9.58505e-42	1.3721e-40
P0A9J4	11.3609	19.8677	32.5098	0.378212	0.31212	0.444305	8.86834e-19	2.20547e-19	96.9	3	11.1479	4.61617e-19	1.78596e-18
P0A9J6	-39.0375	20.407	126.999	-1.20318	-1.26437	-1.14199	1.53803e-58	3.43814e-60	96.9	5	-38.8882	6.28214e-61	2.76704e-59
P0A9J8	23.3634	22.1156	82.7823	0.699558	0.640112	0.759003	6.07008e-40	4.24036e-41	96.9	13	23.5718	6.48296e-42	9.32699e-41
P0A9K3	2.99323	23.1549	-4.29705	0.0774903	0.0260933	0.128887	0.00488543	0.00352031	96.9	23	3.03325	0.00310497	0.00433002
P0A9K7	-11.6797	20.4711	34.0545	-0.403803	-0.472441	-0.335164	1.98316e-19	4.72412e-20	96.9	13	-11.7909	1.97661e-20	8.37134e-20
P0A9K9	-4.19033	24.4577	-0.484779	-0.20306	-0.299267	-0.106853	9.96036e-05	6.25175e-05	96.9	6	-4.21719	5.56432e-05	8.91474e-05
P0A9L3	-1.93408	24.5411	-6.76806	-0.0924214	-0.187291	0.00244855	0.068244	0.0560873	96.9	14	-1.95467	0.053504	0.0652671
P0A9L5	-1.94206	22.2868	-6.75303	-0.0770812	-0.155879	0.00171699	0.067071	0.0550999	96.9	6	-1.94986	0.0540832	0.0658895
P0A9L5;P0ABZ6	-3.4295	16.1379	-3.4879	-0.223439	-0.359034	-0.0878441	0.00357732	0.00255148	22.9	2	-3.0743	0.00538165	0.00731956
P0A9L8	1.94956	21.5087	-6.73885	0.0807508	-0.00148106	0.162983	0.0660135	0.0541851	96.9	9	1.96475	0.0523071	0.0639706
P0A9M0	6.4324	23.3235	8.71877	0.143316	0.0990822	0.187549	1.08218e-08	5.08772e-09	96.9	73	6.54504	2.83092e-09	6.10311e-09
P0A9M2	9.27204	22.8872	22.2775	0.206595	0.162359	0.250831	1.87868e-14	6.08292e-15	96.9	17	9.37274	3.06145e-15	9.62122e-15
P0A9M5	-1.50608	24.211	-7.48894	-0.0513752	-0.119098	0.016348	0.158195	0.135374	96.9	11	-1.51831	0.132192	0.154665
P0A9M8	-15.8899	24.4536	53.514	-0.545173	-0.613288	-0.477058	1.26309e-27	1.81766e-28	96.9	49	-16.1128	3.66099e-29	2.56269e-28
P0A9N0	-4.07627	16.1798	-1.29133	-0.294803	-0.440401	-0.149204	0.000278413	0.000180487	47.9	2	-3.9854	0.000228796	0.00035029
P0A9N4	6.88365	21.5424	10.7857	0.254713	0.181251	0.328175	1.42116e-09	6.29419e-10	96.9	14	6.95373	4.1718e-10	9.47926e-10
P0A9N8	4.70092	17.7431	1.19517	0.247784	0.142752	0.352817	1.98491e-05	1.17652e-05	75.9	2	4.55441	1.96828e-05	3.2839e-05
P0A9P0	-34.8363	26.0136	116.859	-1.04932	-1.10912	-0.989515	2.55237e-54	8.29096e-56	96.9	54	-35.3545	3.51208e-57	1.10496e-55
P0A9P4	1.01963	23.5295	-8.09889	0.0171716	-0.0162633	0.0506065	0.345767	0.310502	96.9	21	1.03458	0.303442	0.338168
P0A9P6	46.3586	22.4337	142.533	1.55865	1.4919	1.6254	5.32794e-65	6.51337e-67	96.9	29	46.9752	1.76138e-68	1.48318e-66
P0A9P9	-13.529	18.3115	41.1355	-0.873834	-1.00222	-0.74545	2.17405e-22	4.38152e-23	88.9	2	-13.3485	5.97145e-23	2.92244e-22
P0A9Q1	-10.0429	23.9117	26.065	-0.276795	-0.331513	-0.222077	4.65618e-16	1.37587e-16	96.9	23	-10.1747	5.68705e-17	1.94528e-16
P0A9Q5	2.68237	23.9712	-5.11824	0.0751879	0.0195385	0.130837	0.0114545	0.00862585	96.9	19	2.71421	0.00786471	0.0105153
P0A9Q7	55.0103	25.6114	158.186	2.49445	2.40443	2.58448	2.32791e-71	1.05703e-73	96.9	90	55.7061	2.12134e-75	4.72803e-73
P0A9Q9	25.897	25.8943	91.2832	0.925185	0.854259	0.996112	1.54607e-43	9.1104e-45	96.9	28	26.2334	8.20742e-46	1.41553e-44
P0A9R4	0.627096	22.5622	-8.42295	0.0399567	-0.0865421	0.166455	0.567169	0.532105	96.9	6	0.632413	0.528607	0.563441
P0A9R7	1.37694	21.6659	-7.67295	0.0372246	-0.0164473	0.0908965	0.197668	0.171777	96.9	10	1.38354	0.169678	0.195962
P0A9S1	-32.1834	21.0792	109.895	-2.50908	-2.66386	-2.3543	2.17615e-51	8.43705e-53	96.9	6	-32.4867	6.77786e-54	1.7482e-52
P0A9S3	-35.8609	23.48	119.427	-2.01438	-2.1259	-1.90286	2.21963e-55	6.44474e-57	96.9	12	-36.2348	3.82498e-58	1.33548e-56
P0A9S5	7.17442	22.1043	12.1424	0.337604	0.244181	0.431026	3.76369e-10	1.60118e-10	96.9	13	7.24873	1.02511e-10	2.43155e-10
P0A9S7	3.2922	21.5758	-3.43767	0.10665	0.0423359	0.170964	0.00201817	0.00139785	96.9	11	3.3178	0.0012787	0.00184521
P0A9T0	31.7696	26.0902	108.766	0.956722	0.896936	1.01651	6.40093e-51	2.59346e-52	96.9	21	32.1628	1.64966e-53	4.14296e-52
P0A9T4	2.6505	21.542	-5.19809	0.07295	0.0183078	0.127592	0.0124569	0.00941987	96.9	12	2.67052	0.00888283	0.0118176
P0A9T6	14.6867	19.1433	48.1584	1.25404	1.08452	1.42356	2.2801e-25	3.7431e-26	96.9	2	14.6555	2.53204e-26	1.53261e-25
P0A9T8	-17.9516	20.0302	62.2678	-0.409683	-0.454991	-0.364375	2.66717e-31	3.01838e-32	96.9	4	-17.5055	9.08676e-32	7.60684e-31
P0A9U1	0.238657	18.3175	-8.59241	0.00807494	-0.0590983	0.0752482	0.829858	0.811887	96.9	2	0.222856	0.824117	0.841757
P0A9U3	16.9687	21.8818	58.1615	0.371441	0.327983	0.414899	1.40299e-29	1.78865e-30	96.9	27	17.2316	2.89954e-31	2.35835e-30
P0A9U6	-14.5205	19.6234	47.1674	-0.627088	-0.712839	-0.541337	6.05437e-25	1.01294e-25	95.9	2	-13.9557	8.00685e-25	4.3664e-24
P0A9V1	-3.22578	22.3685	-3.6343	-0.0738794	-0.119349	-0.02841	0.00245578	0.00172496	96.9	22	-3.2695	0.00149209	0.00213699
P0A9V8	-9.6511	14.9607	18.767	-0.867327	-1.0476	-0.687053	8.45792e-13	3.01921e-13	54.9	2	-9.60519	2.35825e-13	6.62579e-13
P0A9W0	-1.72514	19.4211	-7.14103	-0.0636605	-0.136922	0.00960114	0.104563	0.087763	96.9	5	-1.72633	0.0874752	0.104394
P0A9W3	-15.7957	23.7996	53.1008	-0.293728	-0.330646	-0.25681	1.88204e-27	2.74121e-28	96.9	49	-16.1208	3.53542e-29	2.48086e-28
P0A9W6	0.690025	22.1853	-8.38127	0.0549765	-0.1032	0.213154	0.527617	0.491865	96.9	4	0.695695	0.488285	0.524366
P0A9W9	11.0994	22.3913	31.2379	0.352424	0.289387	0.415461	3.04434e-18	7.84743e-19	96.9	17	11.2226	3.19619e-19	1.25524e-18
P0A9X1	14.9312	21.743	49.2611	0.951496	0.82498	1.07801	7.93215e-26	1.24953e-26	96.9	10	15.0828	3.62265e-27	2.32028e-26
P0A9X4	-0.312387	24.2097	-8.5719	-0.00639306	-0.0470231	0.034237	0.777708	0.755433	96.9	29	-0.31759	0.751479	0.774722
P0A9X9	13.2908	24.296	41.7286	0.968993	0.824248	1.11374	1.14415e-22	2.25392e-23	96.9	6	13.4124	8.20164e-24	4.2385e-23
P0A9Y6	-0.842164	26.7034	-8.26426	-0.0417591	-0.140202	0.056684	0.439253	0.401817	96.9	7	-0.848489	0.398257	0.435693
P0A9Z1	-1.38852	23.5334	-7.6571	-0.0556133	-0.13513	0.0239034	0.193904	0.168236	96.9	11	-1.40102	0.164403	0.19033
P0AA04	7.47094	24.3074	13.5428	0.533898	0.39202	0.675775	9.62231e-11	3.90539e-11	96.9	4	7.5267	2.69388e-11	6.68914e-11
P0AA10	11.4885	25.9933	33.1293	0.336903	0.278683	0.395123	4.83481e-19	1.18886e-19	96.9	15	11.6045	4.91354e-20	2.01829e-19
P0AA16	-11.8856	23.1003	35.0485	-0.279537	-0.326229	-0.232844	7.59407e-20	1.75329e-20	96.9	20	-12.0353	6.01659e-21	2.65008e-20
P0AA25	-0.52553	25.5221	-8.48187	-0.0261467	-0.124922	0.072629	0.631082	0.600443	96.9	10	-0.530467	0.597002	0.628157
P0AA31	-16.0958	22.735	54.4123	-1.06579	-1.19725	-0.934335	5.24575e-28	7.43896e-29	96.9	5	-16.2245	2.24265e-29	1.59323e-28
P0AA37	1.60143	18.9707	-7.34299	0.0587758	-0.0140897	0.131641	0.132568	0.112611	96.9	2	1.51224	0.133728	0.156335
P0AA39	11.4114	20.8555	32.7549	0.28617	0.236383	0.335958	6.98405e-19	1.72711e-19	96.9	12	11.4888	8.65663e-20	3.53551e-19
P0AA41	3.42664	18.2775	-3.07176	0.148656	0.0622476	0.235065	0.00144624	0.000990597	77.9	2	3.2579	0.00166408	0.00237382
P0AA43	5.80737	22.2443	5.95096	0.130557	0.0859243	0.175189	1.6617e-07	8.43908e-08	96.9	12	5.84035	6.9537e-08	1.37489e-07
P0AA53	-14.2028	21.4638	45.955	-0.502044	-0.572222	-0.431867	1.93975e-24	3.35374e-25	96.9	8	-14.2775	1.44104e-25	8.41977e-25
P0AA57	4.05139	21.2475	-0.975225	0.166914	0.0851204	0.248707	0.000163578	0.000104214	96.9	3	4.01651	0.000116639	0.000183179
P0AA78	-9.08941	16.2714	16.7353	-1.46295	-1.78611	-1.13979	8.35398e-12	3.15718e-12	52.9	2	-9.13881	1.81085e-12	4.83626e-12
P0AA82	4.26254	18.4936	-0.225388	0.335857	0.179429	0.492286	7.66593e-05	4.77413e-05	96.9	3	4.28712	4.27735e-05	6.92259e-05
P0AA84	2.78222	18.5391	-4.84132	0.147451	0.042219	0.252683	0.00882036	0.00652824	95.9	2	2.7147	0.00786721	0.0105153
P0AA86	3.94313	19.2603	-1.42313	0.414606	0.205132	0.62408	0.000277602	0.000179671	76.9	2	3.9509	0.000171424	0.000264719
P0AA89	-7.71256	19.2198	14.6678	-0.452814	-0.569391	-0.336237	3.27398e-11	1.29221e-11	95.9	2	-7.57422	2.24829e-11	5.61192e-11
P0AA91	-9.54846	20.3269	23.6353	-0.433788	-0.523981	-0.343594	4.99929e-15	1.56282e-15	96.9	5	-9.58928	1.04344e-15	3.34157e-15
P0AA93	10.9691	14.3255	19.2326	0.664368	0.541729	0.787008	7.56781e-13	2.68561e-13	39.9	2	10.3735	6.83744e-13	1.86612e-12
P0AA95	3.12848	20.6767	-3.91652	0.1472	0.0537873	0.240612	0.00328357	0.00233508	96.9	3	3.11577	0.00241392	0.0033961
P0AA97	6.01998	18.8341	6.87851	0.306062	0.205126	0.406998	6.62827e-08	3.28751e-08	96.9	2	5.86761	6.16046e-08	1.22143e-07
P0AA99	11.0067	17.9891	30.3321	0.755681	0.619298	0.892064	8.04028e-18	2.13715e-18	92.9	2	10.863	3.16134e-18	1.16336e-17
P0AAA1	18.0815	21.7856	62.8012	0.808405	0.719643	0.897167	1.5944e-31	1.7765e-32	96.9	3	17.9789	1.25106e-32	1.10891e-31
P0AAA7	1.76587	19.64	-6.84599	0.158743	-0.0283478	0.345835	0.109502	0.0921374	22.9	2	1.69639	0.103367	0.122087
P0AAA9	0.403959	17.0426	-8.47534	0.101917	-0.400393	0.604228	0.713003	0.687352	79.9	2	0.408654	0.683887	0.709409
P0AAB4	-12.2957	21.962	37.0169	-0.362513	-0.421047	-0.30398	1.11091e-20	2.46395e-21	96.9	12	-12.3945	1.05755e-21	4.80596e-21
P0AAB6	2.52915	23.8602	-5.49457	0.0630937	0.0135667	0.112621	0.0171067	0.0130855	96.9	31	2.56765	0.0117673	0.015454
P0AAB8	-9.81322	22.3106	24.9365	-0.536425	-0.64495	-0.427901	1.40415e-15	4.25217e-16	96.9	6	-9.88641	2.38212e-16	7.87531e-16
P0AAC0	-22.9091	22.4693	81.1885	-0.655412	-0.71221	-0.598613	2.8708e-39	2.06561e-40	96.9	19	-23.1806	2.57656e-41	3.59839e-40
P0AAC4	-2.95574	19.7152	-4.4001	-0.28169	-0.470897	-0.0924835	0.00542818	0.00393605	96.9	2	-2.95719	0.00389992	0.00537836
P0AAC6	4.27192	19.9043	-1.40911	0.375445	0.193522	0.557368	0.000441852	0.000291996	24.9	2	4.12355	0.000362886	0.000544518
P0AAC8	2.20949	21.2651	-6.21671	0.15149	0.01537	0.287609	0.0369437	0.0295498	96.9	4	2.22525	0.0283836	0.0355478
P0AAD6	-6.60759	15.3513	7.54058	-0.968954	-1.26339	-0.67452	4.72058e-08	2.31825e-08	52.9	2	-6.67484	1.51662e-08	3.10148e-08
P0AAE0	-13.1086	20.8762	40.8734	-1.0879	-1.25266	-0.923133	2.61219e-22	5.28278e-23	96.9	3	-13.1913	2.33528e-23	1.17297e-22
P0AAE2	-0.542271	13.4363	-8.2636	-0.100997	-0.4792	0.277207	0.622856	0.591093	36.9	2	-0.552251	0.584106	0.616174
P0AAF6	-5.91348	21.5033	6.41198	-0.139159	-0.185879	-0.0924396	1.05361e-07	5.28091e-08	96.9	7	-5.88191	5.78071e-08	1.14772e-07
P0AAG0	-13.0177	23.2587	40.4455	-0.362992	-0.418352	-0.307633	3.93932e-22	8.09053e-23	96.9	22	-13.1847	2.40934e-23	1.20594e-22
P0AAG3	-11.8948	19.6471	35.0925	-0.395003	-0.460931	-0.329074	7.28982e-20	1.67796e-20	96.9	5	-11.8738	1.31963e-20	5.67283e-20
P0AAG5	0.0172205	16.9324	-8.59971	0.0014256	-0.163465	0.166316	0.988032	0.986306	77.9	2	0.017143	0.986366	0.988092
P0AAG8	-26.8345	20.2456	94.2714	-3.12007	-3.3509	-2.88923	8.47797e-45	4.67873e-46	96.9	2	-26.9422	8.43612e-47	1.53838e-45
P0AAH0	1.63705	20.5298	-7.28629	0.0605331	-0.0128781	0.133944	0.123688	0.104938	96.9	10	1.64986	0.10221	0.12087
P0AAH4	4.32879	19.8074	0.0152014	0.164002	0.0887856	0.239219	6.04843e-05	3.71902e-05	96.9	3	4.2763	4.45581e-05	7.1992e-05
P0AAH8	3.71731	19.421	-2.1058	0.117348	0.0546753	0.18002	0.000511092	0.000340759	96.9	3	3.6357	0.00044619	0.000664296
P0AAI3	3.74821	23.4974	-2.00423	0.103349	0.048608	0.15809	0.000461178	0.000306217	96.9	47	3.80621	0.000247271	0.000377365
P0AAI5	4.28265	23.1043	-0.15264	0.153186	0.0821729	0.224199	7.12807e-05	4.42672e-05	96.9	15	4.32761	3.66886e-05	5.97834e-05
P0AAI9	-2.30594	23.7646	-6.00799	-0.0636112	-0.118378	-0.0088444	0.0294974	0.0232951	96.9	22	-2.3356	0.0215739	0.0274151
P0AAJ1	8.23581	21.159	17.2159	0.718467	0.545273	0.89166	2.65169e-12	9.72502e-13	96.9	4	8.30773	5.96556e-13	1.63753e-12
P0AAJ1;P18776	7.48119	18.8724	12.6201	0.755665	0.554477	0.956852	2.61019e-10	1.09586e-10	77.9	2	7.4925	9.04526e-11	2.14909e-10
P0AAJ5	-3.3208	18.4085	-3.22174	-0.411791	-0.659188	-0.164394	0.00206895	0.00143952	70.9	2	-3.32736	0.00139221	0.00200196
P0AAJ8	-10.3719	19.5696	27.68	-0.751951	-0.895886	-0.608017	9.61132e-17	2.73938e-17	96.9	2	-10.2973	3.09559e-17	1.0795e-16
P0AAK1	9.522	17.2924	21.0021	1.54846	1.22411	1.87282	9.09863e-14	3.04771e-14	71.9	2	9.59788	1.64738e-14	4.96469e-14
P0AAK4	6.71426	16.3366	7.95358	1.12779	0.790195	1.46538	3.85127e-08	1.88326e-08	50.9	2	6.77645	1.23841e-08	2.55076e-08
P0AAK7	-3.80887	17.0811	-1.99527	-0.546011	-0.833098	-0.258924	0.000517247	0.000345253	58.9	2	-3.84598	0.000297362	0.000449734
P0AAL6	-8.70625	15.6129	15.9245	-1.44295	-1.77513	-1.11077	1.69265e-11	6.50336e-12	56.9	2	-8.76596	3.78559e-12	9.93413e-12
P0AAL9	8.82972	14.1638	11.9695	0.822865	0.632976	1.01275	1.05965e-09	4.66722e-10	33.9	2	8.58067	5.16495e-10	1.16803e-09
P0AAM3	0.318737	17.916	-8.50435	0.032446	-0.171753	0.236645	0.773891	0.751185	54.9	2	0.318955	0.750971	0.774507
P0AAN1	-0.914299	18.1828	-8.17812	-0.0724421	-0.229765	0.0848813	0.399768	0.362905	95.9	2	-0.909725	0.365248	0.402659
P0AAN3	-7.32288	20.5931	12.8416	-0.345988	-0.43979	-0.252187	1.91365e-10	7.91393e-11	96.9	6	-7.36795	5.78772e-11	1.39951e-10
P0AAN5	-11.8963	21.4863	35.1	-0.682442	-0.796331	-0.568552	7.24655e-20	1.66547e-20	96.9	5	-11.9783	7.93625e-21	3.46364e-20
P0AAN9	-22.7932	22.4283	80.7782	-1.16841	-1.27018	-1.06664	4.27396e-39	3.10508e-40	96.9	3	-22.7549	1.17845e-40	1.60663e-39
P0AAP3	-0.0956001	21.0916	-8.61655	-0.00346717	-0.0754697	0.0685354	0.932837	0.92404	96.9	7	-0.0960032	0.923716	0.93251
P0AAQ2	-14.1836	19.9917	44.7131	-1.29436	-1.47567	-1.11305	6.71406e-24	1.21242e-24	91.9	2	-14.1739	7.48531e-25	4.08978e-24
P0AAQ6	-10.557	18.0559	26.1809	-1.55672	-1.85056	-1.26289	7.12488e-16	2.13025e-16	75.9	2	-10.5638	1.46076e-16	4.8857e-16
P0AAR3	16.0088	21.5014	54.0334	0.478459	0.419123	0.537795	7.57158e-28	1.0843e-28	96.9	9	16.0817	4.19778e-29	2.93128e-28
P0AAR8	-9.98236	18.5225	25.2973	-1.462	-1.75298	-1.17103	1.06193e-15	3.20099e-16	91.9	2	-10.0478	1.83342e-16	6.09648e-16
P0AAS0	-6.30489	19.6759	8.1444	-0.332538	-0.43725	-0.227826	1.91492e-08	9.10306e-09	96.9	4	-6.33172	7.57069e-09	1.59374e-08
P0AAS3	-3.96801	19.0574	-1.26398	-0.30309	-0.454735	-0.151444	0.000219363	0.000140904	96.9	2	-3.94658	0.000150167	0.000233277
P0AAS7	-1.8911	21.9793	-6.84801	-0.118701	-0.243316	0.00591401	0.0746294	0.0616661	96.9	4	-1.90306	0.0600011	0.0726049
P0AAS9	-6.06105	18.0677	6.21627	-2.16754	-2.88401	-1.45107	2.38102e-07	1.22752e-07	57.9	2	-6.15561	7.58189e-08	1.496e-07
P0AAT2	-11.8731	20.2929	34.9879	-0.516823	-0.603242	-0.430404	8.04215e-20	1.86236e-20	96.9	4	-11.8849	1.25055e-20	5.38396e-20
P0AAT4	8.40435	19.8514	18.0343	0.395924	0.302396	0.489451	1.18772e-12	4.2771e-13	96.9	5	8.4444	3.04345e-13	8.48433e-13
P0AAT6	11.7048	21.8645	34.1761	0.435676	0.361778	0.509573	1.76189e-19	4.18473e-20	96.9	8	11.7733	2.15395e-20	9.09554e-20
P0AAT9	-22.2827	22.4124	78.954	-0.919742	-1.00169	-0.837796	2.55601e-38	1.9016e-39	96.9	8	-22.4357	3.73156e-40	5.06325e-39
P0AAU2	5.16369	17.6153	3.24558	0.531187	0.326958	0.735417	2.40729e-06	1.33439e-06	96.9	2	5.17406	1.23685e-06	2.23696e-06
P0AAU7	-0.465388	19.405	-8.51189	-0.0218613	-0.11512	0.0713978	0.670351	0.642722	96.9	3	-0.463475	0.644063	0.672003
P0AAV4	-3.26621	20.7602	-3.51498	-0.145508	-0.233953	-0.057063	0.00217551	0.00151822	96.9	4	-3.27096	0.00148518	0.00212816
P0AAV6	-25.4581	21.0377	89.8559	-2.00085	-2.15689	-1.84482	6.29848e-43	3.76193e-44	96.9	2	-25.3437	1.52506e-44	2.52384e-43
P0AAW1	3.68753	19.6403	-2.20311	0.107626	0.0496815	0.165571	0.000564715	0.000377529	96.9	5	3.66715	0.000400691	0.000598736
P0AAX3	10.161	20.371	26.645	0.785953	0.632388	0.939518	2.64204e-16	7.70557e-17	96.9	4	10.2425	4.06166e-17	1.40103e-16
P0AAX8	-5.53719	22.8663	4.79549	-0.13769	-0.187057	-0.0883219	5.1809e-07	2.73793e-07	96.9	7	-5.51706	2.86805e-07	5.41637e-07
P0AAX8;P39176	-4.99552	20.434	2.32337	-0.255057	-0.356752	-0.153362	6.41712e-06	3.66692e-06	77.9	2	-4.83158	6.65297e-06	1.14291e-05
P0AAY1	-10.868	16.5676	24.0869	-2.13964	-2.53407	-1.74521	6.94613e-15	2.18355e-15	57.9	2	-10.95	9.87732e-16	3.16671e-15
P0AAZ4	7.55175	20.4176	13.927	0.201446	0.148487	0.254406	6.59823e-11	2.65266e-11	96.9	11	7.59779	1.91039e-11	4.781e-11
P0AAZ7	-14.7901	22.7417	48.6256	-0.73862	-0.837767	-0.639473	1.46034e-25	2.35144e-26	96.9	7	-14.902	8.22649e-27	5.1201e-26
P0AB01	-7.15641	18.8412	12.0579	-0.284662	-0.363633	-0.205692	4.07834e-10	1.74359e-10	96.9	3	-7.08474	2.24135e-10	5.17081e-10
P0AB03	-8.47618	19.9489	18.3838	-0.445961	-0.550416	-0.341507	8.44587e-13	3.01196e-13	96.9	9	-8.55361	1.77566e-13	5.03838e-13
P0AB06	-1.41596	17.8403	-7.59771	-0.0830954	-0.199983	0.0337924	0.186185	0.160887	77.9	2	-1.38481	0.170065	0.196329
P0AB10	-1.3128	19.8145	-7.75845	-0.0427878	-0.107495	0.0219191	0.219832	0.19242	96.9	4	-1.30375	0.195409	0.223514
P0AB12	8.67884	19.2165	19.372	0.490184	0.378052	0.602315	3.22312e-13	1.1179e-13	96.9	2	8.51687	2.12874e-13	6.01638e-13
P0AB14	-4.28528	23.5526	-0.143095	-0.199113	-0.29136	-0.106866	7.0697e-05	4.38307e-05	96.9	7	-4.3152	3.8459e-05	6.25614e-05
P0AB18	-1.77667	20.0985	-7.05274	-0.0971815	-0.205776	0.0114133	0.0943955	0.0788332	96.9	2	-1.74014	0.0850085	0.101535
P0AB20	-0.30135	18.1078	-8.33001	-0.0260958	-0.198908	0.146717	0.786035	0.764071	69.9	2	-0.297237	0.767167	0.78922
P0AB24	2.98095	22.3162	-4.33094	0.148271	0.0495219	0.247019	0.00505572	0.00365184	96.9	21	3.01588	0.00327201	0.00454746
P0AB26	-10.993	21.761	30.7193	-0.44866	-0.529687	-0.367632	5.02023e-18	1.31687e-18	96.9	8	-11.0674	6.86257e-19	2.63372e-18
P0AB28	-3.28634	23.0394	-3.45514	-0.11778	-0.188933	-0.0466277	0.00204792	0.00142417	96.9	9	-3.30805	0.00131931	0.00190095
P0AB35	-4.6447	16.0983	0.67568	-0.687771	-0.985541	-0.390001	4.43866e-05	2.69606e-05	49.9	2	-4.68359	2.20199e-05	3.6462e-05
P0AB38	-1.26013	22.0008	-7.82573	-0.0396422	-0.102098	0.0228135	0.240064	0.210716	96.9	7	-1.26254	0.209786	0.23929
P0AB40	13.8817	19.6286	44.4776	1.54255	1.32194	1.76316	8.02076e-24	1.45959e-24	96.9	2	13.9278	7.30464e-25	3.9987e-24
P0AB43	5.49926	21.3482	4.6355	0.219655	0.140356	0.298954	6.0553e-07	3.22329e-07	96.9	10	5.54505	2.5406e-07	4.82663e-07
P0AB46	-5.7914	21.6866	5.88194	-0.330273	-0.443492	-0.217053	1.77525e-07	9.05295e-08	96.9	6	-5.83641	7.07611e-08	1.39813e-07
P0AB49	-5.57925	17.2881	4.28716	-1.52944	-2.08316	-0.975713	3.12222e-06	1.74595e-06	42.9	2	-5.56744	1.56155e-06	2.81354e-06
P0AB52	-10.3866	22.1098	27.7526	-0.700638	-0.834559	-0.566717	8.96124e-17	2.54784e-17	96.9	6	-10.4779	1.26405e-17	4.5012e-17
P0AB55	-5.02224	22.7289	2.67428	-0.230071	-0.32102	-0.139123	4.25637e-06	2.39661e-06	96.9	2	-4.85526	4.60856e-06	8.00141e-06
P0AB58	-15.3334	19.8258	51.0592	-0.371501	-0.419602	-0.3234	1.37242e-26	2.08866e-27	96.9	8	-15.3107	1.29559e-27	8.4302e-27
P0AB61	-12.7161	21.6685	39.0193	-0.524863	-0.606808	-0.442918	1.59567e-21	3.34963e-22	96.9	4	-12.7142	2.27318e-22	1.07395e-21
P0AB65	-12.9095	20.3834	39.9349	-0.509423	-0.587767	-0.43108	6.48465e-22	1.3454e-22	96.9	4	-12.8939	9.62158e-23	4.64529e-22
P0AB65;P30131	-4.6416	21.323	0.756044	-0.346575	-0.496424	-0.196727	3.96015e-05	2.3985e-05	53.9	2	-4.51972	3.42613e-05	5.60194e-05
P0AB67	15.4383	23.1176	51.5248	0.844168	0.73561	0.952725	8.73096e-27	1.31437e-27	96.9	19	15.6155	3.30969e-28	2.23482e-27
P0AB71	29.9932	25.752	103.773	0.630716	0.588968	0.672465	8.17061e-49	3.71002e-50	96.9	29	30.4843	1.87095e-51	4.1848e-50
P0AB77	-47.989	21.0489	145.683	-1.69576	-1.76592	-1.62561	2.5979e-66	2.81295e-68	96.9	12	-48.4226	1.04803e-69	1.00017e-67
P0AB80	-4.97454	24.175	2.48372	-0.143068	-0.200166	-0.0859703	5.13763e-06	2.91425e-06	96.9	21	-5.0366	2.19252e-06	3.90858e-06
P0AB83	5.14761	19.3648	3.18018	0.193203	0.118689	0.267717	2.56759e-06	1.42684e-06	96.9	2	4.8746	4.26048e-06	7.41055e-06
P0AB85	-1.7693	17.6375	-7.0464	-0.0749182	-0.159257	0.00942054	0.0967518	0.0808687	77.9	2	-1.67714	0.0975243	0.115664
P0AB87	-12.3545	17.6474	29.9928	-1.10506	-1.284	-0.926128	1.5694e-17	4.2428e-18	61.9	2	-12.2672	3.19706e-18	1.17499e-17
P0AB89	10.3028	23.9127	27.3412	0.287914	0.232434	0.343394	1.33681e-16	3.84281e-17	96.9	32	10.4526	1.43292e-17	5.07101e-17
P0AB91	30.6998	25.3948	105.787	0.937795	0.877149	0.998442	1.14746e-49	5.00988e-51	96.9	29	31.1208	3.03525e-52	7.00801e-51
P0AB96	-1.13193	19.0363	-7.84219	-0.0804569	-0.221812	0.0608982	0.293147	0.260893	85.9	2	-1.11442	0.268209	0.301249
P0AB98	-4.62936	18.6779	0.270059	-0.333483	-0.479103	-0.187862	6.28205e-05	3.87061e-05	41.9	2	-4.50054	5.31179e-05	8.52446e-05
P0ABA0	-14.6178	24.231	47.8463	-0.394437	-0.448008	-0.340867	3.0779e-25	5.10654e-26	96.9	20	-14.7974	1.32407e-26	8.10005e-26
P0ABA4	-11.0343	23.741	30.9204	-0.448382	-0.529056	-0.367707	4.14016e-18	1.07734e-18	96.9	13	-11.1449	4.68614e-19	1.81058e-18
P0ABA6	-12.1539	24.1538	36.3377	-0.344877	-0.401213	-0.288542	2.16566e-20	4.84872e-21	96.9	35	-12.3326	1.42568e-21	6.42792e-21
P0ABB0	-10.6117	26.341	28.8556	-0.404447	-0.480113	-0.32878	3.07172e-17	8.4652e-18	96.9	47	-10.755	3.20738e-18	1.17727e-17
P0ABB4	-14.0133	25.6483	45.0848	-0.359884	-0.410871	-0.308898	4.49457e-24	7.97499e-25	96.9	57	-14.2405	1.70923e-25	9.8859e-25
P0ABB8	4.23057	21.5436	-0.340625	0.176182	0.0935032	0.258861	8.61212e-05	5.38145e-05	96.9	20	4.28023	4.39019e-05	7.09718e-05
P0ABC3	1.88828	23.9214	-6.85319	0.0441883	-0.00227081	0.0906475	0.0750496	0.0620476	96.9	26	1.91609	0.0583015	0.0707576
P0ABC7	0.475307	23.3563	-8.50719	0.0183346	-0.0582478	0.0949171	0.663955	0.635662	96.9	27	0.48133	0.631367	0.660404
P0ABC9	-2.70959	19.4108	-5.04938	-0.102167	-0.177024	-0.027309	0.0106679	0.00799628	96.9	3	-2.67615	0.00874532	0.0116401
P0ABD3	-11.2189	23.3736	31.8199	-0.737274	-0.867743	-0.606805	1.73371e-18	4.3903e-19	96.9	18	-11.3464	1.73976e-19	6.98589e-19
P0ABD5	2.60655	23.6876	-5.30686	0.0623705	0.014865	0.109876	0.0139712	0.0106236	96.9	37	2.64899	0.0094272	0.0124954
P0ABD8	-0.410192	24.2187	-8.53626	-0.0188883	-0.110307	0.0725308	0.708578	0.682591	96.9	4	-0.411045	0.681948	0.70791
P0ABE2	2.41943	21.4468	-5.75217	0.1732	0.0310768	0.315324	0.022438	0.0174535	96.9	5	2.43994	0.0165074	0.0213174
P0ABF1	8.33551	21.1298	17.6997	0.360169	0.274385	0.445953	1.64887e-12	5.98385e-13	96.9	13	8.42032	3.42687e-13	9.49771e-13
P0ABF4	-27.1078	18.5342	95.1273	-1.13016	-1.21293	-1.04739	3.64509e-45	1.99888e-46	96.9	3	-26.8867	1.00632e-46	1.82348e-45
P0ABF6	-4.65559	21.5211	1.23755	-0.158583	-0.226209	-0.0909572	1.77849e-05	1.05045e-05	96.9	10	-4.68912	8.98495e-06	1.53027e-05
P0ABF8	-4.55117	16.8445	-0.0438366	-0.750764	-1.08732	-0.414209	0.000124514	7.86745e-05	32.9	2	-4.58933	6.1894e-05	9.86651e-05
P0ABG1	0.329385	21.1461	-8.4514	0.0366349	-0.188381	0.261651	0.767498	0.743639	40.9	2	0.330253	0.742895	0.766772
P0ABG4	2.13199	16.7535	-6.32881	0.224622	0.013181	0.436063	0.0466826	0.0377753	53.9	2	2.13562	0.037271	0.0460937
P0ABG7	-2.46335	20.4326	-5.63422	-0.149776	-0.271495	-0.0280565	0.021623	0.0167667	59.9	2	-2.39375	0.0198261	0.0253515
P0ABH0	6.08583	21.7175	7.16887	0.171121	0.115298	0.226944	4.97455e-08	2.44818e-08	96.9	11	6.1261	1.93157e-08	3.9388e-08
P0ABH7	-41.2806	26.4615	132.022	-1.63313	-1.71167	-1.55459	1.32362e-60	2.31159e-62	96.9	37	-41.823	8.06985e-64	4.7151e-62
P0ABH9	3.28735	22.6117	-3.45215	0.108199	0.0428546	0.173544	0.00204251	0.00141963	96.9	39	3.33346	0.00121588	0.00175811
P0ABI4	-6.31719	21.1603	8.19961	-0.297021	-0.390367	-0.203675	1.8134e-08	8.60779e-09	96.9	4	-6.33267	7.53792e-09	1.58801e-08
P0ABI8	-14.1272	22.7769	45.6081	-0.845818	-0.964683	-0.726953	2.69614e-24	4.73684e-25	96.9	9	-14.2633	1.53856e-25	8.95304e-25
P0ABJ1	-15.5425	23.7399	51.986	-0.674918	-0.761129	-0.588708	5.5837e-27	8.30826e-28	96.9	15	-15.7099	2.1745e-28	1.47876e-27
P0ABJ9	-13.2615	23.6286	41.5917	-0.758132	-0.871629	-0.644636	1.30433e-22	2.58315e-23	96.9	14	-13.4055	8.47372e-24	4.37122e-23
P0ABK2	-9.7813	19.5021	24.7797	-0.89047	-1.07121	-0.70973	1.62576e-15	4.97438e-16	96.9	2	-9.77611	4.12166e-16	1.34247e-15
P0ABK5	-5.85501	27.2389	6.15746	-0.138647	-0.18566	-0.0916345	1.35717e-07	6.84039e-08	96.9	41	-5.95273	4.21444e-08	8.44955e-08
P0ABK9	-9.35451	19.2105	22.5983	-0.773456	-0.93763	-0.609281	1.3842e-14	4.43835e-15	95.9	2	-9.32591	4.21399e-15	1.31567e-14
P0ABL1	-1.49837	16.5369	-7.11958	-0.414908	-0.971448	0.141632	0.163768	0.140487	50.9	2	-1.52292	0.133969	0.156552
P0ABL3	-5.25257	18.2215	3.56955	-0.625501	-0.862023	-0.388979	1.76211e-06	9.66913e-07	93.9	2	-5.2759	8.45456e-07	1.54568e-06
P0ABL5	-3.67565	19.449	-2.32097	-0.259963	-0.40096	-0.118965	0.000675286	0.000454515	73.9	2	-3.6313	0.00051717	0.00076599
P0ABM9	1.87031	18.2977	-6.86198	0.065855	-0.00407936	0.135789	0.078041	0.0646298	93.9	2	1.74685	0.0839335	0.100419
P0ABN1	-1.54606	16.9632	-7.42622	-0.128322	-0.293172	0.0365281	0.147054	0.125533	93.9	2	-1.54132	0.126602	0.148489
P0ABN5	-11.8876	19.7623	35.0579	-0.944234	-1.10193	-0.786539	7.53439e-20	1.73688e-20	96.9	3	-11.9572	8.79497e-21	3.82675e-20
P0ABN9	8.97335	18.5797	17.3258	1.48115	1.15071	1.81159	4.11365e-12	1.52592e-12	59.9	2	9.03583	8.71787e-13	2.36805e-12
P0ABP6	-1.08042	15.1628	-7.90785	-0.0772769	-0.222235	0.0676812	0.320841	0.286998	38.9	2	-1.0455	0.302244	0.337096
P0ABP8	-4.99154	23.7705	2.55149	-0.0992347	-0.138704	-0.0597653	4.80124e-06	2.71841e-06	96.9	25	-5.06971	1.91152e-06	3.41829e-06
P0ABQ0	-10.1562	20.9	26.6218	-0.34322	-0.410312	-0.276128	2.70079e-16	7.88635e-17	96.9	12	-10.2458	3.99554e-17	1.38155e-16
P0ABQ2	-11.3654	20.9982	32.532	-0.789982	-0.927977	-0.651988	8.68685e-19	2.1573e-19	96.9	6	-11.467	9.63192e-20	3.92265e-19
P0ABQ4	-9.45751	20.6699	23.1884	-0.358443	-0.433687	-0.283198	7.75782e-15	2.44413e-15	96.9	3	-9.34299	3.54924e-15	1.1142e-14
P0ABR1	1.72017	19.1587	-7.1408	0.105765	-0.0164691	0.227999	0.105961	0.0890099	87.9	2	1.69244	0.0941036	0.111885
P0ABS1	-10.6099	24.1841	28.8465	-0.376535	-0.446993	-0.306078	3.09596e-17	8.54281e-18	96.9	12	-10.706	4.08696e-18	1.49247e-17
P0ABS5	-6.19189	20.1802	7.63935	-0.170012	-0.224524	-0.115501	3.13312e-08	1.51895e-08	96.9	11	-6.23144	1.19718e-08	2.47117e-08
P0ABS8	-1.46456	20.1127	-7.54982	-0.0822623	-0.193775	0.0292508	0.170202	0.146353	96.9	2	-1.43676	0.154008	0.17902
P0ABT2	-6.21419	25.4582	7.73875	-0.311364	-0.410839	-0.211889	2.83882e-08	1.3733e-08	96.9	30	-6.29039	9.14786e-09	1.9131e-08
P0ABT5	5.1346	18.0292	3.10332	0.34006	0.208537	0.471582	2.78589e-06	1.55301e-06	94.9	2	5.07781	1.90154e-06	3.40258e-06
P0ABU0	10.8284	22.5829	29.9155	0.329516	0.269102	0.389931	1.09512e-17	2.93765e-18	96.9	14	10.9327	1.33347e-18	5.04988e-18
P0ABU2	5.33939	23.206	3.96742	0.198833	0.124902	0.272764	1.17701e-06	6.37631e-07	96.9	19	5.40154	4.71577e-07	8.76704e-07
P0ABU5	-16.4489	23.3031	55.9403	-0.45159	-0.506095	-0.397084	1.18598e-28	1.62798e-29	96.9	12	-16.5728	4.91352e-30	3.6163e-29
P0ABU7	13.9103	22.7678	44.6096	0.838013	0.718409	0.957617	7.05987e-24	1.2798e-24	96.9	7	14.0318	4.50027e-25	2.5069e-24
P0ABU9	8.81851	20.7375	20.0546	0.192571	0.149218	0.235925	1.65589e-13	5.63917e-14	96.9	6	8.7103	8.1853e-14	2.37673e-13
P0ABV2	11.0106	21.7509	30.8048	0.671906	0.550754	0.793058	4.6321e-18	1.20913e-18	96.9	6	11.1011	5.81363e-19	2.23415e-18
P0ABV6	4.35785	21.0039	0.121561	0.15937	0.0867651	0.231974	5.44888e-05	3.33061e-05	96.9	3	4.2978	4.10802e-05	6.66738e-05
P0ABW0	-7.79617	14.8898	9.3382	-0.910822	-1.14859	-0.673059	1.2383e-08	5.83899e-09	34.9	2	-7.76665	4.10588e-09	8.77249e-09
P0ABX5	-2.92686	18.8377	-4.44284	-0.249914	-0.420613	-0.0792148	0.00654869	0.00478743	63.9	2	-2.90351	0.00506037	0.00691544
P0ABX8	-16.8069	17.6038	56.5904	-2.0871	-2.33374	-1.84046	6.96849e-29	9.39517e-30	93.9	2	-16.8741	3.49958e-30	2.58897e-29
P0ABY4	-1.98883	20.5669	-6.6638	-0.0798678	-0.159595	-0.000140901	0.0607433	0.0496046	96.9	5	-1.99345	0.0490232	0.0601343
P0ABZ1	-13.3078	18.9825	41.2079	-1.99177	-2.28903	-1.6945	1.94205e-22	3.88681e-23	93.9	2	-13.4022	1.59762e-23	8.10993e-23
P0ABZ4	1.36281	21.6201	-7.69212	0.0377723	-0.0172538	0.0927984	0.202401	0.176173	96.9	7	1.36177	0.176429	0.202695
P0ABZ6	-8.17746	23.6469	16.9332	-0.213543	-0.265387	-0.161699	3.4888e-12	1.2917e-12	96.9	35	-8.30273	6.11418e-13	1.67351e-12
P0AC00	-0.113654	15.0059	-8.1955	-0.0207382	-0.399417	0.35794	0.920393	0.910555	23.9	2	-0.115577	0.908953	0.919228
P0AC02	-4.4347	24.073	0.405012	-0.15731	-0.227734	-0.0868857	4.09501e-05	2.48304e-05	96.9	15	-4.4812	2.03415e-05	3.38199e-05
P0AC13	7.16996	21.9648	12.1215	0.182613	0.132049	0.233178	3.83771e-10	1.63535e-10	96.9	12	7.21958	1.17845e-10	2.77688e-10
P0AC16	1.9216	19.3037	-6.774	0.180889	-0.00660668	0.368385	0.0708393	0.0584183	77.9	2	1.92091	0.0584026	0.0708502
P0AC19	4.31445	21.8662	-0.0370662	0.204832	0.110578	0.299087	6.36159e-05	3.92628e-05	96.9	6	4.34122	3.48374e-05	5.69289e-05
P0AC23	-7.29199	20.2982	12.6958	-0.738146	-0.939114	-0.537178	2.19424e-10	9.16629e-11	96.9	2	-7.30444	7.85046e-11	1.87611e-10
P0AC28	-5.16802	17.9641	3.2261	-0.295803	-0.409485	-0.182121	2.47416e-06	1.37405e-06	93.9	2	-5.07159	1.97963e-06	3.53567e-06
P0AC30	-0.519547	20.3879	-8.48502	-0.0198718	-0.0958071	0.0560634	0.634546	0.604591	96.9	6	-0.521344	0.603316	0.633637
P0AC33	-31.6179	23.2392	108.348	-1.59421	-1.69431	-1.49411	9.5286e-51	3.92726e-52	96.9	23	-31.9933	2.63524e-53	6.39382e-52
P0AC33;P14407	-28.9876	23.2188	100.838	-1.32369	-1.41435	-1.23303	1.39206e-47	6.85576e-49	96.9	14	-29.2943	6.10166e-50	1.25677e-48
P0AC38	-30.5065	22.6102	105.24	-1.62637	-1.73222	-1.52053	1.96076e-49	8.62924e-51	96.9	13	-30.8291	6.95852e-52	1.58113e-50
P0AC41	-42.2389	24.9521	134.093	-2.13734	-2.2378	-2.03688	1.86815e-61	2.93631e-63	96.9	47	-42.7696	1.03025e-64	6.70364e-63
P0AC44	-12.4155	17.8016	27.8821	-1.54876	-1.79911	-1.29841	1.34069e-16	3.85864e-17	53.9	2	-12.4879	1.538e-17	5.43617e-17
P0AC47	-2.46833	23.4109	-5.63861	-0.126667	-0.228547	-0.0247863	0.0198903	0.0153676	96.9	11	-2.4928	0.0143701	0.0186752
P0AC51	-10.9757	20.0446	30.6349	-0.489757	-0.578345	-0.401168	5.44653e-18	1.4325e-18	96.9	3	-10.9127	1.47142e-18	5.55762e-18
P0AC53	6.28646	23.2184	8.06178	0.20533	0.140485	0.270175	2.07301e-08	9.898e-09	96.9	31	6.37195	6.29455e-09	1.33294e-08
P0AC55	8.64217	17.6373	17.7776	1.00477	0.773149	1.23639	2.01392e-12	7.32976e-13	76.9	2	8.65138	5.69409e-13	1.56451e-12
P0AC59	-14.3979	25.2091	46.8467	-0.479033	-0.545087	-0.41298	8.20128e-25	1.38073e-25	96.9	28	-14.5885	3.44131e-26	2.07858e-25
P0AC62	-3.86975	24.3585	-1.5987	-0.270623	-0.409462	-0.131783	0.000307248	0.000200038	96.9	4	-3.89797	0.00017871	0.00027508
P0AC69	6.99234	24.3606	11.2908	0.245595	0.175864	0.315326	8.63062e-10	3.78023e-10	96.9	8	7.02855	2.92688e-10	6.69302e-10
P0AC73	-38.4541	16.8652	37.761	-2.06779	-2.1797	-1.95587	4.05301e-20	9.17342e-21	22.9	2	-32.4651	1.18402e-20	5.11289e-20
P0AC75	8.39096	19.7777	17.9691	0.31003	0.236676	0.383383	1.26548e-12	4.56599e-13	96.9	8	8.43935	3.12011e-13	8.68113e-13
P0AC78	-1.48547	17.1055	-7.4473	-0.172674	-0.404467	0.05912	0.165303	0.141861	72.9	2	-1.49109	0.140252	0.163628
P0AC81	-4.65762	22.7401	1.24535	-0.222015	-0.31665	-0.127381	1.76529e-05	1.04203e-05	96.9	4	-4.67015	9.68893e-06	1.64528e-05
P0AC84	4.75889	21.3168	1.63563	0.132972	0.0774988	0.188446	1.19342e-05	6.96959e-06	96.9	7	4.75615	6.87391e-06	1.17915e-05
P0AC86	-1.64521	21.9516	-7.27314	-0.0592496	-0.130748	0.0122488	0.121838	0.103241	96.9	34	-1.66721	0.098701	0.116962
P0AC88	-0.337807	15.0461	-8.40457	-0.0696961	-0.487839	0.348446	0.761365	0.737431	38.9	2	-0.344709	0.73217	0.756479
P0AC92	7.21132	20.7437	12.3158	0.55756	0.40406	0.71106	3.17569e-10	1.34437e-10	96.9	2	7.17521	1.45659e-10	3.3987e-10
P0AC92;P77695	-3.64512	22.002	-2.34066	-0.178188	-0.275238	-0.0811375	0.00064945	0.000436445	96.9	3	-3.63436	0.000448239	0.000667
P0AC98	0.992006	17.9087	-7.86698	0.0617763	-0.0658405	0.189393	0.366084	0.329769	29.9	2	0.903212	0.373633	0.411111
P0ACA1	-10.3555	21.3411	27.6	-0.413393	-0.492647	-0.334139	1.0386e-16	2.96743e-17	96.9	12	-10.4543	1.42113e-17	5.04174e-17
P0ACA3	-5.27815	23.9483	3.71432	-0.234656	-0.322919	-0.146392	1.51485e-06	8.25943e-07	96.9	17	-5.33736	6.20278e-07	1.14424e-06
P0ACA7	-8.21146	22.2429	17.0979	-0.212281	-0.263606	-0.160957	2.97102e-12	1.09481e-12	96.9	18	-8.30592	6.01902e-13	1.64976e-12
P0ACB0	0.189286	21.5011	-8.60308	0.00400595	-0.0380105	0.0460224	0.864465	0.850274	96.9	21	0.19183	0.848277	0.862435
P0ACB2	-4.03442	22.694	-1.03433	-0.0855015	-0.127576	-0.0434266	0.000173797	0.000110846	96.9	18	-4.08115	9.21188e-05	0.000145469
P0ACB4	2.23987	20.7895	-6.15183	0.0620816	0.00705531	0.117108	0.0344228	0.0274373	96.9	9	2.24763	0.0268673	0.0338413
P0ACB7	-6.96771	22.3571	11.1761	-0.270025	-0.346964	-0.193087	9.65108e-10	4.24405e-10	96.9	16	-7.0438	2.72261e-10	6.25087e-10
P0ACC1	3.80083	18.07	-1.82983	0.16525	0.0789333	0.251566	0.000387615	0.000254935	96.9	2	3.65713	0.000414696	0.000619017
P0ACC3	-0.921706	22.5875	-8.19397	-0.0858524	-0.270775	0.0990706	0.395797	0.359023	96.9	2	-0.921698	0.358976	0.396507
P0ACC7	10.5811	22.3876	28.7058	0.223051	0.1812	0.264902	3.53617e-17	9.83161e-18	96.9	18	10.7037	4.13232e-18	1.50711e-17
P0ACD4	-3.98553	24.1905	-1.20366	-0.244989	-0.367026	-0.122952	0.000206407	0.000132294	96.9	10	-4.02564	0.000112833	0.000177299
P0ACD8	3.81572	20.1356	-1.78012	0.380712	0.182627	0.578796	0.000369475	0.000241972	96.9	2	3.82117	0.000234599	0.000358984
P0ACE0	-0.848131	21.1235	-8.2592	-0.0499381	-0.166834	0.066958	0.435962	0.398503	96.9	14	-0.85736	0.393361	0.430996
P0ACE3	18.804	21.0004	65.7305	0.734957	0.65736	0.812554	9.19289e-33	9.6649e-34	96.9	5	18.8384	3.67108e-34	3.48023e-33
P0ACE7	0.171451	23.5462	-8.60632	0.00629337	-0.0665808	0.0791675	0.877413	0.864235	96.9	9	0.172621	0.863309	0.876473
P0ACF0	-9.13237	27.5128	21.5921	-0.458146	-0.557744	-0.358548	3.67243e-14	1.20832e-14	96.9	8	-9.20822	6.9327e-15	2.13883e-14
P0ACF4	-12.0107	26.6608	35.6503	-0.610836	-0.711804	-0.509867	4.23139e-20	9.62149e-21	96.9	7	-12.1032	4.32864e-21	1.91248e-20
P0ACF8	-13.2508	26.0491	41.5412	-0.702557	-0.807819	-0.597295	1.36928e-22	2.71656e-23	96.9	15	-13.3959	8.86428e-24	4.56447e-23
P0ACF8;P0ACG1	-2.9545	23.817	-4.41516	-0.569624	-0.953556	-0.185692	0.00572129	0.00415658	78.9	2	-2.98558	0.00376822	0.00520928
P0ACG1	17.1823	24.9483	59.0641	0.721898	0.638487	0.80531	5.96444e-30	7.2915e-31	96.9	13	17.356	1.70995e-31	1.41083e-30
P0ACG8	-2.37297	19.2395	-5.8492	-0.125627	-0.231073	-0.0201803	0.0256935	0.0201832	77.9	2	-2.30239	0.0239839	0.0303831
P0ACH1	1.78594	14.7663	-6.86821	0.160138	-0.0217589	0.342036	0.0985713	0.0825961	37.9	2	1.75633	0.0871102	0.104002
P0ACH8	-12.7625	17.3872	34.9653	-1.13654	-1.314	-0.959092	1.02481e-19	2.37679e-20	75.9	2	-12.7259	1.64364e-20	7.01302e-20
P0ACI0	1.70019	21.7844	-7.1829	0.0560367	-0.00939777	0.121471	0.10974	0.0923764	96.9	10	1.71196	0.090103	0.107441
P0ACI3	-0.495303	18.1748	-8.45012	-0.0330083	-0.165835	0.0998183	0.650983	0.621879	74.9	2	-0.487241	0.627511	0.656638
P0ACI6	0.970664	18.1488	-8.14761	0.0455013	-0.0475635	0.138566	0.370557	0.334187	96.9	2	0.940217	0.349444	0.386401
P0ACJ0	2.75016	25.1161	-4.94566	0.0796261	0.0221446	0.137108	0.00956147	0.00713529	96.9	18	2.78171	0.00649925	0.00876878
P0ACJ5	-0.382084	15.3946	-8.43224	-0.0342829	-0.21581	0.147244	0.72972	0.704487	40.9	2	-0.378267	0.707189	0.732254
P0ACJ8	-24.8558	24.682	87.8672	-0.960963	-1.03772	-0.884208	4.36389e-42	2.71314e-43	96.9	27	-25.1706	2.71639e-44	4.46956e-43
P0ACK2	-3.75877	19.8574	-1.96936	-0.146567	-0.223981	-0.0691528	0.000445746	0.000295192	96.9	4	-3.75311	0.000297726	0.000450048
P0ACK5	-4.91771	20.3541	2.25806	-0.146161	-0.205167	-0.0871543	6.42608e-06	3.67429e-06	96.9	5	-4.89342	3.94635e-06	6.88507e-06
P0ACK8	-24.6486	18.6959	86.609	-1.18964	-1.28547	-1.0938	1.51836e-41	9.59911e-43	95.9	2	-23.9226	3.28915e-42	4.80451e-41
P0ACL0	4.77108	20.6035	1.68296	0.1182	0.0690153	0.167385	1.13869e-05	6.63805e-06	96.9	6	4.73698	7.42277e-06	1.27102e-05
P0ACL2	-4.45479	19.6125	0.479631	-0.117602	-0.170012	-0.0651913	3.80596e-05	2.29847e-05	96.9	7	-4.44597	2.33132e-05	3.85145e-05
P0ACL5	-35.0719	18.9816	117.455	-2.06366	-2.18048	-1.94684	1.47384e-54	4.58163e-56	96.9	2	-34.4968	3.19008e-56	9.31959e-55
P0ACL9	-43.9908	21.8567	137.771	-1.42678	-1.49117	-1.36239	5.24919e-63	7.51718e-65	96.9	10	-44.2891	4.11677e-66	2.87471e-64
P0ACM2	2.37974	19.8575	-5.84288	0.0686448	0.0113771	0.125913	0.0247155	0.0193287	96.9	5	2.36566	0.0199894	0.0255148
P0ACM5	-3.45096	19.3515	-2.95491	-0.0853828	-0.134503	-0.0362624	0.00122308	0.000836034	96.9	4	-3.38298	0.0010358	0.00150762
P0ACM9	-3.5661	17.6201	-2.64657	-0.216307	-0.337122	-0.0954926	0.00092932	0.00063199	77.9	2	-3.49548	0.000784236	0.00115083
P0ACN2	-2.14742	16.4248	-6.33285	-0.133075	-0.256505	-0.00964449	0.0433849	0.0349595	77.9	2	-2.10781	0.0382639	0.0472807
P0ACN4	3.76105	22.2464	-1.96182	0.238852	0.112771	0.364933	0.000442925	0.000292862	96.9	5	3.79004	0.000261707	0.000397912
P0ACN7	-13.9984	19.1394	45.0163	-0.535993	-0.61201	-0.459976	4.78346e-24	8.53772e-25	96.9	5	-14.0186	4.78711e-25	2.66126e-24
P0ACP1	-16.5726	21.7331	56.4719	-0.510727	-0.57191	-0.449544	7.09862e-29	9.59541e-30	96.9	12	-16.7104	2.70845e-30	2.01934e-29
P0ACP5	-13.2082	21.0335	41.3413	-0.344899	-0.39674	-0.293057	1.66497e-22	3.31483e-23	96.9	9	-13.2409	1.84601e-23	9.35419e-23
P0ACP7	-3.69329	23.2981	-2.18435	-0.0992237	-0.152561	-0.0458861	0.000553953	0.00037014	96.9	18	-3.73573	0.000316271	0.00047657
P0ACQ0	-5.20421	16.7956	3.12569	-0.323761	-0.447673	-0.19985	2.88971e-06	1.61493e-06	77.9	2	-5.10947	2.24295e-06	3.99351e-06
P0ACQ4	5.02901	21.8468	2.70144	0.120714	0.0730595	0.168369	4.14211e-06	2.33075e-06	96.9	13	5.06714	1.93195e-06	3.45267e-06
P0ACR2	4.75948	17.8313	1.4362	0.205775	0.119661	0.291889	1.54522e-05	9.10506e-06	77.9	2	4.52323	2.14878e-05	3.56429e-05
P0ACR4	6.28689	20.0546	8.0637	0.188254	0.128806	0.247703	2.07134e-08	9.87875e-09	96.9	6	6.27793	9.68384e-09	2.02076e-08
P0ACR7	0.117711	15.5174	-8.55609	0.00998524	-0.159964	0.179935	0.917293	0.90672	57.9	2	0.116909	0.907336	0.917917
P0ACR9	0.638725	23.2004	-8.41554	0.0261048	-0.0550357	0.107245	0.559526	0.524543	96.9	9	0.643639	0.52133	0.556306
P0ACS2	-2.64198	17.4709	-5.21754	-0.171575	-0.301631	-0.0415182	0.0139762	0.0106323	58.9	2	-2.58016	0.0123891	0.0162483
P0ACS5	0.533812	17.167	-8.45582	0.0245549	-0.0670656	0.116175	0.626088	0.595035	77.9	3	0.530156	0.597512	0.628463
P0ACS7	-10.8683	19.9862	30.1102	-0.471408	-0.557521	-0.385295	9.06424e-18	2.41882e-18	96.9	4	-10.8782	1.74449e-18	6.56305e-18
P0ACS9	2.41989	18.3808	-5.75011	0.159171	0.0285476	0.289795	0.0224556	0.0174751	94.9	2	2.39236	0.0187103	0.0240106
P0ACT6	-20.3281	19.1617	71.6995	-0.643161	-0.705975	-0.580347	2.8812e-35	2.56621e-36	96.9	5	-20.2657	1.28079e-36	1.41579e-35
P0ACU0	2.75638	18.8106	-4.90814	0.166059	0.0464362	0.285682	0.00942793	0.00702402	95.9	2	2.71085	0.00795251	0.0106145
P0ACU2	3.21732	17.8707	-3.65913	0.224132	0.085826	0.362438	0.00251945	0.00177145	96.9	2	3.18938	0.00192104	0.00272545
P0ACU5	2.46327	21.3431	-5.65046	0.0850724	0.0165065	0.153638	0.0201466	0.0155726	96.9	3	2.42213	0.017289	0.0222966
P0ACU7	-13.3961	22.3135	42.2215	-0.463206	-0.531853	-0.394558	7.12972e-23	1.37962e-23	96.9	14	-13.5303	4.7055e-24	2.46737e-23
P0ACV0	7.05362	20.6617	11.5767	0.281178	0.202037	0.360318	6.52513e-10	2.83295e-10	96.9	4	7.04683	2.68364e-10	6.16634e-10
P0ACV4	-5.53102	19.9226	4.76943	-0.294046	-0.399592	-0.1885	5.31691e-07	2.81167e-07	96.9	2	-5.4075	4.59691e-07	8.56275e-07
P0ACV6	-6.32178	19.2776	8.21016	-0.292607	-0.384552	-0.200663	1.99803e-08	9.51211e-09	92.9	2	-6.05021	3.01165e-08	6.09785e-08
P0ACV8	-4.72049	19.4156	1.48701	-0.286743	-0.40734	-0.166146	1.38256e-05	8.12247e-06	96.9	3	-4.73	7.63305e-06	1.30624e-05
P0ACW2	4.81078	16.0806	0.639131	0.793249	0.458414	1.12808	4.73259e-05	2.88286e-05	36.9	2	4.89238	1.97771e-05	3.29773e-05
P0ACW4	-4.64343	19.064	1.00848	-0.4181	-0.597443	-0.238758	2.37305e-05	1.41322e-05	77.9	3	-4.68314	1.17535e-05	1.98761e-05
P0ACW6	-37.0984	21.634	122.445	-3.04096	-3.20369	-2.87822	1.23809e-56	3.20009e-58	96.9	5	-37.438	1.98917e-59	7.90972e-58
P0ACX3	-10.793	22.8409	29.7424	-0.591164	-0.699906	-0.482422	1.29669e-17	3.49195e-18	96.9	6	-10.8737	1.78447e-18	6.70464e-18
P0ACX5	-8.22231	21.2988	17.1505	-0.436212	-0.541538	-0.330886	2.82366e-12	1.03853e-12	96.9	4	-8.25798	7.6189e-13	2.07347e-12
P0ACX9	7.34904	18.6661	12.9652	0.80786	0.589619	1.0261	1.69244e-10	6.98729e-11	96.9	2	7.37221	5.67036e-11	1.37346e-10
P0ACY1	-16.8284	23.694	57.5655	-0.505218	-0.564821	-0.445616	2.47645e-29	3.23504e-30	96.9	12	-16.9657	9.02807e-31	7.02374e-30
P0ACY3	-11.6292	22.6707	33.8104	-0.40184	-0.470442	-0.333239	2.50411e-19	6.02632e-20	96.9	42	-11.7905	1.98066e-20	8.37612e-20
P0ACY9	2.08451	19.7657	-6.47521	0.124717	0.00593441	0.2435	0.0490997	0.0398045	96.9	3	2.08812	0.0394098	0.0486128
P0ACZ2	4.51607	16.3357	0.295828	0.278032	0.154738	0.401326	5.29831e-05	3.23487e-05	58.9	2	4.39035	4.7694e-05	7.69718e-05
P0ACZ4	10.5616	21.5186	28.6101	0.482261	0.391608	0.572915	3.87628e-17	1.08178e-17	96.9	10	10.657	5.20733e-18	1.88716e-17
P0ACZ8	-0.48207	18.6661	-8.50393	-0.0242896	-0.124322	0.075743	0.659429	0.630868	96.9	3	-0.481043	0.63157	0.660404
P0AD01	-23.8783	19.855	84.5626	-0.922681	-0.999395	-0.845966	1.0785e-40	7.23268e-42	96.9	5	-23.9169	1.94542e-42	2.91609e-41
P0AD05	-18.6278	21.8818	65.0219	-0.646011	-0.714862	-0.57716	1.82858e-32	1.95441e-33	96.9	9	-18.7449	5.36577e-34	5.05336e-33
P0AD05;P10408;P37052	-2.67619	20.2712	-5.14524	-0.160367	-0.28508	-0.0356534	0.0184855	0.0142306	22.9	3	-2.61458	0.0155271	0.020124
P0AD07	-2.78006	19.84	-4.84692	-0.218892	-0.375232	-0.0625532	0.00886626	0.00656841	95.9	2	-2.76559	0.00681631	0.00918357
P0AD10	2.52476	20.5033	-5.50507	0.120298	0.025703	0.214894	0.0172842	0.0132393	96.9	4	2.53153	0.012965	0.0169647
P0AD12	-0.0206988	23.0212	-8.62095	-0.000532152	-0.0515734	0.0505091	0.985595	0.983529	96.9	14	-0.0208839	0.983381	0.985446
P0AD14	-17.8332	17.8946	60.7477	-1.4646	-1.62772	-1.30148	1.22133e-30	1.44188e-31	93.9	2	-17.7614	8.86377e-32	7.46381e-31
P0AD21	2.74945	18.7764	-4.94748	0.22688	0.0630548	0.390705	0.00957399	0.00714956	96.9	2	2.74106	0.00729306	0.00979363
P0AD24	0.476193	21.5069	-8.50677	0.0245202	-0.0777083	0.126749	0.66354	0.635033	96.9	4	0.478056	0.633687	0.662133
P0AD27	-12.5815	20.4137	38.3801	-0.323794	-0.374888	-0.2727	2.93393e-21	6.33312e-22	96.9	10	-12.6334	3.34903e-22	1.56671e-21
P0AD33	-3.18573	23.4934	-3.75131	-0.346257	-0.562042	-0.130472	0.00277011	0.00195543	96.9	3	-3.21249	0.00178678	0.00254252
P0AD37	-34.2363	18.7361	115.325	-1.57986	-1.67147	-1.48824	1.1257e-53	3.81392e-55	96.9	2	-33.1187	1.22057e-54	3.29668e-53
P0AD40	-2.92282	20.4907	-4.51511	-0.223748	-0.377688	-0.0698077	0.00719219	0.00528801	49.9	2	-2.87224	0.00596917	0.00809172
P0AD42	-0.281427	19.2491	-8.58118	-0.0187395	-0.150937	0.113458	0.79971	0.778997	96.9	2	-0.278467	0.781247	0.802551
P0AD44	-0.0250187	19.2094	-8.62085	-0.000827819	-0.0665182	0.0648626	0.982541	0.980093	96.9	4	-0.0248593	0.980218	0.982621
P0AD49	-10.4515	24.3772	28.0704	-0.655723	-0.780281	-0.531164	6.5714e-17	1.85459e-17	96.9	12	-10.5623	8.31945e-18	2.98105e-17
P0AD53	2.30412	19.3432	-6.01199	0.147446	0.0204005	0.274491	0.0296188	0.0234012	96.9	2	2.27586	0.025056	0.0316433
P0AD57	2.97177	21.7056	-4.35617	0.0937127	0.031107	0.156318	0.00518827	0.00375302	96.9	5	2.96238	0.00384021	0.00530112
P0AD59	-19.5173	23.2746	68.5593	-0.90163	-0.993345	-0.809916	5.96475e-34	5.81266e-35	96.9	14	-19.7241	1.06476e-35	1.10851e-34
P0AD61	32.5813	24.5258	110.97	1.07005	1.00485	1.13526	7.75346e-52	2.89773e-53	96.9	52	33.0472	1.47976e-54	3.9594e-53
P0AD65	3.67518	19.6829	-2.24327	0.11309	0.0519992	0.174181	0.000588209	0.000393851	96.9	13	3.70844	0.00034761	0.000522419
P0AD68	7.00688	20.3978	11.3586	0.272823	0.195522	0.350124	8.0729e-10	3.53031e-10	96.9	11	7.06903	2.41515e-10	5.5628e-10
P0AD70	4.69148	19.8531	1.18487	0.254584	0.1465	0.362669	1.98753e-05	1.17878e-05	77.9	3	4.68648	1.16054e-05	1.96489e-05
P0AD96	-2.75008	26.1602	-4.94586	-0.110455	-0.190193	-0.030716	0.00956147	0.00713687	96.9	27	-2.78465	0.00644502	0.00870382
P0AD99	0.422864	19.7892	-8.37068	0.0523237	-0.198225	0.302872	0.702012	0.674795	39.9	2	0.425212	0.672967	0.700111
P0ADA1	-5.32437	21.6161	3.90524	-0.244465	-0.335619	-0.15331	1.25263e-06	6.79476e-07	96.9	6	-5.35553	5.74069e-07	1.06105e-06
P0ADA3	-1.17609	21.4934	-7.92756	-0.0666459	-0.179149	0.0458574	0.273346	0.242508	96.9	6	-1.18517	0.238848	0.269858
P0ADA5	-5.89847	23.1863	6.34654	-0.322698	-0.431313	-0.214084	1.1224e-07	5.64412e-08	96.9	4	-5.9265	4.73863e-08	9.46733e-08
P0ADB1	-8.50706	25.835	18.5342	-0.277808	-0.342641	-0.212975	7.31328e-13	2.59017e-13	96.9	9	-8.5551	1.76269e-13	5.00652e-13
P0ADB7	-12.4477	20.0687	37.7427	-1.03581	-1.20102	-0.870608	5.45787e-21	1.19528e-21	96.9	2	-12.4126	9.69291e-22	4.41189e-21
P0ADC1	-8.48548	22.1381	18.4291	-0.297725	-0.367382	-0.228067	8.08653e-13	2.87816e-13	96.9	10	-8.54861	1.82004e-13	5.14898e-13
P0ADC3	4.26621	19.9541	-0.212149	0.177817	0.0950682	0.260566	7.56547e-05	4.70893e-05	96.9	4	4.2665	4.62351e-05	7.46595e-05
P0ADC6	-3.12262	20.2091	-3.93327	-0.1508	-0.246676	-0.0549233	0.00334164	0.00237755	96.9	5	-3.13849	0.00225051	0.00317399
P0ADE4	0.817079	20.7075	-8.28513	0.0182513	-0.0260954	0.062598	0.453127	0.415934	96.9	13	0.822802	0.412641	0.450054
P0ADE6	-7.79441	24.4044	15.0868	-1.08666	-1.36345	-0.809878	2.12264e-11	8.25925e-12	96.9	19	-7.88296	4.77943e-12	1.2417e-11
P0ADE8	-7.6065	23.5715	14.188	-0.202865	-0.255813	-0.149916	5.11868e-11	2.03996e-11	96.9	27	-7.71399	1.0876e-11	2.76046e-11
P0ADF6	31.2323	19.7451	100.344	1.78427	1.67069	1.89784	2.59066e-47	1.29397e-48	87.9	2	30.5796	1.26408e-48	2.50391e-47
P0ADF8	-7.57086	22.335	14.0181	-0.254599	-0.321363	-0.187835	6.04143e-11	2.42037e-11	96.9	11	-7.63167	1.62136e-11	4.06832e-11
P0ADG1	-11.3987	18.8271	20.3571	-0.722798	-0.851196	-0.594401	2.53456e-13	8.74657e-14	39.9	2	-10.8799	1.6582e-13	4.7285e-13
P0ADG4	21.4278	22.8784	75.8351	0.579504	0.525812	0.633196	5.22455e-37	4.21541e-38	96.9	21	21.6983	5.58535e-39	7.04443e-38
P0ADG7	23.0701	25.0684	81.7558	0.671464	0.61368	0.729247	1.64196e-39	1.17569e-40	96.9	42	23.4141	1.12858e-41	1.60752e-40
P0ADH5	4.29181	16.5657	-0.438474	0.399308	0.212833	0.585783	0.000115613	7.28086e-05	56.9	2	4.27202	7.44633e-05	0.000118241
P0ADI0;P77170	1.26501	16.7151	-7.58221	0.164877	-0.100695	0.43045	0.244642	0.215077	33.9	2	1.27148	0.212212	0.241864
P0ADI4	4.14327	23.2472	-0.652174	0.333523	0.17371	0.493336	0.000117971	7.44168e-05	96.9	22	4.191	6.13614e-05	9.78706e-05
P0ADI7	-3.54376	21.4348	-2.66454	-0.129639	-0.202267	-0.0570112	0.000904601	0.000614547	96.9	6	-3.55344	0.000589468	0.00087037
P0ADJ5	4.05404	14.6697	-1.49002	0.932906	0.466532	1.39928	0.000382221	0.000250846	38.9	2	4.1436	0.000178425	0.000274788
P0ADK0	-7.25381	22.6617	12.5158	-0.201542	-0.256703	-0.146382	2.61537e-10	1.09895e-10	96.9	13	-7.31569	7.43792e-11	1.7805e-10
P0ADK6	-7.27103	17.8974	12.5568	-0.483419	-0.615432	-0.351405	2.52683e-10	1.0591e-10	95.9	2	-7.193	1.39541e-10	3.2666e-10
P0ADK8	3.02996	22.0882	-4.19509	0.137558	0.0474259	0.227691	0.00439676	0.00315283	96.9	9	3.05535	0.00290381	0.00406334
P0ADL3	2.24171	18.8795	-6.13657	0.110313	0.0123194	0.208306	0.0349192	0.0278695	78.9	2	2.16195	0.0336523	0.0418352
P0ADM0	-4.34908	16.2719	-0.332067	-0.507703	-0.741984	-0.273423	0.000102436	6.43671e-05	53.9	2	-4.37091	5.68177e-05	9.09783e-05
P0ADM4	-17.2016	20.0848	59.1456	-1.14835	-1.28088	-1.01581	5.54798e-30	6.72424e-31	96.9	4	-17.3204	1.98884e-31	1.63153e-30
P0ADM8	1.01212	18.6023	-8.08456	0.0565079	-0.0546959	0.167712	0.350038	0.314704	77.9	3	1.01187	0.314731	0.350204
P0ADN0	2.40639	16.8885	-5.76129	0.147286	0.0247102	0.269862	0.0247732	0.0193911	58.9	3	2.41021	0.0190848	0.0244692
P0ADN2	4.97833	24.0956	2.4988	0.18263	0.109799	0.255462	5.06185e-06	2.8695e-06	96.9	13	5.02674	2.2837e-06	4.06355e-06
P0ADN6	-2.58432	21.5375	-5.36128	-0.177042	-0.313049	-0.0410351	0.0148193	0.011284	96.9	3	-2.59462	0.010939	0.0143927
P0ADP0	1.21605	21.2593	-7.87998	0.0303725	-0.0192135	0.0799584	0.256761	0.226986	96.9	13	1.22562	0.223312	0.253005
P0ADP2	-5.14112	20.0014	3.1538	-0.211171	-0.292718	-0.129624	2.63295e-06	1.46592e-06	96.9	4	-5.13978	1.42769e-06	2.5756e-06
P0ADP7	-2.67433	20.0751	-5.13846	-0.106008	-0.184705	-0.0273117	0.0116909	0.00882025	96.9	2	-2.5488	0.0123795	0.0162431
P0ADP9	-2.9955	23.7333	-4.29079	-0.150598	-0.250409	-0.0507865	0.00485712	0.00349652	96.9	10	-3.02376	0.00319521	0.00444503
P0ADQ2	-6.13043	21.4519	7.3663	-0.190111	-0.251678	-0.128544	4.08883e-08	2.00371e-08	96.9	13	-6.18612	1.47137e-08	3.01757e-08
P0ADQ7	0.794743	22.3416	-8.30319	0.0568205	-0.0851209	0.198762	0.465495	0.42875	96.9	3	0.798385	0.4266	0.463337
P0ADR6	6.22535	20.7648	7.78853	0.223954	0.152533	0.295374	2.70299e-08	1.30571e-08	96.9	8	6.25937	1.05403e-08	2.1915e-08
P0ADR8	11.2118	21.906	31.7852	0.351404	0.28918	0.413629	1.78727e-18	4.54463e-19	96.9	20	11.3469	1.73612e-19	6.98106e-19
P0ADS2	-1.64799	21.2027	-7.26864	-0.0618385	-0.136335	0.0126578	0.121211	0.102667	96.9	3	-1.62728	0.106924	0.126081
P0ADS6	-7.31195	23.2083	12.79	-0.233599	-0.297025	-0.170173	2.00564e-10	8.3364e-11	96.9	13	-7.37932	5.47995e-11	1.33071e-10
P0ADS9	-7.8154	21.3761	15.1876	-0.404182	-0.506854	-0.301509	1.92686e-11	7.46379e-12	96.9	6	-7.87016	5.08741e-12	1.31932e-11
P0ADT2	-13.0996	21.636	40.8311	-0.494937	-0.569948	-0.419926	2.71512e-22	5.5099e-23	96.9	6	-13.1424	2.94607e-23	1.46434e-22
P0ADT5	-13.9116	21.5762	44.6157	-0.35802	-0.409113	-0.306927	7.03115e-24	1.27214e-24	96.9	18	-14.0716	3.7407e-25	2.09993e-24
P0ADT8	-3.86737	22.2576	-1.60671	-0.117256	-0.17745	-0.0570626	0.000309672	0.000201725	96.9	13	-3.9021	0.000176095	0.000271492
P0ADU2	-6.76302	22.4453	10.2283	-0.271148	-0.350745	-0.191551	2.46249e-09	1.10524e-09	96.9	4	-6.75745	1.05135e-09	2.33698e-09
P0ADU5	-10.9553	23.1553	30.535	-0.5385	-0.636087	-0.440913	5.9942e-18	1.58282e-18	96.9	9	-11.0518	7.41005e-19	2.83623e-18
P0ADU7	5.47552	17.3053	4.19399	0.349698	0.222406	0.47699	1.09593e-06	5.92177e-07	74.9	2	5.354	9.07907e-07	1.65352e-06
P0ADV1	-9.37031	21.6922	22.7601	-0.322611	-0.390964	-0.254258	1.17286e-14	3.75251e-15	96.9	10	-9.43862	2.20663e-15	6.97305e-15
P0ADV5	5.66353	20.8299	5.33242	0.167661	0.108888	0.226434	3.0497e-07	1.58397e-07	96.9	9	5.68859	1.35843e-07	2.62074e-07
P0ADV7	-6.43076	23.0521	8.71135	-0.368403	-0.482138	-0.254669	1.08953e-08	5.12607e-09	96.9	12	-6.49803	3.51969e-09	7.54823e-09
P0ADV9	-0.112394	19.3714	-8.61479	-0.00797516	-0.148848	0.132898	0.920393	0.910749	96.9	2	-0.111497	0.911453	0.92143
P0ADW3	-7.16397	23.9665	12.0934	-0.215463	-0.275174	-0.155753	3.93837e-10	1.68237e-10	96.9	16	-7.24022	1.06773e-10	2.53055e-10
P0ADW6	4.47258	17.4281	0.428686	0.495624	0.274759	0.716489	4.59324e-05	2.79316e-05	74.9	2	4.48159	2.61729e-05	4.31393e-05
P0ADW8	-5.06769	18.4322	2.85688	-0.31053	-0.432183	-0.188877	3.54274e-06	1.9873e-06	96.9	2	-4.99512	2.60187e-06	4.62231e-06
P0ADX1	5.00708	21.7524	2.61362	0.173474	0.104691	0.242256	4.52142e-06	2.55051e-06	96.9	8	5.03217	2.2331e-06	3.97845e-06
P0ADX5	-7.10791	19.2784	11.8306	-0.413613	-0.52914	-0.298086	5.0836e-10	2.19289e-10	96.9	2	-6.98709	3.5625e-10	8.11411e-10
P0ADX7	-12.3869	20.4393	37.453	-0.761938	-0.884058	-0.639818	7.22717e-21	1.59538e-21	96.9	7	-12.4965	6.46779e-22	2.95332e-21
P0ADX9	2.69541	19.8604	-5.08533	0.0745141	0.0196302	0.129398	0.011088	0.0083189	96.9	4	2.65835	0.00918699	0.0121939
P0ADY1	-5.54265	23.4023	4.81858	-0.222456	-0.302138	-0.142775	5.067e-07	2.6742e-07	96.9	38	-5.61536	1.87128e-07	3.57643e-07
P0ADY3	19.2386	25.5893	67.4615	0.472283	0.423546	0.52102	1.71417e-33	1.73033e-34	96.9	9	19.2642	6.61319e-35	6.50638e-34
P0ADY7	17.3116	26.0842	59.608	0.448452	0.397023	0.499881	3.52392e-30	4.24643e-31	96.9	11	17.4117	1.35034e-31	1.12384e-30
P0ADZ0	6.13252	23.1469	7.37554	0.369458	0.249851	0.489065	4.05646e-08	1.98501e-08	96.9	2	6.03948	2.85558e-08	5.78594e-08
P0ADZ4	4.14273	26.0436	-0.654109	0.18733	0.097556	0.277105	0.000118143	7.45669e-05	96.9	5	4.16017	6.8819e-05	0.000109582
P0ADZ7	-6.21074	23.9644	7.72335	-0.165041	-0.217798	-0.112284	2.87933e-08	1.39491e-08	96.9	10	-6.23912	1.15602e-08	2.39139e-08
P0AE01	12.7806	21.1677	39.3254	0.356029	0.300724	0.411333	1.1782e-21	2.46915e-22	96.9	8	12.8011	1.49932e-22	7.16621e-22
P0AE06	-6.94561	23.3827	11.0733	-0.150893	-0.194025	-0.107762	1.06808e-09	4.70807e-10	96.9	30	-7.05862	2.53753e-10	5.83998e-10
P0AE06;P24180	-0.253663	21.3305	-8.47398	-0.00858875	-0.0770895	0.059912	0.820294	0.801097	40.9	3	-0.238912	0.812367	0.830645
P0AE08	-8.46912	27.1351	18.3494	-0.233564	-0.288315	-0.178812	8.71661e-13	3.11764e-13	96.9	29	-8.58987	1.48453e-13	4.24174e-13
P0AE12	-0.834699	22.029	-8.27053	-0.0178221	-0.0602116	0.0245675	0.443074	0.405987	96.9	21	-0.845886	0.3997	0.436939
P0AE14	-9.29756	19.3573	22.4028	-0.584997	-0.709913	-0.460082	1.66619e-14	5.36581e-15	96.9	2	-9.17628	8.12468e-15	2.48515e-14
P0AE18	6.82558	22.5992	10.517	0.236925	0.168012	0.305838	1.85259e-09	8.25676e-10	96.9	25	6.91261	5.06651e-10	1.14758e-09
P0AE22	-41.3529	20.7758	132.18	-2.29332	-2.40342	-2.18322	1.15413e-60	1.97528e-62	96.9	3	-41.3605	2.24018e-63	1.21012e-61
P0AE28	-19.9244	20.7439	70.1458	-0.693319	-0.762403	-0.624235	1.2788e-34	1.20153e-35	96.9	5	-19.9122	5.08399e-36	5.43114e-35
P0AE30	-2.24895	17.1636	-6.13167	-0.199171	-0.375018	-0.023323	0.0337546	0.0268575	95.9	2	-2.24618	0.0269873	0.0339625
P0AE34	-1.24758	18.4305	-7.71834	-0.139579	-0.362849	0.0836901	0.245655	0.216482	69.9	2	-1.24968	0.215583	0.244927
P0AE37	-14.3342	16.7713	34.8472	-1.03156	-1.1758	-0.887326	1.50686e-19	3.55017e-20	56.9	2	-14.0928	3.29185e-20	1.36588e-19
P0AE39	3.29994	19.5695	-3.41454	0.110954	0.0442017	0.177707	0.00197092	0.00136374	96.9	3	3.23996	0.00163861	0.00233982
P0AE45	-6.50673	18.9601	9.05566	-0.324152	-0.423057	-0.225247	7.75245e-09	3.61763e-09	96.9	2	-6.3327	7.5369e-09	1.58801e-08
P0AE48	-3.91607	22.4626	-1.44166	-0.189533	-0.285621	-0.0934461	0.00026261	0.000169692	96.9	4	-3.9276	0.00016075	0.000249175
P0AE52	-3.02039	24.0687	-4.22174	-0.101116	-0.16758	-0.0346518	0.00452081	0.00324494	96.9	16	-3.05295	0.00292512	0.00409116
P0AE58	-5.81753	18.4535	4.93329	-0.486005	-0.653311	-0.3187	5.46284e-07	2.89456e-07	58.9	2	-5.77499	3.05999e-07	5.75987e-07
P0AE60	-1.40971	20.2459	-7.62774	-0.0815661	-0.196437	0.0333047	0.187279	0.161899	96.9	2	-1.38531	0.169137	0.195416
P0AE63	-8.14172	21.4642	16.7603	-0.357022	-0.44408	-0.269964	4.13896e-12	1.53675e-12	96.9	7	-8.19424	1.04199e-12	2.817e-12
P0AE67	-20.7381	19.58	73.2579	-2.17447	-2.38263	-1.9663	6.40182e-36	5.45597e-37	96.9	2	-20.7869	1.72502e-37	1.99142e-36
P0AE70	-6.03992	19.8754	6.96632	-0.236693	-0.314494	-0.158892	6.07998e-08	3.00708e-08	96.9	3	-5.97565	3.80344e-08	7.64695e-08
P0AE72	-4.97303	18.7773	2.26556	-0.416873	-0.583989	-0.249757	7.55345e-06	4.34792e-06	73.9	2	-4.9317	4.87137e-06	8.44745e-06
P0AE78	-15.2565	22.2362	50.7168	-0.336538	-0.380331	-0.292744	1.90617e-26	2.93616e-27	96.9	21	-15.459	6.66178e-28	4.41497e-27
P0AE82	-7.15376	20.6732	12.0455	-0.191376	-0.244487	-0.138265	4.12645e-10	1.7656e-10	96.9	11	-7.19759	1.309e-10	3.06684e-10
P0AE85	-20.5685	20.4317	72.6158	-1.07607	-1.17994	-0.972207	1.19209e-35	1.03261e-36	96.9	5	-20.6919	2.47994e-37	2.81749e-36
P0AE88	-13.9366	23.6496	44.731	-0.458918	-0.524292	-0.393543	6.29271e-24	1.13414e-24	96.9	18	-14.096	3.34003e-25	1.88238e-24
P0AE91	-0.26757	21.5077	-8.58502	-0.00948356	-0.07985	0.0608829	0.809692	0.789612	96.9	5	-0.267519	0.789638	0.809719
P0AEA2	8.58235	18.5747	17.1753	0.666197	0.511446	0.820947	3.48293e-12	1.28831e-12	73.9	2	8.47917	1.62162e-12	4.34303e-12
P0AEA8	-2.44476	20.6751	-5.69359	-0.0531795	-0.096365	-0.00999399	0.021115	0.0163433	96.9	14	-2.46432	0.0154886	0.0200833
P0AEB2	6.8678	22.9233	10.7123	0.288963	0.20543	0.372495	1.52931e-09	6.77851e-10	96.9	27	6.95336	4.1791e-10	9.48831e-10
P0AEB5	-3.17073	19.4154	-3.79994	-0.339683	-0.552558	-0.126808	0.00294747	0.00208783	90.9	2	-3.17949	0.00201765	0.00285684
P0AEB7	-2.28483	23.5854	-6.05435	-0.0782148	-0.146177	-0.0102528	0.0310115	0.0245543	96.9	7	-2.29249	0.0240402	0.030441
P0AEC0	-5.38837	19.2354	4.17099	-0.275056	-0.376399	-0.173713	9.62809e-07	5.17892e-07	96.9	4	-5.40875	4.57225e-07	8.52791e-07
P0AEC3	-12.9065	21.9281	39.9207	-0.291714	-0.336587	-0.246842	6.56578e-22	1.36453e-22	96.9	19	-13.0634	4.28823e-23	2.11676e-22
P0AEC5	-1.03435	19.9128	-8.08378	-0.0419338	-0.122421	0.0385534	0.338482	0.303605	96.9	6	-1.03882	0.301475	0.33637
P0AEC8	-4.9676	17.8331	2.45606	-0.298523	-0.417829	-0.179217	5.27911e-06	2.99819e-06	96.9	2	-4.8916	3.97586e-06	6.93233e-06
P0AED0	-18.7202	25.6556	65.3942	-0.672672	-0.744011	-0.601334	1.26722e-32	1.34999e-33	96.9	12	-18.8908	2.96919e-34	2.82419e-33
P0AED5	16.5681	20.5708	56.4526	0.525909	0.46289	0.588928	7.21799e-29	9.78198e-30	96.9	6	16.5673	5.03067e-30	3.69303e-29
P0AED7	9.79178	21.1782	24.8312	0.35145	0.280192	0.422708	1.54945e-15	4.72467e-16	96.9	11	9.87436	2.52911e-16	8.3516e-16
P0AED9	12.5024	19.8265	38.0038	0.379705	0.319409	0.44	4.23426e-21	9.21391e-22	96.9	10	12.5793	4.34384e-22	2.00911e-21
P0AEE1	-3.00993	21.9973	-4.25083	-0.125787	-0.208756	-0.0428192	0.0046607	0.00334861	96.9	9	-3.03356	0.00310205	0.00432806
P0AEE3	-0.0934044	20.0908	-8.61676	-0.00356405	-0.0793184	0.0721903	0.933935	0.92578	96.9	4	-0.0932116	0.925928	0.934084
P0AEE5	-71.7107	22.6047	182.631	-4.58861	-4.71564	-4.46157	3.05864e-81	2.35375e-84	96.9	12	-72.4734	3.25827e-86	3.49544e-83
P0AEE8	6.64565	19.0188	9.68921	0.36727	0.257552	0.476988	4.15899e-09	1.9059e-09	96.9	2	6.51316	3.2817e-09	7.04311e-09
P0AEF0	-3.29867	19.3462	-3.41835	-0.126756	-0.203045	-0.0504673	0.00197795	0.0013693	96.9	2	-3.13261	0.00229175	0.00322898
P0AEF4	1.28105	19.1848	-7.77764	0.0621092	-0.0344587	0.158677	0.232695	0.204085	77.9	2	1.23294	0.221305	0.25083
P0AEF8	-5.2123	19.1487	3.44396	-0.439638	-0.607093	-0.272184	1.97603e-06	1.08913e-06	96.9	3	-5.24603	9.13673e-07	1.66297e-06
P0AEG1	-4.55013	20.3908	0.679446	-0.293596	-0.422089	-0.165104	3.28637e-05	1.97549e-05	78.9	2	-4.47849	2.50551e-05	4.13445e-05
P0AEG4	-0.412338	24.367	-8.53537	-0.0145421	-0.0845595	0.0554752	0.707207	0.681024	96.9	11	-0.415772	0.678496	0.704838
P0AEG6	3.8988	21.7783	-1.50037	0.159513	0.0782868	0.24074	0.000278413	0.000180454	96.9	10	3.93181	0.000158345	0.000245581
P0AEH1	-3.79482	21.1139	-1.84984	-0.11052	-0.168341	-0.0526997	0.000395427	0.000260349	96.9	8	-3.80399	0.000249212	0.000380125
P0AEH3	6.13069	21.8538	7.36746	0.300614	0.203265	0.397962	4.0869e-08	2.00134e-08	96.9	2	5.95963	4.08623e-08	8.20398e-08
P0AEH5	-4.29573	24.4744	-0.105166	-0.32848	-0.48029	-0.176669	6.81592e-05	4.21383e-05	96.9	5	-4.33366	3.58543e-05	5.85239e-05
P0AEI1	17.1249	21.9506	58.8223	0.506777	0.448026	0.565529	7.45773e-30	9.27332e-31	96.9	24	17.3492	1.75969e-31	1.4477e-30
P0AEI4	12.6837	21.7082	38.8655	0.387202	0.326594	0.447809	1.84456e-21	3.90431e-22	96.9	18	12.829	1.31198e-22	6.31295e-22
P0AEI6	4.23529	20.5556	-0.323643	0.151414	0.0804378	0.222391	8.47091e-05	5.28729e-05	96.9	6	4.24518	5.00986e-05	8.06707e-05
P0AEJ2	7.27688	22.9335	12.6245	0.663531	0.482503	0.84456	2.35171e-10	9.84874e-11	96.9	23	7.36059	5.996e-11	1.44621e-10
P0AEJ4	-9.37124	19.258	22.7647	-0.306345	-0.371245	-0.241445	1.16875e-14	3.73528e-15	96.9	3	-9.1856	7.75692e-15	2.38029e-14
P0AEJ6	-25.7365	20.5798	90.7635	-0.59375	-0.639552	-0.547948	2.57129e-43	1.52679e-44	96.9	11	-25.8484	2.87915e-45	4.84883e-44
P0AEK0	4.04738	19.297	-1.08978	0.207984	0.105632	0.310337	0.000193579	0.000123801	77.9	3	4.03614	0.000126079	0.000197033
P0AEK2	1.08431	24.4433	-8.03094	0.0554324	-0.0460616	0.156926	0.314357	0.280978	96.9	12	1.09541	0.276051	0.309208
P0AEK4	3.15164	24.8189	-3.84998	0.0852151	0.0315353	0.138895	0.00306447	0.00217392	96.9	25	3.19472	0.00188921	0.00268294
P0AEL3	6.48539	21.9181	8.95879	0.593953	0.412131	0.775776	8.54455e-09	3.99024e-09	96.9	5	6.54757	2.79798e-09	6.03663e-09
P0AEL6	-0.600463	21.2603	-8.43939	-0.0297194	-0.127981	0.0685424	0.583678	0.549632	96.9	9	-0.605777	0.546079	0.580121
P0AEM0	-8.83516	21.1383	20.136	-0.43041	-0.527126	-0.333694	1.53237e-13	5.1971e-14	96.9	4	-8.86213	3.86012e-14	1.14405e-13
P0AEM4	-21.7174	20.2594	76.9008	-2.02808	-2.21348	-1.84268	1.86062e-37	1.46224e-38	96.9	3	-21.8773	2.88018e-39	3.66487e-38
P0AEM6	-22.336	19.6303	79.1459	-2.28355	-2.48652	-2.08058	2.12237e-38	1.57158e-39	96.9	2	-22.3783	4.59689e-40	6.20796e-39
P0AEM9	-2.93083	24.5142	-4.46796	-0.202082	-0.338971	-0.0651932	0.00582889	0.00423679	96.9	39	-2.96586	0.00380071	0.00524912
P0AEN1	-1.55733	21.3361	-7.41155	-0.0916756	-0.208546	0.025195	0.143945	0.122728	96.9	10	-1.57282	0.11902	0.139998
P0AEN4	13.4153	19.5108	42.311	0.470878	0.401193	0.540563	6.55735e-23	1.262e-23	96.9	3	13.2027	2.21222e-23	1.11311e-22
P0AEN8	-14.7216	21.5102	48.3165	-0.712247	-0.808298	-0.616195	1.96497e-25	3.1983e-26	96.9	6	-14.8157	1.21803e-26	7.46729e-26
P0AEP1	0.686157	17.0029	-8.33692	0.077723	-0.148043	0.303489	0.530561	0.494795	74.9	2	0.688688	0.493147	0.528794
P0AEP3	6.98685	24.9026	11.2652	0.144778	0.103639	0.185916	8.84198e-10	3.87898e-10	96.9	24	7.09119	2.1736e-10	5.03074e-10
P0AEP7	-7.05208	16.0957	9.52012	-0.914092	-1.17378	-0.654405	6.26506e-09	2.90385e-09	57.9	2	-7.10726	1.9522e-09	4.26328e-09
P0AEP9	-2.54141	16.258	-5.43991	-0.289062	-0.517912	-0.0602114	0.0187217	0.0144189	48.9	2	-2.55157	0.0139017	0.0181077
P0AEQ1	-19.3181	20.6134	67.7754	-1.0219	-1.12692	-0.916882	1.26804e-33	1.26671e-34	96.9	4	-19.4011	3.82979e-35	3.82045e-34
P0AEQ3	-26.0134	24.3608	91.6587	-0.914873	-0.984696	-0.845051	1.07555e-43	6.27375e-45	96.9	37	-26.3677	5.31426e-46	9.27728e-45
P0AEQ6	-3.09482	19.058	-4.01326	-0.405707	-0.666003	-0.145411	0.0036384	0.00259631	95.9	2	-3.11218	0.00244733	0.0034414
P0AER3	-4.76385	19.8919	1.16222	-0.388664	-0.552184	-0.225144	2.41321e-05	1.43798e-05	56.9	2	-4.70336	1.67388e-05	2.80581e-05
P0AER8	5.95142	20.7176	2.45033	0.78228	0.508717	1.05584	1.1899e-05	6.94489e-06	22.9	3	6.15428	2.86028e-06	5.06431e-06
P0AES0	26.8173	21.3461	94.2172	0.794115	0.735326	0.852905	8.89037e-45	4.93737e-46	96.9	14	27.0729	5.5724e-47	1.02928e-45
P0AES2	-11.7765	19.6552	34.522	-0.40672	-0.475287	-0.338154	1.26645e-19	2.96376e-20	96.9	5	-11.7671	2.21953e-20	9.34486e-20
P0AES4	14.6972	23.4223	48.2059	0.427872	0.370074	0.485669	2.17944e-25	3.57022e-26	96.9	57	14.9195	7.59557e-27	4.73771e-26
P0AES6	13.052	22.7452	40.6072	0.275765	0.233819	0.317711	3.36473e-22	6.88695e-23	96.9	42	13.2889	1.47068e-23	7.50543e-23
P0AES9	-6.47933	24.2303	8.93133	-0.615723	-0.804386	-0.427061	8.77212e-09	4.10272e-09	96.9	3	-6.52792	3.06488e-09	6.5926e-09
P0AET2	-8.60013	24.9307	18.9878	-0.584174	-0.71903	-0.449319	4.69526e-13	1.64326e-13	96.9	8	-8.68339	9.35077e-14	2.70417e-13
P0AET5	0.467372	19.1804	-8.45721	0.0648211	-0.21283	0.342472	0.670249	0.641993	59.9	2	0.471588	0.638934	0.667373
P0AET8	-7.16414	23.3827	12.0942	-0.190021	-0.242679	-0.137362	3.93836e-10	1.68099e-10	96.9	16	-7.23897	1.07412e-10	2.5415e-10
P0AEU0	-7.83922	24.5127	15.3019	-0.301808	-0.378242	-0.225374	1.72848e-11	6.6531e-12	96.9	26	-7.93788	3.65585e-12	9.61129e-12
P0AEU3	-4.61755	16.3065	0.186239	-0.346443	-0.498363	-0.194524	7.09773e-05	4.4054e-05	39.9	2	-4.48894	5.95969e-05	9.52685e-05
P0AEU7	-4.85177	25.0993	1.99814	-0.233131	-0.328527	-0.137735	8.3078e-06	4.79954e-06	96.9	10	-4.89667	3.89447e-06	6.80284e-06
P0AEV1	-1.42843	19.6559	-7.60147	-0.074791	-0.17874	0.029158	0.181276	0.156456	96.9	4	-1.43437	0.154687	0.179736
P0AEV4	2.12515	14.9809	-5.92714	0.633	0.0293299	1.23667	0.0497692	0.0403647	38.9	2	2.16916	0.0362449	0.0449412
P0AEV7	4.32402	13.9626	-0.718574	0.858903	0.451151	1.26665	0.000292884	0.000190175	28.9	2	4.3735	0.000144835	0.00022529
P0AEV9	-6.94492	19.1127	11.0355	-0.589026	-0.757433	-0.42062	1.11257e-09	4.91192e-10	95.9	2	-6.92857	4.87857e-10	1.10676e-09
P0AEW4	-13.3699	19.3656	42.0989	-0.53299	-0.612135	-0.453845	7.98382e-23	1.55884e-23	96.9	3	-13.2372	1.87874e-23	9.50322e-23
P0AEW6	19.6506	21.8293	69.0809	0.523561	0.470665	0.576457	3.60399e-34	3.46174e-35	96.9	11	19.7701	8.88229e-36	9.31501e-35
P0AEW9	41.8905	20.8776	133.345	1.8282	1.74155	1.91484	3.76905e-61	6.1874e-63	96.9	5	42.0451	4.96019e-64	3.0215e-62
P0AEX3	-5.84646	19.2889	6.10111	-0.671889	-0.900078	-0.4437	1.43925e-07	7.26916e-08	95.9	2	-5.86906	6.26015e-08	1.23948e-07
P0AEX5	-16.7283	20.5101	57.1383	-0.382242	-0.427606	-0.336877	3.71737e-29	4.94698e-30	96.9	9	-16.7251	2.54137e-30	1.9047e-29
P0AEX9	-4.4031	23.2684	0.288066	-0.256479	-0.372123	-0.140835	4.60368e-05	2.80273e-05	96.9	27	-4.4556	2.24612e-05	3.71498e-05
P0AEY3	-2.24879	19.5855	-6.13263	-0.0787689	-0.148309	-0.00922856	0.0337512	0.026843	96.9	4	-2.23865	0.027467	0.0345055
P0AEY5	-13.5684	21.529	43.0251	-0.370418	-0.424618	-0.316219	3.28006e-23	6.19809e-24	96.9	12	-13.67	2.43937e-24	1.29812e-23
P0AEZ1	18.7928	22.9897	65.6856	0.727177	0.650356	0.803998	9.58041e-33	1.01058e-33	96.9	25	19.0272	1.71191e-34	1.65024e-33
P0AEZ3	-19.1755	24.9699	67.2115	-0.475146	-0.52434	-0.425952	2.17496e-33	2.21826e-34	96.9	27	-19.455	3.09052e-35	3.11554e-34
P0AEZ9	-10.6139	23.2506	28.866	-0.233962	-0.277725	-0.1902	3.04384e-17	8.37775e-18	96.9	14	-10.6997	4.21567e-18	1.5336e-17
P0AF03	-21.4608	21.5412	75.9569	-0.616458	-0.673486	-0.55943	4.64916e-37	3.73492e-38	96.9	6	-21.407	1.65492e-38	2.01618e-37
P0AF06	-2.75017	15.6691	-4.91566	-0.477323	-0.826535	-0.128112	0.0112498	0.00844422	48.9	2	-2.78883	0.00751658	0.0100702
P0AF08	0.964483	22.6671	-8.15359	0.0304614	-0.0322413	0.093164	0.373819	0.337259	96.9	19	0.975823	0.331582	0.367953
P0AF10	1.69657	16.1215	-7.12421	0.158115	-0.029009	0.345238	0.113791	0.0959059	52.9	2	1.6909	0.0967397	0.114876
P0AF12	2.19615	23.2828	-6.24497	0.104202	0.0100032	0.198401	0.0380594	0.030522	96.9	9	2.2151	0.0290955	0.0363757
P0AF18	-8.581	21.3628	18.8945	-0.205939	-0.253586	-0.158293	5.15062e-13	1.80443e-13	96.9	14	-8.65474	1.07738e-13	3.10628e-13
P0AF20	-5.58414	20.9963	4.99433	-0.159592	-0.216332	-0.102853	4.25826e-07	2.23547e-07	96.9	12	-5.62784	1.7721e-07	3.39365e-07
P0AF24	8.75629	21.3126	19.7504	0.249803	0.193165	0.306442	2.23255e-13	7.64977e-14	96.9	12	8.8247	4.6463e-14	1.36855e-13
P0AF26	14.4459	17.0935	46.1118	1.04497	0.901279	1.18867	1.73585e-24	2.98191e-25	92.9	2	14.3337	2.87481e-25	1.64283e-24
P0AF28	6.27122	22.3569	7.99354	0.201936	0.138008	0.265864	2.21175e-08	1.06068e-08	96.9	12	6.32496	7.80919e-09	1.64154e-08
P0AF36	-2.95257	24.6522	-4.40875	-0.109484	-0.183101	-0.0358665	0.00547669	0.00397314	96.9	10	-2.97574	0.00369038	0.0051066
P0AF43	-5.30933	18.9161	3.84299	-0.26	-0.357222	-0.162778	1.33236e-06	7.2412e-07	96.9	4	-5.32598	6.51061e-07	1.19871e-06
P0AF48	-11.5081	19.3398	33.2241	-0.357224	-0.41885	-0.295597	4.41085e-19	1.08153e-19	96.9	4	-11.4078	1.28712e-19	5.20483e-19
P0AF50	-17.1639	22.8945	58.9864	-0.78412	-0.874818	-0.693422	6.41264e-30	7.87705e-31	96.9	7	-17.2811	2.34908e-31	1.92155e-30
P0AF52	6.75123	20.0057	10.174	0.597675	0.421918	0.773432	2.59732e-09	1.16757e-09	96.9	2	6.74313	1.12432e-09	2.49143e-09
P0AF56	-11.2321	18.8617	28.9995	-0.66513	-0.783076	-0.547183	3.1104e-17	8.59353e-18	77.9	2	-10.9919	1.6522e-17	5.81827e-17
P0AF59	-6.8919	19.0451	10.0711	-0.316483	-0.407948	-0.225018	3.13174e-09	1.42202e-09	77.9	2	-6.5956	4.60441e-09	9.80107e-09
P0AF63	-1.95537	20.5979	-6.72784	-0.149625	-0.301542	0.00229183	0.0652173	0.0534859	96.9	3	-1.96599	0.052161	0.0638192
P0AF67	-6.38929	21.7122	8.5241	-0.247055	-0.323821	-0.170288	1.3131e-08	6.19631e-09	96.9	5	-6.39968	5.541e-09	1.17597e-08
P0AF70	-8.6595	23.5387	19.2775	-0.38067	-0.467944	-0.293395	3.53617e-13	1.22895e-13	96.9	6	-8.70588	8.36633e-14	2.42683e-13
P0AF90	-4.89959	22.6896	1.86778	-0.276233	-0.388684	-0.163781	1.03394e-05	6.00572e-06	71.9	2	-4.76436	9.57814e-06	1.62743e-05
P0AF93	-14.9192	26.0969	49.2073	-0.829379	-0.939745	-0.719012	8.34979e-26	1.31824e-26	96.9	5	-15.0178	4.86289e-27	3.08702e-26
P0AF96	8.40467	22.4334	18.0358	0.388485	0.296718	0.480251	1.18704e-12	4.27052e-13	96.9	6	8.45445	2.89626e-13	8.08188e-13
P0AF98	-4.34737	20.9391	0.0831562	-0.180452	-0.262859	-0.0980448	5.65409e-05	3.46592e-05	96.9	6	-4.36753	3.15106e-05	5.16991e-05
P0AFA2	9.52437	18.4531	23.5169	0.360173	0.285096	0.43525	5.62166e-15	1.75935e-15	96.9	2	9.02755	1.69985e-14	5.11741e-14
P0AFA7	-1.2081	18.2547	-7.88957	-0.13771	-0.364015	0.0885949	0.25988	0.230016	96.9	2	-1.21259	0.228234	0.258274
P0AFB1	-10.299	20.5109	27.3227	-0.273146	-0.3258	-0.220492	1.35848e-16	3.91459e-17	96.9	7	-10.2799	3.37473e-17	1.17255e-16
P0AFB5	12.9343	20.3482	40.052	0.428196	0.36247	0.493921	5.79023e-22	1.19728e-22	96.9	6	12.9454	7.52315e-23	3.65064e-22
P0AFB8	16.3697	20.756	55.5989	0.432033	0.379636	0.484431	1.66114e-28	2.28602e-29	96.9	16	16.5405	5.65254e-30	4.13893e-29
P0AFC0	5.25495	18.2056	3.61888	0.24507	0.152482	0.337657	1.66485e-06	9.10637e-07	96.9	2	5.08795	1.77204e-06	3.1788e-06
P0AFC3	-6.41196	21.0177	8.62639	-0.567462	-0.743164	-0.39176	1.18564e-08	5.58656e-09	96.9	2	-6.40421	5.4268e-09	1.15259e-08
P0AFC7	-9.66878	22.9532	24.2266	-0.499596	-0.602179	-0.397012	2.8044e-15	8.64927e-16	96.9	9	-9.75632	4.54773e-16	1.47446e-15
P0AFD1	-15.15	21.9574	50.2417	-0.630977	-0.713663	-0.548291	3.03049e-26	4.71033e-27	96.9	9	-15.2686	1.56609e-27	1.01213e-26
P0AFD4	-6.48127	18.3762	8.12979	-0.814422	-1.06519	-0.563658	2.53261e-08	1.22065e-08	69.9	2	-6.50259	9.99971e-09	2.08364e-08
P0AFD6	-15.8156	22.7382	53.1882	-0.433815	-0.488272	-0.379359	1.73798e-27	2.51319e-28	96.9	15	-15.9723	6.799e-29	4.71321e-28
P0AFE0	-4.91423	20.4527	1.51888	-0.758358	-1.0682	-0.448512	1.64855e-05	9.71969e-06	52.9	2	-4.97273	7.33534e-06	1.2568e-05
P0AFE4	-5.12218	18.9705	3.06523	-0.375063	-0.520456	-0.229671	2.88271e-06	1.61001e-06	95.9	2	-5.0866	1.80738e-06	3.24016e-06
P0AFF2	-2.26876	18.1325	-6.08751	-0.237896	-0.446189	-0.0296021	0.0323269	0.0256538	92.9	2	-2.27417	0.025258	0.0318702
P0AFF4	-7.20772	17.0853	10.9048	-1.21527	-1.55203	-0.878515	1.70852e-09	7.59077e-10	66.9	2	-7.27451	4.91248e-10	1.11357e-09
P0AFF6	6.12911	23.9883	7.36042	0.126271	0.0853696	0.167172	4.10741e-08	2.01569e-08	96.9	45	6.24367	1.13229e-08	2.3457e-08
P0AFG0	-2.50126	23.8629	-5.56101	-0.069468	-0.124607	-0.0143293	0.0183212	0.0140913	96.9	19	-2.53098	0.0129843	0.0169822
P0AFG3	-37.4573	24.3539	123.303	-1.57399	-1.65742	-1.49057	5.33952e-57	1.36146e-58	96.9	68	-37.9482	5.82116e-60	2.41536e-58
P0AFG6	-40.8595	25.7043	131.098	-1.55071	-1.62606	-1.47537	3.07624e-60	5.80219e-62	96.9	34	-41.3977	2.06252e-63	1.13557e-61
P0AFG8	-35.4953	26.3929	118.518	-1.04522	-1.10368	-0.98676	5.29905e-55	1.59175e-56	96.9	97	-36.0011	6.85882e-58	2.31021e-56
P0AFH0	-4.20175	18.1907	-0.443982	-0.169087	-0.248981	-0.0891937	9.56781e-05	5.99199e-05	96.9	4	-4.19865	5.96341e-05	9.52748e-05
P0AFH2	3.00325	21.0345	-4.26934	0.212821	0.0721341	0.353508	0.00475262	0.00341631	96.9	6	3.03036	0.00313224	0.00436168
P0AFH6	1.53776	20.9008	-7.44139	0.0958328	-0.0278922	0.219558	0.149229	0.127441	96.9	3	1.54156	0.12644	0.148359
P0AFH8	-10.6523	26.1919	29.0542	-0.612746	-0.726946	-0.498545	2.53526e-17	6.94253e-18	96.9	12	-10.7638	3.07021e-18	1.13273e-17
P0AFI0	-11.0458	18.7952	30.9766	-0.827871	-0.976669	-0.679073	3.92467e-18	1.01852e-18	96.9	2	-10.9792	1.06003e-18	4.02504e-18
P0AFI2	9.87825	21.6974	25.2561	0.267425	0.213678	0.321171	1.02593e-15	3.08889e-16	96.9	25	10.0132	1.26848e-16	4.24754e-16
P0AFI5	11.3248	18.1119	32.3346	0.487108	0.401715	0.572502	1.05334e-18	2.62692e-19	96.9	2	10.8854	1.68377e-18	6.34294e-18
P0AFI7	4.37461	21.1908	0.183083	0.196911	0.107547	0.286275	5.12686e-05	3.12483e-05	96.9	8	4.40775	2.70103e-05	4.4494e-05
P0AFI9	-0.839725	19.7792	-8.1533	-0.0654127	-0.222882	0.0920567	0.443074	0.406086	41.9	2	-0.822554	0.415419	0.452738
[truncated: 1,667 more rows]

## Sheet: Bac_Fisher
ID	ind.p.lab_A	ind.p.lab_B	ind.p.lab_C	ind.p.lab_D	ind.p.lab_E	stat	pval	FDR
[truncated: 3,026 more rows]

[truncated: 9 more sheets: Bac_Stouffer, Bac_REM, Bac_RankProd, HS_DEqMS, HS_FedProt, HS_Fisher, HS_Stouffer, HS_REM, HS_RankProd]
