# Supplementary material for: Privacy-preserving multicenter differential protein abundance analysis with FedProt
Source: Nat Comput Sci. 2025 Jul 11;5(8):675–88. doi: 10.1038/s43588-025-00832-7 (PMC12374843; doi:10.1038/s43588-025-00832-7)
Supplement: Supplementary file 5 — Statistical source data (P values used for plots). [file 43588_2025_832_MOESM5_ESM.xlsx]

## Sheet: a
pv_DEqMS	pv_FedProt	pv_Fisher	pv_Stouffer	pv_REM	pv_RankProd	PG	Dataset
14.577	14.577	18.5414	17.9721	4.54895	1.64319	A5A614	Bacterial dataset
11.0935	11.0935	9.47607	10.2476	4.3182	0.757446	P31680	Bacterial dataset
10.5687	10.5687	10.227	9.96894	6.20562	0.432407	P31678	Bacterial dataset
2.00658	2.00658	1.52394	1.16587	2.4791	0.392524	P31677	Bacterial dataset
16.3345	16.3345	25.2926	23.5251	16.6418	0.523139	P31663	Bacterial dataset
8.89674	8.89674	12.3047	8.32098	1.8961	2.16025	P31660	Bacterial dataset
44.5471	44.5471	46.4715	48.4842	50.9504	1.92137	P31658	Bacterial dataset
1.67177	1.67177	3.07849	3.56972	0.540683	0.164193	P31554	Bacterial dataset
33.8442	33.8442	34.8148	36.225	24.6694	2.23808	P31551	Bacterial dataset
1.78461	1.78461	1.72028	0.725598	1.57158	0.188731	P31550	Bacterial dataset
2.4831	2.4831	4.26383	3.99717	7.64402	0.644119	P31548	Bacterial dataset
1.08023	1.08023	3.76104	2.84504	0.49915	0.267759	P31547	Bacterial dataset
16.7118	16.7118	17.2389	17.4217	11.0534	1.79204	P31545	Bacterial dataset
23.3108	23.3108	28.0692	27.3601	31.1488	2.17582	P31475	Bacterial dataset
2.56716	2.56716	1.71955	2.02779	2.47032	0.416669	P31473	Bacterial dataset
17.9957	17.9957	39.8305	38.47	83.3059	1.22899	P31460	Bacterial dataset
4.54179	4.54179	8.17569	3.86842	2.43185	0.198527	P31455	Bacterial dataset
8.16115	8.16115	12.3125	10.2303	2.30854	0.635892	P31441	Bacterial dataset
1.56023	1.56023	0.961807	0.763068	1.97625	0.304517	P31057	Bacterial dataset
29.4151	29.4151	33.2222	33.9562	60.4735	2.52965	P31060	Bacterial dataset
0.333947	0.333947	3.18743	0.772929	0.53403	0.168088	P31063	Bacterial dataset
18.9247	18.9247	27.0574	24.4319	4.49629	2.60503	P31064	Bacterial dataset
8.28642	8.28642	9.58659	8.91192	15.1283	1.13299	P31069	Bacterial dataset
3.65087	3.65087	4.70221	4.091	2.19349	0.414534	P31119	Bacterial dataset
1.84907	1.84907	1.35022	0.792952	2.20805	0.432341	P31697	Bacterial dataset
5.33431	5.33431	14.9863	9.97936	3.55912	0.244962	P31120	Bacterial dataset
33.2035	33.2035	40.0753	40.52	12.7831	1.95555	P31131	Bacterial dataset
17.7666	17.7666	28.6859	27.2014	22.892	1.17772	P31133	Bacterial dataset
1.87559	1.87559	1.4181	0.429953	1.33197	0.203664	P31134	Bacterial dataset
51.2864	51.2864	65.2161	64.8052	119.091	2.20625	P31142	Bacterial dataset
1.47473	1.47473	6.52033	5.70721	0.516947	0.397272	P31224	Bacterial dataset
13.6459	13.6459	22.291	20.0136	11.88	0.52061	P31433	Bacterial dataset
35.3664	35.3664	44.2035	45.9145	13.4019	2.77059	P31130	Bacterial dataset
0.308598	0.308598	1.22866	0.890349	0.0774204	0.228033	P30958	Bacterial dataset
6.53284	6.53284	6.28964	5.70573	1.9538	0.531621	P31802	Bacterial dataset
0.367319	0.367319	0.697826	0.672902	1.21191	0.249244	P31808	Bacterial dataset
28.7286	28.7286	33.4086	33.3707	112.626	1.01964	P33195	Bacterial dataset
5.92813	5.92813	5.18801	5.56936	1.84696	0.436847	P33136	Bacterial dataset
29.4016	29.4016	27.7193	28.8439	63.2677	0.986202	P33030	Bacterial dataset
65.4819	65.4819	74.2117	75.5615	300	6.16302	P33025	Bacterial dataset
30.2403	30.2403	37.9425	37.5289	27.8493	1.2096	P33018	Bacterial dataset
25.0634	25.0634	29.2948	29.0629	16.4818	1.24154	P33012	Bacterial dataset
0.2213	0.2213	1.87526	1.22526	0.208869	0.348149	P32703	Bacterial dataset
0.149297	0.149297	7.6516	5.922	0.0802838	0.197841	P32695	Bacterial dataset
0.238074	0.238074	4.08237	4.28443	0.084019	0.392705	P32685	Bacterial dataset
1.99358	1.99358	2.97175	1.13521	0.766292	0.328485	P32684	Bacterial dataset
5.80902	5.80902	6.17488	5.15792	5.31052	0.524476	P32681	Bacterial dataset
6.66031	6.66031	10.4279	9.80944	3.8111	0.879848	P32680	Bacterial dataset
31.8846	31.8846	34.8396	35.9446	18.9515	2.1323	P32669	Bacterial dataset
0.120389	0.120389	1.97057	2.0921	0.0291839	0.219163	P32664	Bacterial dataset
0.56628	0.56628	9.1049	8.29779	0.302741	0.38806	P32662	Bacterial dataset
3.34442	3.34442	2.90617	1.89768	0.717899	0.875236	P32177	Bacterial dataset
10.4949	10.4949	10.8269	10.1271	3.80132	0.854834	P32176	Bacterial dataset
1.46491	1.46491	4.42648	3.96504	0.454436	0.676239	P31825	Bacterial dataset
0.0872289	0.0872289	0.585243	0.0485867	0.0574302	0.238172	P31827	Bacterial dataset
0.183687	0.183687	0.315374	0.0207764	0.420002	0.178436	P31828	Bacterial dataset
23.8873	23.8873	34.3941	32.1367	21.836	0.957289	P31979	Bacterial dataset
1.7289	1.7289	0.855208	0.224232	0.858211	0.344789	P31992	Bacterial dataset
10.0456	10.0456	15.9175	14.1023	2.56819	0.93417	P32053	Bacterial dataset
28.8041	28.8041	37.1222	35.8528	26.087	0.787551	P31806	Bacterial dataset
24.1404	24.1404	25.6732	25.8884	19.8843	0.68355	P32099	Bacterial dataset
9.67645	9.67645	8.39956	9.29207	7.88555	0.761849	P32131	Bacterial dataset
30.1424	30.1424	29.6895	30.5852	23.1122	0.844848	P32144	Bacterial dataset
17.0917	17.0917	17.9783	17.2278	5.90081	0.374793	P32157	Bacterial dataset
0.543548	0.543548	1.08743	1.05541	0.786157	0.188737	P32160	Bacterial dataset
0.01887	0.01887	6.39614	4.63476	0.0116394	0.43333	P32162	Bacterial dataset
3.78777	3.78777	3.31765	3.07195	4.49098	0.215602	P32173	Bacterial dataset
0.35231	0.35231	4.08493	3.00142	0.155999	0.207452	P32125	Bacterial dataset
19.7268	19.7268	26.9739	26.9726	10.4221	0.860339	P33218	Bacterial dataset
9.12129	9.12129	14.1506	14.0501	11.2019	0.691982	P30871	Bacterial dataset
1.14879	1.14879	5.4952	5.21827	0.524467	0.17574	P30864	Bacterial dataset
58.3266	58.3266	67.7056	69.5333	56.2012	8.48177	P28904	Bacterial dataset
10.5857	10.5857	10.297	10.9974	12.624	0.982043	P28903	Bacterial dataset
1.56518	1.56518	7.55967	5.91462	0.517998	0.150783	P28861	Bacterial dataset
0.0268519	0.0268519	3.75781	2.84054	0.0900725	0.236515	P28635	Bacterial dataset
1.93608	1.93608	2.02896	1.46829	4.06331	0.225959	P28634	Bacterial dataset
0.647798	0.647798	1.3771	0.615268	1.57914	0.193962	P28632	Bacterial dataset
0.214858	0.214858	2.23797	1.55367	0.027778	0.203277	P28631	Bacterial dataset
0.231767	0.231767	1.29075	0.773693	0.170161	0.196599	P28630	Bacterial dataset
6.79143	6.79143	6.75079	6.64904	3.59429	0.493629	P28306	Bacterial dataset
10.5671	10.5671	14.3397	11.2871	6.62762	0.356688	P28305	Bacterial dataset
12.5087	12.5087	11.5734	11.7675	8.72892	0.352045	P28304	Bacterial dataset
17.343	17.343	27.8368	25.3333	42.9522	0.590717	P28249	Bacterial dataset
13.4368	13.4368	15.1016	13.8191	6.59557	0.533394	P28248	Bacterial dataset
20.4869	20.4869	28.2694	25.776	7.92059	1.42451	P28224	Bacterial dataset
6.48162	6.48162	7.43671	6.11204	2.41708	0.581069	P27859	Bacterial dataset
0.335978	0.335978	1.87822	1.26169	0.211386	0.18559	P27848	Bacterial dataset
5.55027	5.55027	4.82041	4.58271	1.58446	0.50707	P27838	Bacterial dataset
10.2205	10.2205	14.0568	13.3827	23.4192	0.364835	P27302	Bacterial dataset
3.58675	3.58675	9.756	6.64189	14.7347	0.606564	P27302;P33570	Bacterial dataset
15.2636	15.2636	20.2985	19.8525	23.5255	1.09586	P27303	Bacterial dataset
0.0939655	0.0939655	0.349375	0.00759379	0.0118561	0.238973	P27305	Bacterial dataset
69.5375	69.5375	79.7277	81.2495	300	3.60422	P27306	Bacterial dataset
10.7721	10.7721	15.038	15.9798	16.8361	0.420064	P27431	Bacterial dataset
2.52325	2.52325	1.81648	2.08083	2.53643	0.2403	P28905	Bacterial dataset
10.9132	10.9132	25.7632	23.808	29.1869	0.567809	P27434	Bacterial dataset
41.3579	41.3579	47.5036	48.5238	54.0906	2.21975	P27828	Bacterial dataset
34.6661	34.6661	41.5323	42.4865	48.0094	2.06809	P27829	Bacterial dataset
29.5499	29.5499	38.462	37.7311	16.6024	2.04666	P27830	Bacterial dataset
3.43608	3.43608	12.2891	6.73538	2.81631	0.84204	P27830;P37759	Bacterial dataset
24.6626	24.6626	32.8952	31.7964	12.9397	1.55763	P27833	Bacterial dataset
18.7353	18.7353	26.3514	22.7833	4.61721	1.4593	P27836	Bacterial dataset
71.1127	71.1127	79.8486	82.1031	207.757	8.22193	P27550	Bacterial dataset
11.2516	11.2516	18.2588	15.9918	10.9244	0.406649	P30870	Bacterial dataset
61.9631	61.9631	69.8212	72.2201	55.4111	5.96402	P29012	Bacterial dataset
1.76124	1.76124	3.662	1.29537	0.82852	0.18016	P29018	Bacterial dataset
36.4546	36.4546	45.6291	46.0656	9.80461	1.49086	P30863	Bacterial dataset
1.48828	1.48828	3.16727	2.12809	1.0004	0.41507	P30860	Bacterial dataset
21.0756	21.0756	28.9014	27.5283	6.51565	0.980248	P30859	Bacterial dataset
25.2604	25.2604	27.8427	28.6031	18.8549	2.15824	P30855	Bacterial dataset
23.4778	23.4778	34.0853	32.8197	14.1926	1.37217	P30850	Bacterial dataset
4.73243	4.73243	4.21693	3.69136	2.21534	0.587603	P30847	Bacterial dataset
0.033244	0.033244	4.54593	1.92968	0.040674	0.302691	P30843	Bacterial dataset
4.92574	4.92574	6.18334	5.49715	9.77487	0.525021	P30750	Bacterial dataset
4.10256	4.10256	3.35888	3.31487	5.07182	0.218435	P30749	Bacterial dataset
2.22733	2.22733	3.33825	2.90888	2.04954	0.310616	P30748	Bacterial dataset
3.39108	3.39108	4.6389	1.42868	1.29321	1.04066	P30745	Bacterial dataset
2.37622	2.37622	4.98287	3.53322	0.645135	0.334344	P30744	Bacterial dataset
14.4738	14.4738	15.2612	16.31	6.15773	1.1	P30178	Bacterial dataset
7.01448	7.01448	8.50198	6.20019	3.14834	0.289654	P30177	Bacterial dataset
1.10598	1.10598	2.40476	1.59119	0.389288	0.262897	P30140	Bacterial dataset
0.39148	0.39148	0.198006	0.511777	0.335193	0.149747	P30139	Bacterial dataset
21.1912	21.1912	20.4052	21.5459	27.0024	1.06569	P30138	Bacterial dataset
0.810571	0.810571	2.37723	0.825376	1.25308	0.141784	P29131	Bacterial dataset
19.1318	19.1318	24.3699	22.7833	8.16173	1.12239	P29208	Bacterial dataset
7.11763	7.11763	10.3897	8.22416	1.89514	0.316376	P29217	Bacterial dataset
0.604231	0.604231	2.62231	2.50943	0.211841	0.280773	P29680	Bacterial dataset
9.29615	9.29615	8.46728	8.63929	5.17189	0.699248	P29745	Bacterial dataset
5.13517	5.13517	6.81882	4.24107	1.80933	0.212054	P30011	Bacterial dataset
3.2747	3.2747	4.60882	3.84436	3.53767	0.331058	P29013	Bacterial dataset
21.778	21.778	24.6519	23.5027	22.0367	1.39422	P30014	Bacterial dataset
17.7387	17.7387	22.4193	20.92	8.74712	1.37612	P30126	Bacterial dataset
3.53491	3.53491	3.29909	1.61745	1.41282	0.252016	P30128	Bacterial dataset
0.584421	0.584421	0.3704	0.408723	0.314813	0.21819	P30130	Bacterial dataset
1.05758	1.05758	1.22208	0.490431	0.836186	0.43911	P30131	Bacterial dataset
2.08298	2.08298	2.18727	1.25154	1.96537	0.234267	P30136	Bacterial dataset
6.6723	6.6723	5.79341	6.27716	8.00496	0.544813	P30137	Bacterial dataset
37.4907	37.4907	42.467	43.1444	34.7031	1.99346	P30125	Bacterial dataset
15.8567	15.8567	18.9956	19.2893	9.54033	1.45798	P27300	Bacterial dataset
20.5729	20.5729	21.9782	23.2284	22.2638	1.24283	P33219	Bacterial dataset
24.1743	24.1743	24.1726	25.1626	34.7496	1.14137	P33224	Bacterial dataset
6.60952	6.60952	9.89392	8.11117	6.48493	0.722227	P37745	Bacterial dataset
0.743026	0.743026	2.18569	0.678611	0.692104	0.360879	P37744;P61887	Bacterial dataset
9.48021	9.48021	14.3069	10.9034	18.2082	0.610321	P37744	Bacterial dataset
4.05574	4.05574	6.44362	4.78263	1.2589	0.434913	P37692	Bacterial dataset
18.0207	18.0207	21.0701	21.6991	4.58959	2.18171	P37691	Bacterial dataset
5.66913	5.66913	11.9535	6.78803	1.80752	0.330493	P37690	Bacterial dataset
82.4565	82.4565	99.8533	101.453	177.479	11.7921	P37689	Bacterial dataset
67.6603	67.6603	73.2965	75.7513	132.606	5.14397	P37685	Bacterial dataset
2.01534	2.01534	2.52271	2.06106	3.54906	0.429966	P37671	Bacterial dataset
16.1903	16.1903	27.6244	24.1546	14.5638	1.25303	P37666	Bacterial dataset
14.9842	14.9842	14.3322	14.3683	14.5393	0.975626	P37665	Bacterial dataset
55.3729	55.3729	67.1251	68.2647	33.5763	2.51623	P37661	Bacterial dataset
8.81412	8.81412	8.92592	9.33903	4.85929	0.963436	P37659	Bacterial dataset
4.63392	4.63392	9.39055	3.60083	1.2448	0.259422	P37649	Bacterial dataset
2.21358	2.21358	4.47212	2.55845	1.35828	0.142253	P37648	Bacterial dataset
12.4498	12.4498	22.0888	17.8866	5.70925	0.407634	P37647	Bacterial dataset
29.2988	29.2988	31.8613	32.8519	30.92	1.26787	P37645	Bacterial dataset
71.5934	71.5934	79.6767	81.7164	205.265	4.94974	P37440	Bacterial dataset
10.8518	10.8518	19.2059	18.4051	1.48335	0.991249	P37590	Bacterial dataset
16.9469	16.9469	16.2657	17.1319	18.2822	0.536771	P37595	Bacterial dataset
4.10335	4.10335	3.7994	3.28889	6.77211	0.531212	P37613	Bacterial dataset
5.24985	5.24985	6.79709	6.20551	5.68739	0.263627	P37615	Bacterial dataset
3.086	3.086	5.11415	2.5881	0.808047	0.405478	P37617	Bacterial dataset
17.8875	17.8875	20.4478	20.4857	28.5751	1.30051	P37747	Bacterial dataset
0.231767	0.231767	9.11909	5.92045	1.94618	0.29315	P37623	Bacterial dataset
25.1704	25.1704	27.928	29.2492	60.2515	1.31243	P37626	Bacterial dataset
22.0111	22.0111	26.4149	26.926	8.56667	1.6242	P37631	Bacterial dataset
23.7415	23.7415	27.0574	27.3097	14.9916	0.97554	P37634	Bacterial dataset
0.335978	0.335978	0.46663	0.0200367	0.295446	0.16137	P37636	Bacterial dataset
0.153447	0.153447	0.121417	0.0371007	0.0922863	0.168375	P37637	Bacterial dataset
0.0807482	0.0807482	0.539025	0.182173	0.0789476	0.236202	P37642	Bacterial dataset
16.8325	16.8325	19.6773	19.1451	25.4144	0.739821	P37624	Bacterial dataset
3.03962	3.03962	9.80932	6.34216	2.71421	1.37926	P37353	Bacterial dataset
12.721	12.721	16.4615	15.999	6.33541	1.08736	P37749	Bacterial dataset
6.04812	6.04812	8.85749	8.1998	14.0026	0.523355	P37751	Bacterial dataset
45.3391	45.3391	55.9197	56.4413	54.5126	2.88236	P39265	Bacterial dataset
3.1787	3.1787	4.5467	3.94254	3.06459	0.403279	P39199	Bacterial dataset
50.038	50.038	61.1371	62.6407	27.1164	7.26122	P39187	Bacterial dataset
0.520747	0.520747	0.73402	0.209858	0.297666	2.15469	P39180	Bacterial dataset
37.0554	37.0554	44.2475	45.7833	18.1421	2.51453	P39177	Bacterial dataset
15.5999	15.5999	24.6337	23.6004	10.6987	0.688302	P39176	Bacterial dataset
55.4465	55.4465	58.8461	60.5979	126.157	3.48893	P39173	Bacterial dataset
32.1574	32.1574	35.8366	36.9704	14.4218	5.06476	P39172	Bacterial dataset
11.8879	11.8879	11.1646	11.3617	3.33209	1.69003	P39165	Bacterial dataset
2.86708	2.86708	6.68552	6.6468	0.774227	0.271035	P39161	Bacterial dataset
29.4084	29.4084	35.564	36.0301	115.976	1.24154	P39160	Bacterial dataset
19.7935	19.7935	23.281	23.8413	8.54434	0.589631	P39099	Bacterial dataset
13.616	13.616	16.5381	16.1316	9.16612	0.646063	P38521	Bacterial dataset
8.10288	8.10288	8.81749	7.21873	3.29222	0.422546	P38506	Bacterial dataset
22.8691	22.8691	28.9964	27.28	23.8932	0.9453	P38489	Bacterial dataset
19.1764	19.1764	19.0654	20.2187	18.6109	1.64361	P38105	Bacterial dataset
34.3664	34.3664	41.0205	42.2755	19.9582	3.29155	P38104	Bacterial dataset
3.92095	3.92095	5.72072	4.59538	1.24685	0.211733	P37757	Bacterial dataset
25.5852	25.5852	28.4573	29.6062	36.8865	1.30136	P37759	Bacterial dataset
8.55976	8.55976	13.7857	10.4804	27.1942	0.803682	P37760	Bacterial dataset
23.7584	23.7584	28.7776	28.4761	89.4153	1.94145	P37765	Bacterial dataset
2.2742	2.2742	0.947897	1.05463	1.83355	0.25985	P37767	Bacterial dataset
4.68791	4.68791	11.387	12.1377	0.75889	0.462371	P37769	Bacterial dataset
6.71743	6.71743	9.38073	7.87286	4.85456	0.92781	P37750	Bacterial dataset
19.2253	19.2253	23.5725	24.0811	9.81249	0.988324	P37773	Bacterial dataset
14.8314	14.8314	22.3717	16.9416	2.95095	0.935806	P37794	Bacterial dataset
46.203	46.203	51.4722	53.1322	61.1355	1.93493	P37902	Bacterial dataset
60.4286	60.4286	71.6533	73.5156	55.7863	4.05929	P37903	Bacterial dataset
3.30134	3.30134	3.98157	1.48048	0.880266	0.532479	P37908	Bacterial dataset
25.4478	25.4478	28.2302	29.9271	13.8333	1.3894	P38038	Bacterial dataset
6.36591	6.36591	11.4047	9.73386	20.9244	0.298078	P38051	Bacterial dataset
2.17649	2.17649	3.9662	2.87081	1.90627	0.338046	P37774	Bacterial dataset
0.373419	0.373419	1.86017	0.92605	0.181719	0.168741	P33221	Bacterial dataset
27.8985	27.8985	39.3281	35.3016	5.44495	1.51771	P37351	Bacterial dataset
1.11245	1.11245	2.10305	1.99379	0.420857	0.305041	P37348	Bacterial dataset
0.29815	0.29815	3.13792	2.49129	0.158439	0.251268	P36655	Bacterial dataset
0.357794	0.357794	2.40486	1.80905	0.129709	0.281356	P36649	Bacterial dataset
2.29913	2.29913	1.56723	0.512774	1.81022	0.401178	P36566	Bacterial dataset
0.0325134	0.0325134	2.39106	1.70636	0.128288	0.206526	P36562	Bacterial dataset
0.0189318	0.0189318	0.32288	0.143039	0.765297	0.199743	P36553	Bacterial dataset
23.2979	23.2979	25.1121	25.0115	15.4466	1.23016	P36548	Bacterial dataset
9.82152	9.82152	10.0591	9.856	14.7894	0.588339	P35340	Bacterial dataset
29.1975	29.1975	31.0479	31.526	85.7916	0.709057	P34209	Bacterial dataset
1.35611	1.35611	4.58472	2.87549	0.413793	0.694673	P33941	Bacterial dataset
30.3025	30.3025	31.2449	32.6586	39.6414	1.58746	P33940	Bacterial dataset
15.1816	15.1816	15.995	16.1508	18.6619	0.915298	P33937	Bacterial dataset
0.496601	0.496601	1.70086	1.19957	0.204456	0.240027	P33920	Bacterial dataset
8.42555	8.42555	10.5465	9.99645	4.07224	0.830074	P33919	Bacterial dataset
0.558731	0.558731	0.492564	0.348442	0.263178	0.156333	P33916	Bacterial dataset
23.2408	23.2408	24.8675	24.9363	28.4223	0.562713	P33913	Bacterial dataset
8.0265	8.0265	8.63789	9.21623	5.34234	1.20372	P33667	Bacterial dataset
8.75554	8.75554	7.78341	8.53075	10.4332	2.3869	P33650	Bacterial dataset
30.2357	30.2357	33.6497	34.1478	94.2487	0.982205	P33232	Bacterial dataset
2.79649	2.79649	5.1737	3.82582	2.33784	0.227096	P33355	Bacterial dataset
0.614377	0.614377	0.888495	0.54151	0.417232	0.28572	P33360	Bacterial dataset
14.7013	14.7013	19.8298	19.8313	28.1639	0.980475	P33362	Bacterial dataset
13.9148	13.9148	21.6193	19.4047	43.1698	0.364528	P33363	Bacterial dataset
3.43527	3.43527	4.39973	3.98989	2.09729	0.325363	P33368	Bacterial dataset
13.096	13.096	17.7463	15.9366	2.42514	0.5595	P36659	Bacterial dataset
0.422388	0.422388	0.691864	0.579931	0.383085	0.166302	P33570	Bacterial dataset
0.558015	0.558015	0.492387	0.0558218	0.396833	0.381209	P33593	Bacterial dataset
0.331296	0.331296	0.518761	0.287942	0.134094	0.333127	P33594	Bacterial dataset
27.7528	27.7528	33.8765	33.5164	30.7705	0.933449	P33599	Bacterial dataset
25.96	25.96	32.596	31.9989	114.522	0.855972	P33602	Bacterial dataset
13.6679	13.6679	15.3537	15.2987	26.0553	0.628494	P33643	Bacterial dataset
2.61736	2.61736	4.19931	3.53247	1.55602	0.1728	P33644	Bacterial dataset
2.39338	2.39338	2.1684	1.14738	2.12191	0.308859	P33590	Bacterial dataset
64.7943	64.7943	75.806	77.5666	73.4134	6.07238	P37349	Bacterial dataset
10.1972	10.1972	19.5827	16.3709	10.3274	0.461582	P36673	Bacterial dataset
51.6283	51.6283	56.2751	57.8223	176.176	2.70733	P36683	Bacterial dataset
0.50364	0.50364	0.781085	0.448912	0.250534	0.253451	P37344	Bacterial dataset
26.6266	26.6266	27.5292	28.9516	58.2634	2.37672	P37342	Bacterial dataset
37.8161	37.8161	45.7986	47.1918	11.1867	3.71009	P37339	Bacterial dataset
41.457	41.457	47.1111	48.5013	46.843	1.39163	P37330	Bacterial dataset
36.0439	36.0439	48.1526	47.7485	16.5547	2.11486	P37329	Bacterial dataset
3.08958	3.08958	2.21103	2.1874	3.65539	0.334907	P37327	Bacterial dataset
24.2859	24.2859	34.0133	31.4008	13.1522	0.83653	P37313	Bacterial dataset
2.98654	2.98654	3.45139	2.61683	6.04061	0.40676	P37197	Bacterial dataset
16.297	16.297	19.7251	20.8698	36.6725	1.0057	P37194	Bacterial dataset
68.8362	68.8362	79.8722	82.2903	65.4516	4.38118	P37188	Bacterial dataset
2.02783	2.02783	2.41973	0.930534	1.01831	0.284584	P37182	Bacterial dataset
2.85582	2.85582	6.47975	3.22083	2.40992	0.178899	P37177	Bacterial dataset
5.51432	5.51432	7.0471	7.11175	10.3537	1.52082	P37146	Bacterial dataset
3.82503	3.82503	9.05355	5.53088	4.4046	0.698797	P37128	Bacterial dataset
19.4781	19.4781	24.6431	22.7835	10.5211	0.654779	P37095	Bacterial dataset
3.54888	3.54888	2.68364	2.01831	2.96144	0.541653	P37052	Bacterial dataset
36.283	36.283	43.322	44.5009	41.8578	3.00071	P37051	Bacterial dataset
5.42427	5.42427	3.78374	4.17438	3.97654	0.372921	P36767	Bacterial dataset
7.68581	7.68581	6.87002	7.32403	9.6721	0.618026	P36771	Bacterial dataset
0.773449	0.773449	3.17329	1.85936	0.253001	0.306872	P36879	Bacterial dataset
44.9875	44.9875	51.1562	52.1629	49.7108	3.82301	P36928	Bacterial dataset
1.71052	1.71052	2.76057	2.63674	3.65539	0.303787	P36929	Bacterial dataset
35.7454	35.7454	36.7923	37.318	122.386	0.61131	P36938	Bacterial dataset
3.89944	3.89944	5.36102	2.7055	1.03367	0.608388	P36680	Bacterial dataset
9.37842	9.37842	18.0376	14.6731	9.586	0.873453	P36979	Bacterial dataset
17.7685	17.7685	19.1449	20.0558	9.54721	1.16815	P36999	Bacterial dataset
23.9801	23.9801	31.2571	30.239	45.1868	1.68746	P37005	Bacterial dataset
6.70582	6.70582	12.9801	11.492	13.8948	0.909083	P37019	Bacterial dataset
0.638412	0.638412	2.50508	1.2407	0.304651	0.322046	P37024	Bacterial dataset
0.162326	0.162326	3.40216	2.90612	0.0964182	0.265897	P37025	Bacterial dataset
0.190511	0.190511	0.189537	0.100341	0.330391	0.182571	P37028	Bacterial dataset
7.54665	7.54665	6.42114	6.82993	9.11763	1.9783	P36995	Bacterial dataset
2.69842	2.69842	3.43351	1.41727	0.519072	0.366152	P39274	Bacterial dataset
9.53904	9.53904	9.20904	9.05808	4.20365	0.543482	P27298	Bacterial dataset
4.21776	4.21776	8.49136	8.46578	11.0386	0.521914	P27278	Bacterial dataset
1.48967	1.48967	6.06264	3.16415	0.967085	0.147521	P16700	Bacterial dataset
1.7289	1.7289	4.91897	4.3901	8.1097	0.294765	P16691	Bacterial dataset
48.1479	48.1479	53.1199	54.4194	121.635	2.69624	P16681	Bacterial dataset
23.1303	23.1303	31.3227	30.6644	41.6773	1.70088	P16676	Bacterial dataset
5.21143	5.21143	5.50118	5.72656	4.73315	0.444678	P16659	Bacterial dataset
12.9563	12.9563	19.4223	18.7613	4.91568	1.6884	P16528	Bacterial dataset
4.63618	4.63618	6.49919	7.19281	1.13841	0.501394	P16525	Bacterial dataset
26.271	26.271	30.4126	30.664	19.1136	0.632439	P16456	Bacterial dataset
12.8047	12.8047	15.7027	14.0185	4.47291	0.688761	P16384	Bacterial dataset
13.2494	13.2494	12.1696	12.6425	8.52626	0.638662	P16095	Bacterial dataset
1.4135	1.4135	2.61783	1.76255	1.6808	0.297424	P15993	Bacterial dataset
31.6045	31.6045	36.4118	37.8602	18.4418	2.07949	P15977	Bacterial dataset
9.56231	9.56231	14.6096	13.5924	25.3661	2.34891	P15877	Bacterial dataset
16.5465	16.5465	15.8707	16.9029	8.80355	0.861208	P15770	Bacterial dataset
1.15066	1.15066	3.32693	2.08261	4.6173	0.164622	P15723	Bacterial dataset
10.8784	10.8784	9.73227	10.1446	12.4912	0.5514	P15640	Bacterial dataset
14.3094	14.3094	20.0126	19.4038	9.83655	1.22467	P15639	Bacterial dataset
2.34857	2.34857	2.43317	0.763069	0.913197	0.406051	P14294	Bacterial dataset
0.527986	0.527986	0.456607	0.165782	0.54795	0.339991	P14375	Bacterial dataset
25.2794	25.2794	27.3456	28.453	58.7792	5.09729	P14407	Bacterial dataset
0.965899	0.965899	1.06111	0.368832	0.74643	0.264631	P14900	Bacterial dataset
20.9508	20.9508	25.5224	25.4644	12.8167	2.34317	P15005	Bacterial dataset
17.7545	17.7545	28.0419	24.1349	26.7085	0.509616	P15034	Bacterial dataset
4.63474	4.63474	11.0581	9.05883	10.8248	0.523637	P16703	Bacterial dataset
0.670958	0.670958	1.57566	0.669027	0.218322	0.262473	P15038	Bacterial dataset
5.02301	5.02301	4.25657	4.40777	5.70397	1.15663	P15047	Bacterial dataset
2.65476	2.65476	2.4511	1.45434	3.71389	0.197918	P15067	Bacterial dataset
63.8053	63.8053	79.3268	80.6256	53.0594	9.52503	P15078	Bacterial dataset
2.84835	2.84835	2.29741	2.24527	1.04414	0.415895	P15254	Bacterial dataset
2.15374	2.15374	2.85758	2.02932	4.1475	0.144264	P15288	Bacterial dataset
8.63012	8.63012	11.6778	9.29416	2.28872	0.405294	P15373	Bacterial dataset
1.98399	1.98399	2.81103	1.79989	1.0691	0.309504	P15042	Bacterial dataset
3.66634	3.66634	8.60538	3.21362	1.14308	1.37173	P14176	Bacterial dataset
11.8626	11.8626	11.2101	12.1403	15.3774	2.08289	P16869	Bacterial dataset
5.62929	5.62929	10.9083	10.1307	1.61955	0.78774	P17109	Bacterial dataset
12.0293	12.0293	12.4208	12.7928	3.21346	0.83726	P20099	Bacterial dataset
14.9048	14.9048	19.4648	19.2547	9.33722	0.929596	P20083	Bacterial dataset
1.13573	1.13573	5.25941	3.15801	1.85174	0.16408	P19934	Bacterial dataset
75.7954	75.7954	80.7841	83.066	300	3.98087	P19926	Bacterial dataset
29.6871	29.6871	31.8001	32.1158	56.3811	0.958594	P19636	Bacterial dataset
0.453917	0.453917	1.19155	1.306	1.51229	0.17029	P19624	Bacterial dataset
9.88718	9.88718	17.4392	13.1081	5.37759	0.748121	P19319	Bacterial dataset
13.4227	13.4227	19.1071	15.1662	4.19131	0.929016	P19318	Bacterial dataset
14.8826	14.8826	14.3618	15.0208	19.6749	0.65037	P18956	Bacterial dataset
52.036	52.036	60.0488	60.5745	156.758	2.79609	P18843	Bacterial dataset
5.21151	5.21151	9.54544	5.68558	3.52784	0.41313	P18811	Bacterial dataset
4.43111	4.43111	3.42672	3.56241	4.69885	1.42428	P18776	Bacterial dataset
2.03175	2.03175	6.99198	7.17495	0.482032	1.23754	P18775;P77374	Bacterial dataset
10.1185	10.1185	9.19886	10.1307	12.3062	2.37003	P18775	Bacterial dataset
0.189885	0.189885	0.0670617	0.717475	0.00687766	0.222703	P18392	Bacterial dataset
5.18066	5.18066	9.56554	6.50595	2.02656	0.454436	P18390	Bacterial dataset
28.0181	28.0181	30.5314	31.5802	78.1424	1.96038	P18335	Bacterial dataset
16.2564	16.2564	19.3238	18.887	26.0681	0.489801	P17115	Bacterial dataset
9.86513	9.86513	11.2054	11.4993	6.02845	0.715649	P17117	Bacterial dataset
28.9119	28.9119	30.5211	31.7507	43.3313	1.39611	P17169	Bacterial dataset
2.73424	2.73424	2.81249	1.88984	3.84391	0.995208	P17315	Bacterial dataset
0.0490553	0.0490553	2.89057	1.54765	0.087084	0.198438	P17443	Bacterial dataset
1.43771	1.43771	2.84283	1.18533	2.38423	0.170485	P17445	Bacterial dataset
19.9705	19.9705	22.625	22.6323	17.1648	1.41652	P16926	Bacterial dataset
6.04874	6.04874	12.3043	10.1701	1.45978	1.57677	P17802	Bacterial dataset
19.0231	19.0231	25.2629	24.1202	13.6592	1.27428	P17854	Bacterial dataset
0.419848	0.419848	3.23943	1.43288	0.281934	0.175419	P17888	Bacterial dataset
18.9233	18.9233	28.1415	27.164	13.0362	0.960478	P17952	Bacterial dataset
8.15896	8.15896	8.38588	8.63268	3.71443	0.605328	P17993	Bacterial dataset
1.84718	1.84718	3.37143	3.00565	1.50124	0.364614	P18133	Bacterial dataset
0.531607	0.531607	0.668272	0.310125	0.799987	0.169321	P18196	Bacterial dataset
11.9574	11.9574	12.5227	13.4266	5.63384	0.802258	P17846	Bacterial dataset
15.4748	15.4748	17.5755	18.351	5.40642	0.650377	P20605	Bacterial dataset
13.2737	13.2737	15.2195	15.1819	17.3021	2.05911	P14175	Bacterial dataset
25.2665	25.2665	28.2372	29.0791	47.3139	1.40448	P13857	Bacterial dataset
29.4926	29.4926	33.9094	33.466	24.5028	0.873952	P10908	Bacterial dataset
25.4813	25.4813	29.3955	29.3759	6.57334	1.63845	P10907	Bacterial dataset
14.9236	14.9236	13.4187	14.2954	19.4757	0.858232	P10902	Bacterial dataset
3.3537	3.3537	2.89011	2.37708	1.83537	0.435578	P10443	Bacterial dataset
9.30133	9.30133	13.0081	11.6782	13.6592	1.54781	P10442	Bacterial dataset
0.730466	0.730466	14.1722	10.4182	0.269961	0.176609	P10441	Bacterial dataset
6.95332	6.95332	9.11838	9.31569	12.7181	0.551194	P10408	Bacterial dataset
41.2176	41.2176	52.9735	54.1256	86.8232	3.80149	P10384	Bacterial dataset
4.33082	4.33082	3.95549	4.28223	5.58654	1.19512	P10378	Bacterial dataset
61.3739	61.3739	63.3887	65.3143	253.551	4.56251	P10371	Bacterial dataset
9.42211	9.42211	19.963	16.4348	14.942	0.465752	P10346	Bacterial dataset
0.657989	0.657989	1.88146	0.927601	1.08141	0.169208	P10121	Bacterial dataset
1.6715	1.6715	3.51756	1.94649	2.36791	0.207169	P10100	Bacterial dataset
46.2216	46.2216	57.0609	57.9697	209.642	3.33336	P0DTT0	Bacterial dataset
6.60749	6.60749	19.1629	13.8936	3.40311	1.01474	P0DP89	Bacterial dataset
3.16927	3.16927	12.696	10.4589	0.680905	0.542768	P0DMC7	Bacterial dataset
5.70719	5.70719	5.94684	5.57073	3.2655	0.596381	P0DMC5	Bacterial dataset
53.6673	53.6673	61.139	62.822	199.809	8.40714	P0C0L7	Bacterial dataset
0.554558	0.554558	0.501869	0.394338	0.264179	0.190934	P0C0L9	Bacterial dataset
1.59602	1.59602	2.45589	1.52144	0.528847	0.159457	P0C0R7	Bacterial dataset
0.246779	0.246779	6.25197	3.5317	0.642502	0.451382	P0C0S1	Bacterial dataset
5.54386	5.54386	4.89861	5.05042	2.74153	0.445418	P0C0U4	Bacterial dataset
0.153415	0.153415	2.26069	2.39517	0.0728224	0.286298	P0C0V0	Bacterial dataset
34.5637	34.5637	39.5867	40.2563	29.9317	1.45812	P11071	Bacterial dataset
59.2665	59.2665	64.2029	66.4234	90.389	4.12127	P0C8J6	Bacterial dataset
31.5308	31.5308	37.14	37.7065	26.5011	4.85758	P0C8J8;P0C8K0	Bacterial dataset
0.114472	0.114472	3.3884	1.72766	0.0320665	0.239894	P0C960	Bacterial dataset
17.1194	17.1194	26.7637	25.4086	22.4086	1.08876	P0CB39	Bacterial dataset
0.613343	0.613343	2.60339	2.65898	0.215858	0.721069	P0CF66;P0CF67;P0CF68;P0CF69;P0CF70	Bacterial dataset
24.6009	24.6009	33.289	32.487	16.0034	3.2509	P0CG19	Bacterial dataset
37.7065	37.7065	45.4136	46.6852	25.2765	2.85548	P0CK95	Bacterial dataset
48.6835	48.6835	54.3919	56.1644	72.1156	4.40198	P0C8J8	Bacterial dataset
19.3681	19.3681	25.3077	26.0501	21.4501	1.00964	P14081	Bacterial dataset
10.7813	10.7813	15.5409	13.1342	6.47038	1.02072	P11289	Bacterial dataset
32.6082	32.6082	34.0795	35.4224	96.2238	3.94195	P11349;P19318	Bacterial dataset
1.84428	1.84428	0.811193	0.665715	1.4802	0.184052	P13669	Bacterial dataset
13.6909	13.6909	19.4616	16.9934	6.32201	0.743295	P13518	Bacterial dataset
49.1904	49.1904	49.5598	51.586	134.733	1.79982	P13482	Bacterial dataset
0.612816	0.612816	6.14044	2.33819	0.926442	0.15214	P13458	Bacterial dataset
3.71475	3.71475	8.27067	6.44531	0.814559	0.375766	P13445	Bacterial dataset
13.1725	13.1725	13.0138	13.6108	10.3276	2.63419	P13039	Bacterial dataset
28.7035	28.7035	31.1422	31.9025	15.9868	3.88277	P13036	Bacterial dataset
5.12745	5.12745	14.7103	8.78652	0.746201	0.569983	P13035	Bacterial dataset
1.507	1.507	2.08355	1.60489	2.92271	0.540683	P13029	Bacterial dataset
35.2001	35.2001	40.3464	40.2464	24.728	1.08084	P13024	Bacterial dataset
14.0207	14.0207	15.5529	14.5795	11.0247	0.428464	P13016	Bacterial dataset
27.0506	27.0506	31.576	32.0198	54.8105	1.68039	P13009	Bacterial dataset
4.79805	4.79805	4.07687	3.13487	1.64398	0.506449	P13001	Bacterial dataset
2.38696	2.38696	2.39799	1.34857	1.23509	0.380904	P13000	Bacterial dataset
11.4158	11.4158	11.3726	11.3105	4.23289	0.787746	P12998	Bacterial dataset
14.3074	14.3074	15.9141	16.6917	25.7322	1.57105	P12996	Bacterial dataset
2.91744	2.91744	4.43756	2.93726	2.19818	0.209952	P12995	Bacterial dataset
10.7587	10.7587	16.8737	16.4377	1.9344	3.66202	P11350	Bacterial dataset
15.6656	15.6656	17.2472	17.3317	7.98109	1.26828	P11446	Bacterial dataset
29.0959	29.0959	31.1458	32.3597	77.3373	2.17996	P11447	Bacterial dataset
12.2883	12.2883	11.8141	12.732	16.8377	2.59593	P11454	Bacterial dataset
1.4135	1.4135	1.16613	1.28005	0.947623	0.313826	P11458	Bacterial dataset
0.682796	0.682796	1.23438	1.02424	0.45913	0.289813	P11557	Bacterial dataset
42.339	42.339	43.3892	45.3996	79.0023	5.03138	P11349	Bacterial dataset
14.8527	14.8527	16.6289	17.5125	12.6246	0.787928	P11875	Bacterial dataset
0.813516	0.813516	0.606478	0.329773	0.307612	0.247676	P12008	Bacterial dataset
3.24803	3.24803	2.63398	2.58568	2.89994	0.362727	P12281	Bacterial dataset
2.08156	2.08156	5.23544	5.07057	0.59793	0.210942	P12282	Bacterial dataset
4.88236	4.88236	5.67557	4.02889	2.73064	0.598135	P12295	Bacterial dataset
0.39078	0.39078	0.60729	0.60507	0.25402	0.163448	P12758	Bacterial dataset
16.9966	16.9966	19.6659	19.707	20.5266	0.693876	P12994	Bacterial dataset
12.7593	12.7593	16.1529	15.7476	9.56217	0.768163	P11880	Bacterial dataset
5.49833	5.49833	7.8208	6.12144	3.30195	0.410946	P27296	Bacterial dataset
51.3291	51.3291	53.2091	55.301	171.464	4.57291	P20966	Bacterial dataset
35.708	35.708	47.5271	46.9632	25.9676	2.52727	P21156	Bacterial dataset
3.68785	3.68785	3.43088	3.15945	1.9947	0.506287	P25534	Bacterial dataset
53.536	53.536	56.6806	58.705	113.71	2.44472	P25526	Bacterial dataset
7.77741	7.77741	7.33794	7.64193	3.4013	0.655959	P25524	Bacterial dataset
20.6416	20.6416	21.238	20.6528	16.7182	0.356526	P25522	Bacterial dataset
4.25365	4.25365	4.18662	4.44063	3.83465	0.388484	P25519	Bacterial dataset
54.9905	54.9905	59.3189	61.0564	240.324	2.65358	P25516	Bacterial dataset
5.05176	5.05176	9.38081	7.98873	17.4518	0.247257	P25437	Bacterial dataset
7.70582	7.70582	9.15436	8.23373	14.0514	0.464887	P25397	Bacterial dataset
0.68222	0.68222	2.7862	2.08915	0.329699	0.156995	P24555	Bacterial dataset
29.5478	29.5478	33.6492	34.5446	29.8636	1.55593	P24554	Bacterial dataset
0.510093	0.510093	0.389442	0.0465427	0.0357114	0.243718	P24255	Bacterial dataset
0.949204	0.949204	6.09312	3.64091	0.993015	0.472888	P24252	Bacterial dataset
0.617417	0.617417	1.0437	0.529328	0.202134	0.150765	P24251	Bacterial dataset
27.2124	27.2124	28.6968	29.1086	47.0912	0.83458	P24242	Bacterial dataset
46.6127	46.6127	48.7125	50.5	94.4557	1.69917	P24232	Bacterial dataset
2.38811	2.38811	1.479	1.46021	1.57479	0.399714	P24230	Bacterial dataset
19.3763	19.3763	23.0261	23.1845	6.53911	1.03096	P24228	Bacterial dataset
7.2898	7.2898	17.9266	14.9972	4.92723	0.568776	P23917	Bacterial dataset
3.43727	3.43727	6.36819	3.2195	1.63254	0.325632	P23930	Bacterial dataset
7.29251	7.29251	14.2755	11.44	5.70925	0.527982	P24171	Bacterial dataset
9.16756	9.16756	14.4495	13.5287	4.55798	0.948861	P24173	Bacterial dataset
0.151911	0.151911	2.09039	2.37126	0.0290636	0.21669	P24178	Bacterial dataset
17.0113	17.0113	21.7786	22.0849	26.0478	1.05728	P24182	Bacterial dataset
5.68751	5.68751	7.63233	7.74729	7.87542	0.55183	P25535	Bacterial dataset
17.9691	17.9691	23.196	22.1966	11.6367	1.18147	P24186	Bacterial dataset
10.7951	10.7951	10.7666	11.5178	10.8386	1.50363	P24192	Bacterial dataset
5.71332	5.71332	5.87485	5.23263	8.82669	0.662491	P24193	Bacterial dataset
18.0812	18.0812	19.9842	20.0081	18.8785	0.519791	P24202	Bacterial dataset
63.2376	63.2376	67.8506	69.8112	300	3.58736	P24203	Bacterial dataset
6.87842	6.87842	7.37648	6.30005	1.42022	0.616004	P24205	Bacterial dataset
48.8473	48.8473	49.2177	51.1256	167.929	1.58404	P24215	Bacterial dataset
0.159806	0.159806	2.08678	2.26997	0.188397	0.247948	P24188	Bacterial dataset
0.200461	0.200461	4.26296	3.56679	0.274746	0.185711	P23909	Bacterial dataset
12.8655	12.8655	22.8076	21.3029	64.3174	1.31384	P25536	Bacterial dataset
1.99923	1.99923	3.72551	3.62914	1.35132	0.427289	P25552	Bacterial dataset
12.8516	12.8516	14.4005	13.4761	11.2648	0.558692	P27250	Bacterial dataset
2.47778	2.47778	8.71659	7.1577	0.821323	0.207848	P27249	Bacterial dataset
43.86	43.86	49.8052	51.0837	20.0912	1.54704	P27248	Bacterial dataset
11.5987	11.5987	13.616	13.1597	9.44378	0.434178	P27247	Bacterial dataset
7.11909	7.11909	10.523	9.20693	2.56846	1.11832	P27242	Bacterial dataset
8.09556	8.09556	13.46	11.3551	10.0291	1.0043	P27240	Bacterial dataset
32.9681	32.9681	36.1642	37.4639	11.5419	2.23893	P27238	Bacterial dataset
4.26778	4.26778	7.6148	5.30132	17.6051	1.2751	P27129	Bacterial dataset
0.107684	0.107684	3.34305	3.03478	5.02462	0.337006	P27128	Bacterial dataset
0.205332	0.205332	1.48135	0.164886	0.220685	0.241592	P26648	Bacterial dataset
12.9795	12.9795	19.5263	19.2599	12.0601	1.1609	P26647	Bacterial dataset
6.94262	6.94262	12.1136	9.80818	8.41742	0.274404	P26646	Bacterial dataset
29.9105	29.9105	38.6477	38.1048	79.4579	1.02504	P26616	Bacterial dataset
10.8127	10.8127	9.71904	9.87051	7.61739	0.469466	P26612	Bacterial dataset
2.51888	2.51888	5.8692	5.37581	5.42643	0.407536	P26602	Bacterial dataset
6.06879	6.06879	8.27714	7.41914	6.38977	1.09393	P26365	Bacterial dataset
0.905868	0.905868	2.32202	0.60609	0.966547	0.348463	P26281	Bacterial dataset
76.461	76.461	84.4317	86.7474	300	8.99487	P25553	Bacterial dataset
33.5484	33.5484	36.7675	37.8225	107.016	2.4312	P25665	Bacterial dataset
0.0696081	0.0696081	3.36327	2.28302	0.0664061	0.213181	P25714	Bacterial dataset
11.3813	11.3813	16.5177	16.9972	5.78832	2.77922	P25737	Bacterial dataset
16.843	16.843	19.3014	20.1315	31.1365	1.61741	P25738	Bacterial dataset
12.4926	12.4926	17.9571	16.447	12.0685	0.450571	P25740	Bacterial dataset
15.6692	15.6692	22.9529	19.704	10.2329	0.49639	P25539	Bacterial dataset
0.15115	0.15115	3.81802	3.13928	0.0777205	0.230437	P25742	Bacterial dataset
0.212035	0.212035	2.45267	2.19272	0.00875787	0.321345	P25746	Bacterial dataset
17.7503	17.7503	25.4966	20.6633	3.87543	3.37527	P25798	Bacterial dataset
58.8033	58.8033	75.1914	77.0151	28.1799	7.65624	P25888	Bacterial dataset
19.7528	19.7528	21.1322	20.1291	4.57107	4.50481	P25889	Bacterial dataset
34.1444	34.1444	39.6018	40.2066	82.6365	1.60118	P25894	Bacterial dataset
68.5301	68.5301	70.312	72.2402	300	2.00483	P25906	Bacterial dataset
19.1631	19.1631	23.6099	23.8937	7.62913	1.12002	P25745	Bacterial dataset
66.0479	66.0479	74.5335	76.9342	83.1547	6.07714	P21151	Bacterial dataset
1.22484	1.22484	2.15034	2.29078	0.500725	0.277682	P23908	Bacterial dataset
0.255854	0.255854	2.18724	2.59187	0.0774343	0.189705	P23894	Bacterial dataset
79.8148	79.8148	88.9063	91.3323	225.139	6.43017	P22259	Bacterial dataset
51.3423	51.3423	57.4566	58.9583	112.138	2.82559	P22256	Bacterial dataset
15.9122	15.9122	21.9154	20.1269	9.81222	0.549272	P22255	Bacterial dataset
7.35249	7.35249	6.02012	6.10956	2.22647	0.499851	P22188	Bacterial dataset
29.2597	29.2597	34.7199	33.6697	9.81152	0.975131	P22186	Bacterial dataset
33.2633	33.2633	34.8282	36.2722	89.5008	2.09533	P22106	Bacterial dataset
13.1913	13.1913	15.2009	14.9671	4.57332	1.11064	P21893	Bacterial dataset
1.14942	1.14942	0.386874	0.111995	0.980355	0.294586	P21889	Bacterial dataset
15.7954	15.7954	20.9824	20.4231	5.96299	0.900971	P21888	Bacterial dataset
15.309	15.309	21.1322	19.435	13.5902	0.550196	P21865	Bacterial dataset
4.63158	4.63158	3.93814	2.86108	1.64922	0.408286	P21829	Bacterial dataset
8.26518	8.26518	10.1085	8.80121	4.32249	1.27731	P21693	Bacterial dataset
1.12278	1.12278	0.949802	0.375525	1.36829	0.335786	P21645	Bacterial dataset
0.690316	0.690316	0.771918	0.722804	1.07972	0.140977	P21599	Bacterial dataset
10.2769	10.2769	12.1177	11.9163	3.03378	1.18097	P21517	Bacterial dataset
4.76888	4.76888	5.02182	3.5086	3.55665	0.809167	P21515	Bacterial dataset
56.2727	56.2727	65.0403	67.11	48.3127	3.9745	P21514	Bacterial dataset
10.2077	10.2077	15.4252	13.4367	35.8067	0.322531	P21165	Bacterial dataset
11.7479	11.7479	21.3443	18.2577	6.50398	1.00423	P21169	Bacterial dataset
9.08151	9.08151	10.6323	10.3385	3.15616	0.882142	P21170	Bacterial dataset
67.6541	67.6541	73.2798	75.7513	180.204	7.15548	P21177	Bacterial dataset
21.9814	21.9814	21.4747	22.7439	17.3272	1.03766	P21179	Bacterial dataset
14.1974	14.1974	19.0764	17.4068	11.536	0.95595	P21338	Bacterial dataset
33.4341	33.4341	38.5811	39.5201	13.245	2.05047	P22333	Bacterial dataset
14.7094	14.7094	14.5807	15.5965	21.976	1.92699	P21362	Bacterial dataset
48.1885	48.1885	50.1645	52.2451	126.138	2.95439	P21367	Bacterial dataset
1.02208	1.02208	0.874384	0.259856	0.066802	0.198429	P21369	Bacterial dataset
46.6966	46.6966	52.7711	54.2867	30.2699	2.95102	P21420	Bacterial dataset
5.71759	5.71759	8.60609	7.72736	13.5038	0.230756	P21499	Bacterial dataset
0.0632332	0.0632332	2.43622	2.30345	0.129113	0.20834	P21507	Bacterial dataset
4.26094	4.26094	3.58815	3.93061	2.67139	0.390474	P21513	Bacterial dataset
21.1039	21.1039	20.2582	21.6287	34.2045	1.98389	P21363	Bacterial dataset
0.369557	0.369557	4.21575	2.09304	0.164141	0.198375	P23898	Bacterial dataset
0.519923	0.519923	2.12931	1.70396	0.103194	0.173469	P22524	Bacterial dataset
43.7151	43.7151	53.194	53.7518	84.1427	2.49867	P22564	Bacterial dataset
4.17292	4.17292	7.66656	6.12451	2.30798	0.452866	P23893	Bacterial dataset
1.51322	1.51322	4.03873	3.22703	0.60036	0.240148	P23886	Bacterial dataset
5.31708	5.31708	11.2877	7.26786	5.98772	0.217918	P23882	Bacterial dataset
9.18827	9.18827	10.0275	10.4344	12.9451	1.76383	P23878	Bacterial dataset
3.78169	3.78169	8.21679	7.30092	15.2446	0.428988	P23874	Bacterial dataset
13.9123	13.9123	14.6794	14.376	3.31447	0.955855	P23871	Bacterial dataset
1.96692	1.96692	5.85055	4.4606	0.561766	0.165021	P23869	Bacterial dataset
10.5487	10.5487	12.3393	12.6097	9.02168	0.494908	P23865	Bacterial dataset
3.76219	3.76219	4.69981	4.46959	1.72099	0.272344	P23862	Bacterial dataset
55.8153	55.8153	68.1132	69.8604	37.3466	4.97253	P23857	Bacterial dataset
41.545	41.545	49.3237	49.9184	45.5615	1.80083	P23847	Bacterial dataset
28.927	28.927	36.5605	37.0769	28.9998	2.18152	P23845	Bacterial dataset
1.62964	1.62964	1.44538	1.15567	1.20022	0.24136	P23843	Bacterial dataset
1.29964	1.29964	1.45344	1.09087	0.539553	0.226322	P23842	Bacterial dataset
1.73651	1.73651	5.41279	5.00727	0.992218	0.429097	P23839	Bacterial dataset
2.92835	2.92835	5.97853	3.58265	2.04031	0.221775	P23837	Bacterial dataset
0.282624	0.282624	2.467	1.44294	0.159098	0.191251	P23836	Bacterial dataset
0.0666167	0.0666167	3.92115	3.30722	0.0808217	0.239522	P22634	Bacterial dataset
1.64964	1.64964	0.603529	0.267	1.00639	0.315486	P22731	Bacterial dataset
4.47938	4.47938	12.8387	11.8894	24.5125	0.384211	P22939	Bacterial dataset
6.31705	6.31705	6.04499	6.50502	6.9752	0.531708	P23003	Bacterial dataset
34.2834	34.2834	39.0058	39.733	24.5485	1.50113	P23256	Bacterial dataset
3.59396	3.59396	5.14125	3.80257	2.04434	0.447754	P23305	Bacterial dataset
5.78736	5.78736	6.24217	6.47046	3.19403	0.637816	P22525	Bacterial dataset
1.44453	1.44453	4.37645	3.46774	0.866685	0.247492	P23331	Bacterial dataset
27.7127	27.7127	27.9043	29.3428	67.2861	6.38754	P23485	Bacterial dataset
26.137	26.137	26.7113	26.0028	10.3946	3.55679	P23522	Bacterial dataset
86.3938	86.3938	99.8533	101.581	300	6.97587	P23538	Bacterial dataset
54.0647	54.0647	67.8392	67.6634	300	3.2388	P23721	Bacterial dataset
35.8757	35.8757	43.4918	44.8616	11.4784	2.23043	P23827	Bacterial dataset
10.6257	10.6257	18.347	15.4432	5.74337	0.424916	P23830	Bacterial dataset
1.46934	1.46934	3.05757	0.902723	4.84763	0.14596	P23367	Bacterial dataset
27.9342	27.9342	29.7149	30.8507	33.2081	1.59819	P0C0L2	Bacterial dataset
36.5812	36.5812	38.6028	39.2797	43.5327	2.3452	P39280	Bacterial dataset
2.03303	2.03303	2.73286	2.37707	0.498164	0.306375	P39286	Bacterial dataset
2.95142	2.95142	4.5921	2.06802	1.82053	0.388748	P76290	Bacterial dataset
17.7177	17.7177	25.4111	25.5216	23.4575	1.91408	P76273	Bacterial dataset
0.44771	0.44771	0.734596	0.140217	0.159098	0.244458	P76272	Bacterial dataset
2.25456	2.25456	15.142	10.2858	2.43025	0.543975	P76270	Bacterial dataset
7.11421	7.11421	17.4114	13.2082	2.35853	0.471269	P76268	Bacterial dataset
5.68893	5.68893	7.95433	5.7615	2.20422	0.58544	P76256	Bacterial dataset
2.25018	2.25018	3.80077	2.8229	6.15111	0.296041	P76251	Bacterial dataset
26.0789	26.0789	36.1711	35.637	16.191	1.91471	P76250	Bacterial dataset
9.66774	9.66774	16.2264	13.763	4.44371	1.3181	P76245	Bacterial dataset
10.5577	10.5577	14.4535	10.5385	1.89274	0.481408	P76243	Bacterial dataset
30.1152	30.1152	37.6995	37.4776	14.1464	1.49088	P76237	Bacterial dataset
0.286356	0.286356	1.25364	0.868413	0.0975649	0.185851	P76235	Bacterial dataset
3.94401	3.94401	4.9025	5.21135	3.3515	0.628355	P76234	Bacterial dataset
29.1127	29.1127	32.8875	32.9361	14.3603	3.12535	P76227	Bacterial dataset
20.6642	20.6642	27.6812	27.572	68.3984	1.998	P76223	Bacterial dataset
18.1246	18.1246	20.153	20.9508	13.143	2.24785	P76222	Bacterial dataset
9.95689	9.95689	10.5574	10.5054	17.1147	1.40908	P76220	Bacterial dataset
30.5754	30.5754	29.8818	31.5962	45.1291	1.84677	P76143	Bacterial dataset
21.0569	21.0569	35.8663	35.2802	52.3608	1.4197	P76145	Bacterial dataset
7.83033	7.83033	8.17856	7.48185	2.71421	0.693075	P76149	Bacterial dataset
8.78928	8.78928	11.0556	9.77886	2.89752	0.529651	P76170	Bacterial dataset
1.01183	1.01183	0.904268	0.244118	0.683834	0.282245	P76172	Bacterial dataset
0.888668	0.888668	0.955689	0.913851	0.836772	0.204145	P76176	Bacterial dataset
9.17382	9.17382	12.8864	11.7932	3.11986	0.893652	P76291	Bacterial dataset
10.489	10.489	19.0595	17.5011	5.06625	0.478938	P76177	Bacterial dataset
0.362139	0.362139	1.88702	1.53829	0.12683	0.32639	P76187	Bacterial dataset
14.8539	14.8539	14.1603	15.2712	21.6678	2.27352	P76192	Bacterial dataset
5.65028	5.65028	6.10025	4.76649	2.36657	0.250328	P76193	Bacterial dataset
0.28403	0.28403	1.80282	2.02799	0.056082	0.19752	P76194	Bacterial dataset
1.4185	1.4185	3.86289	3.13957	1.46593	0.400688	P76208	Bacterial dataset
20.058	20.058	26.0554	26.9189	13.3569	2.438	P76217	Bacterial dataset
16.1353	16.1353	15.4627	16.2468	4.65829	1.98844	P76185	Bacterial dataset
32.8155	32.8155	34.9999	36.1641	41.2893	2.78047	P76142	Bacterial dataset
4.509	4.509	6.6043	3.5272	1.60508	0.198879	P76316	Bacterial dataset
18.5274	18.5274	22.9816	20.8356	9.56845	0.655454	P76330	Bacterial dataset
16.4007	16.4007	21.437	21.3203	25.8346	0.791124	P76541	Bacterial dataset
7.50894	7.50894	8.04434	6.47523	2.59041	0.327544	P76539	Bacterial dataset
8.07712	8.07712	12.4987	10.0405	4.61054	0.387654	P76537	Bacterial dataset
38.8126	38.8126	40.1994	41.2527	64.3972	1.91734	P76536	Bacterial dataset
31.2834	31.2834	40.2433	39.1511	29.1978	1.27136	P76535	Bacterial dataset
18.7555	18.7555	19.7575	20.8771	9.15723	1.54589	P76520	Bacterial dataset
4.48959	4.48959	9.90502	6.14985	1.73272	1.4764	P76507	Bacterial dataset
1.20704	1.20704	6.75219	6.82665	0.262136	0.217019	P76506	Bacterial dataset
67.6644	67.6644	78.8748	80.9428	86.5282	5.16338	P76503	Bacterial dataset
2.07714	2.07714	2.46368	2.38578	0.854229	0.5855	P76502	Bacterial dataset
4.32711	4.32711	7.92076	6.32166	2.46892	0.530861	P76491	Bacterial dataset
8.34083	8.34083	13.2236	11.0686	2.41265	0.497567	P76446	Bacterial dataset
23.7464	23.7464	28.385	29.7431	10.2468	4.32998	P76440	Bacterial dataset
10.3404	10.3404	9.73649	9.65373	10.7544	0.36211	P76423	Bacterial dataset
9.79577	9.79577	10.2726	7.60542	3.97556	0.348247	P76422	Bacterial dataset
4.54425	4.54425	9.11838	4.38476	1.49538	0.293293	P76418	Bacterial dataset
15.4362	15.4362	15.5453	16.0278	28.3733	0.889823	P76407	Bacterial dataset
3.25748	3.25748	3.10369	3.04712	2.23655	0.876473	P76339	Bacterial dataset
0.298537	0.298537	2.52573	2.00758	1.31798	0.294032	P76340	Bacterial dataset
11.4824	11.4824	11.3383	11.9967	3.78807	1.00985	P76341	Bacterial dataset
6.21144	6.21144	5.68984	4.89752	3.21044	0.255694	P76342	Bacterial dataset
29.1349	29.1349	32.3968	33.2116	17.4518	9.67497	P76344	Bacterial dataset
35.6817	35.6817	55.4279	53.5595	7.50292	2.7548	P76346	Bacterial dataset
26.9184	26.9184	30.4674	31.5421	74.909	1.19964	P76329	Bacterial dataset
2.76648	2.76648	2.35561	1.70311	1.26579	1.38262	P76361	Bacterial dataset
3.5665	3.5665	9.12116	6.36264	2.29802	0.296055	P76389	Bacterial dataset
16.1728	16.1728	15.9788	16.8435	15.039	0.918156	P76397	Bacterial dataset
2.55213	2.55213	2.85222	2.36477	1.84562	0.747395	P76398	Bacterial dataset
22.7049	22.7049	42.9867	40.9806	22.9363	2.794	P76402	Bacterial dataset
7.6338	7.6338	9.0921	8.53619	7.27511	0.595428	P76403	Bacterial dataset
27.7097	27.7097	26.785	28.2367	60.3418	1.28392	P76406	Bacterial dataset
0.499239	0.499239	9.70788	8.8008	0.109073	0.269789	P76372	Bacterial dataset
0.286145	0.286145	0.0786729	0.823395	0.159042	0.261896	P76542	Bacterial dataset
4.06074	4.06074	10.377	8.09775	0.902301	0.320509	P76141	Bacterial dataset
3.41765	3.41765	2.50188	2.63657	3.57342	0.728547	P76116	Bacterial dataset
6.06065	6.06065	11.4432	9.90311	9.63536	0.544259	P75919	Bacterial dataset
1.20704	1.20704	2.53036	1.58241	4.5375	0.365401	P75915	Bacterial dataset
9.83148	9.83148	8.29555	9.07039	10.1487	0.286374	P75914	Bacterial dataset
6.58796	6.58796	6.60318	6.63444	9.37814	0.501719	P75913	Bacterial dataset
25.8177	25.8177	30.7499	30.9224	19.0161	1.14911	P75876	Bacterial dataset
3.58952	3.58952	4.69538	2.45648	1.693	0.53601	P75874	Bacterial dataset
21.1863	21.1863	30.2492	30.7534	19.6758	2.62051	P75870	Bacterial dataset
8.35484	8.35484	9.24034	8.43532	3.46268	0.57826	P75867	Bacterial dataset
10.0314	10.0314	10.0205	10.7507	7.06206	0.666238	P75864	Bacterial dataset
5.87052	5.87052	5.55258	5.60226	3.52184	0.404406	P75863	Bacterial dataset
0.297208	0.297208	0.88475	0.331522	0.509059	0.183853	P75849	Bacterial dataset
36.7381	36.7381	45.8573	45.284	28.7931	3.30492	P75838	Bacterial dataset
3.03571	3.03571	6.22708	4.29072	11.3319	0.241428	P75831	Bacterial dataset
4.70546	4.70546	8.67012	5.47995	16.0684	0.248821	P75830	Bacterial dataset
43.572	43.572	49.2284	50.5631	220.331	5.40577	P75829	Bacterial dataset
0.257701	0.257701	2.76662	0.615765	0.293074	0.1748	P75828	Bacterial dataset
0.441647	0.441647	0.856331	0.534525	0.314813	0.369075	P75824	Bacterial dataset
0.0395886	0.0395886	0.000479134	2.11216	0.0163909	0.183768	P75783	Bacterial dataset
10.6487	10.6487	10.4365	10.6304	3.63199	1.02364	P75791	Bacterial dataset
17.2802	17.2802	18.9613	19.0812	10.1881	1.23744	P75792	Bacterial dataset
1.60613	1.60613	2.57023	1.41597	2.81178	0.159635	P75796	Bacterial dataset
19.5026	19.5026	22.8742	21.3819	12.617	0.355651	P75797	Bacterial dataset
23.603	23.603	29.0279	29.1744	18.8623	3.41619	P75800	Bacterial dataset
13.5423	13.5423	16.6556	14.5524	7.02696	0.491805	P75931	Bacterial dataset
23.1389	23.1389	34.9646	32.1331	12.5107	4.55342	P75801	Bacterial dataset
10.4183	10.4183	11.8827	10.979	6.10156	0.811244	P75809	Bacterial dataset
14.13	14.13	19.3815	18.0575	11.2697	0.574146	P75818	Bacterial dataset
10.4395	10.4395	11.8574	10.0797	3.58793	0.356838	P75820	Bacterial dataset
16.1587	16.1587	22.123	20.358	8.17842	0.575438	P75821	Bacterial dataset
6.47503	6.47503	11.1982	6.21185	2.1707	0.353086	P75822	Bacterial dataset
0.00761404	0.00761404	0.39475	0.103063	0.172748	0.206506	P75823	Bacterial dataset
8.33897	8.33897	7.05731	7.40135	10.0206	0.572074	P75804	Bacterial dataset
40.418	40.418	59.1297	59.1938	8.72892	4.31627	P76128	Bacterial dataset
5.87166	5.87166	5.10533	4.94746	2.87775	0.442736	P75949	Bacterial dataset
12.1915	12.1915	20.8314	17.7828	6.09652	0.905061	P75957	Bacterial dataset
6.18351	6.18351	8.54727	7.10396	4.60278	0.688257	P76115	Bacterial dataset
16.258	16.258	15.7206	15.7039	8.47222	0.478512	P76113	Bacterial dataset
5.13264	5.13264	9.96935	6.04509	2.34792	1.08229	P76112	Bacterial dataset
55.8879	55.8879	57.682	59.8826	284.551	4.01558	P76108	Bacterial dataset
31.0863	31.0863	32.5769	33.8053	84.5169	2.15201	P76104	Bacterial dataset
41.7217	41.7217	41.4569	43.5195	132.359	3.49379	P76097	Bacterial dataset
0.01887	0.01887	0.980486	0.287942	0.0280236	0.209097	P76086	Bacterial dataset
1.17125	1.17125	2.18559	0.871569	0.32873	0.177197	P76076	Bacterial dataset
4.46507	4.46507	4.98152	3.33951	1.9371	1.06293	P76073;P76154	Bacterial dataset
1.67625	1.67625	3.8293	3.86335	0.466285	0.268284	P76062	Bacterial dataset
36.7561	36.7561	37.884	39.3021	46.1722	2.15414	P76055	Bacterial dataset
6.24772	6.24772	6.18396	5.91722	5.21384	0.578253	P76053	Bacterial dataset
9.83698	9.83698	10.1762	9.54668	8.25237	0.36448	P76049	Bacterial dataset
5.17114	5.17114	8.99894	7.08167	7.66937	0.267051	P76046	Bacterial dataset
0.350984	0.350984	1.87604	1.99507	0.386265	0.258846	P76035	Bacterial dataset
1.62001	1.62001	2.08728	1.24542	0.692006	0.17675	P76034	Bacterial dataset
2.41612	2.41612	2.52573	2.35774	1.23763	0.505367	P76027	Bacterial dataset
1.24221	1.24221	5.05575	3.69662	0.506354	0.51111	P75958	Bacterial dataset
20.6976	20.6976	26.2246	24.3068	12.5519	0.611669	P75959	Bacterial dataset
7.01154	7.01154	10.5183	8.71852	3.94353	0.258509	P75960	Bacterial dataset
0.101644	0.101644	5.44241	3.61339	0.0347498	0.247247	P75966	Bacterial dataset
1.9974	1.9974	1.38293	0.784705	2.56972	0.190391	P75974	Bacterial dataset
2.71823	2.71823	1.66125	1.26658	1.34425	0.43941	P75989	Bacterial dataset
0.60767	0.60767	0.864518	0.25464	0.456669	0.145563	P75952	Bacterial dataset
5.0081	5.0081	9.59648	7.06	2.69243	0.750568	P76001	Bacterial dataset
17.8945	17.8945	26.4326	24.2289	97.6794	0.802772	P76004	Bacterial dataset
13.9403	13.9403	18.5064	18.5345	15.9733	1.49407	P76007	Bacterial dataset
4.23928	4.23928	2.68115	3.05326	3.56031	0.434126	P76008	Bacterial dataset
20.6743	20.6743	20.9713	21.9217	9.2425	6.10904	P76010	Bacterial dataset
51.8822	51.8822	55.244	57.3341	55.1332	4.23462	P76014	Bacterial dataset
11.0832	11.0832	20.3542	19.0127	7.53704	0.884825	P76015	Bacterial dataset
16.0621	16.0621	18.2497	16.9413	4.11996	2.21885	P76002	Bacterial dataset
8.23047	8.23047	6.82131	7.56124	6.77666	0.837691	P75782	Bacterial dataset
1.9936	1.9936	4.68628	4.14671	0.422828	0.294702	P76549	Bacterial dataset
60.9782	60.9782	70.3663	71.7646	300	3.19142	P76558	Bacterial dataset
11.255	11.255	14.9062	12.754	3.19731	0.551265	Q46798	Bacterial dataset
0.162805	0.162805	3.74854	2.53556	0.0241784	0.385061	Q2MB16	Bacterial dataset
13.8567	13.8567	18.769	16.4559	3.52773	1.21425	Q2M7X4	Bacterial dataset
4.85402	4.85402	8.359	7.80591	3.83465	0.667436	Q2M7R5	Bacterial dataset
25.4343	25.4343	33.7919	32.3296	22.0267	1.43558	Q06065	Bacterial dataset
23.9875	23.9875	31.0462	32.2937	13.7796	2.53335	P80668	Bacterial dataset
42.8428	42.8428	44.2726	46.1062	149.166	4.27253	P78067	Bacterial dataset
15.7583	15.7583	20.0157	18.6751	45.3069	0.998802	P78055	Bacterial dataset
15.0689	15.0689	20.3678	20.3318	11.6784	1.05632	P77808	Bacterial dataset
0.823066	0.823066	1.76455	1.19911	0.236714	0.388349	P77806	Bacterial dataset
0.383008	0.383008	2.87541	1.69972	1.07411	0.161627	P77804	Bacterial dataset
20.8347	20.8347	26.2685	25.0537	9.94711	0.826168	P77791	Bacterial dataset
27.7603	27.7603	28.2727	29.9294	58.0312	4.62126	P77783	Bacterial dataset
6.45628	6.45628	9.62544	8.24726	17.5486	0.73619	P77781	Bacterial dataset
31.1616	31.1616	37.9024	37.3924	190.826	1.20404	P77775	Bacterial dataset
0.42338	0.42338	0.480421	0.0781373	0.715196	0.247106	P77774	Bacterial dataset
11.6975	11.6975	21.4841	21.1648	4.73932	3.1161	P77766	Bacterial dataset
2.39844	2.39844	2.41008	1.1817	1.20355	0.523786	P77689	Bacterial dataset
30.8906	30.8906	32.4522	33.831	32.9138	1.09234	P77690	Bacterial dataset
8.49583	8.49583	9.4424	9.88915	3.08499	0.691499	P77695	Bacterial dataset
36.8818	36.8818	46.8399	47.4687	11.207	3.22952	P77712	Bacterial dataset
18.177	18.177	23.968	24.4889	23.3289	0.91041	P77713	Bacterial dataset
17.0079	17.0079	29.6422	29.2156	84.9409	1.74454	P77717	Bacterial dataset
16.38	16.38	32.4781	21.5337	1.83346	2.13048	Q46802	Bacterial dataset
38.126	38.126	44.6637	45.3996	56.9678	2.61774	P77718	Bacterial dataset
29.5837	29.5837	33.6112	33.0108	20.1132	0.752213	P77735	Bacterial dataset
10.3823	10.3823	9.80036	10.6443	12.9765	1.22586	P77737	Bacterial dataset
37.6561	37.6561	40.4477	41.978	40.1861	2.30432	P77739	Bacterial dataset
13.4551	13.4551	13.8312	14.3228	16.8571	0.96897	P77748	Bacterial dataset
40.5617	40.5617	43.199	45.288	41.7064	2.45421	P77754	Bacterial dataset
2.76537	2.76537	1.51577	1.17216	1.79302	0.181779	P77756	Bacterial dataset
22.8497	22.8497	28.8593	27.6539	112.317	1.25327	P77721	Bacterial dataset
70.8911	70.8911	74.4339	76.8356	300	6.61256	P77674	Bacterial dataset
10.2012	10.2012	12.9475	11.3077	2.0043	0.691468	Q46822	Bacterial dataset
1.03116	1.03116	2.14864	0.73121	0.798968	0.32287	Q46829	Bacterial dataset
0.457974	0.457974	0.52476	0.00622304	1.15598	0.246812	Q93K97	Bacterial dataset
0.699709	0.699709	2.81963	2.40743	0.17978	0.354502	Q7DFV3	Bacterial dataset
28.9148	28.9148	38.9828	37.2376	7.45639	2.02674	Q6BF17	Bacterial dataset
44.9825	44.9825	57.4937	58.9321	31.483	4.98171	Q6BF16	Bacterial dataset
1.18326	1.18326	2.55437	1.28238	1.27288	0.239429	Q59385	Bacterial dataset
6.74352	6.74352	8.77249	7.41567	7.90041	0.56499	Q57261	Bacterial dataset
5.23081	5.23081	8.00563	6.08426	2.1334	0.403923	Q47710	Bacterial dataset
16.8189	16.8189	18.5913	18.7482	20.9623	0.782296	Q47690	Bacterial dataset
0.346716	0.346716	0.789008	0.703052	1.0263	0.173339	Q47679	Bacterial dataset
1.11893	1.11893	2.52273	0.495469	0.89644	0.393407	Q47622	Bacterial dataset
0.0854038	0.0854038	5.1524	2.94984	0.0054781	0.287105	Q47150	Bacterial dataset
2.66824	2.66824	3.39678	3.74598	0.939542	0.380104	Q47147	Bacterial dataset
51.5387	51.5387	58.4033	60.3701	53.1929	3.90478	Q47146	Bacterial dataset
37.1274	37.1274	41.6506	42.698	16.4037	2.97699	Q47083	Bacterial dataset
0.387656	0.387656	1.60289	1.46506	0.24108	0.179699	Q46948	Bacterial dataset
56.9287	56.9287	65.2503	67.1593	56.5161	6.32041	Q46939	Bacterial dataset
4.07976	4.07976	8.22392	6.50449	2.52697	0.911077	Q46927	Bacterial dataset
34.9466	34.9466	43.6329	43.1548	60.7602	1.07376	Q46845	Bacterial dataset
72.3253	72.3253	79.1314	81.5483	159.653	4.79169	Q46851	Bacterial dataset
1.87915	1.87915	1.47705	0.736956	2.98046	0.376364	Q46855	Bacterial dataset
17.488	17.488	20.0891	19.5358	9.53907	0.489978	Q46856	Bacterial dataset
24.2181	24.2181	22.8104	23.9417	42.1688	0.676648	Q46857	Bacterial dataset
18.4085	18.4085	35.3528	31.6918	6.76917	3.80339	Q46861	Bacterial dataset
1.3332	1.3332	3.92577	3.54538	0.817007	0.35092	Q46824	Bacterial dataset
26.3165	26.3165	35.892	33.5803	6.58293	1.9608	Q46863	Bacterial dataset
3.40668	3.40668	4.84087	3.63689	6.63948	0.439929	Q46868	Bacterial dataset
0.506642	0.506642	0.150457	0.510352	0.402056	0.295423	Q46871	Bacterial dataset
9.6152	9.6152	13.2781	10.3648	3.85994	0.362475	Q46893	Bacterial dataset
2.44047	2.44047	6.9053	5.25318	0.532188	0.304198	Q46919	Bacterial dataset
1.74996	1.74996	4.4537	3.30017	6.58109	0.31829	Q46920	Bacterial dataset
4.458	4.458	3.56422	3.68771	5.01631	0.507692	Q46925	Bacterial dataset
10.1708	10.1708	11.3382	10.3576	2.04031	0.559285	Q46864	Bacterial dataset
17.0917	17.0917	26.4657	25.9715	17.4801	0.933487	P76550	Bacterial dataset
0.223403	0.223403	0.533652	0.0806156	0.539499	0.338663	P77667	Bacterial dataset
21.4867	21.4867	23.1582	22.6219	20.6034	1.04734	P77625	Bacterial dataset
28.9139	28.9139	33.8409	34.5342	14.2578	3.55317	P77302	Bacterial dataset
4.87856	4.87856	3.94892	3.55794	3.20303	0.480921	P77300	Bacterial dataset
24.001	24.001	32.3531	31.8564	20.1883	2.92951	P77293	Bacterial dataset
0.173211	0.173211	2.72777	2.504	0.0760412	0.277081	P77285	Bacterial dataset
0.0406686	0.0406686	0.991196	1.08401	0.0447932	0.206603	P77279	Bacterial dataset
1.90325	1.90325	1.19719	0.610479	0.694556	0.655474	P77260	Bacterial dataset
21.0716	21.0716	20.3693	21.3951	18.4584	1.7241	P77258	Bacterial dataset
59.6063	59.6063	65.7605	68.0265	72.5175	10.379	P77252	Bacterial dataset
9.20236	9.20236	13.1721	12.5524	7.91477	0.38782	P77247	Bacterial dataset
15.4113	15.4113	18.755	18.1079	2.42647	2.73628	P77243	Bacterial dataset
0.0201924	0.0201924	1.63103	1.21267	0.13906	0.574279	P77239	Bacterial dataset
12.6943	12.6943	13.9791	12.6653	2.69697	2.24875	P77223	Bacterial dataset
27.9646	27.9646	29.8675	30.1147	12.9785	1.02285	P77213	Bacterial dataset
8.50703	8.50703	8.26865	7.96761	4.93637	0.394257	P77212	Bacterial dataset
0.382834	0.382834	1.35498	0.819515	0.357159	0.773522	P77211	Bacterial dataset
1.22768	1.22768	3.00438	1.57443	0.635934	0.293787	P77202	Bacterial dataset
0.321185	0.321185	0.201803	0.0396249	0.208869	0.165015	P77182	Bacterial dataset
4.94199	4.94199	11.7024	8.74177	2.05191	0.297555	P76561	Bacterial dataset
1.72717	1.72717	2.64724	1.74675	0.857484	0.524308	P76562	Bacterial dataset
2.77294	2.77294	2.75597	0.401065	0.935338	0.219413	P76569	Bacterial dataset
23.0287	23.0287	23.6704	24.8682	18.4353	2.34331	P76575	Bacterial dataset
0.284059	0.284059	0.417599	0.250237	0.0256546	0.180228	P76576	Bacterial dataset
36.0643	36.0643	46.8399	45.6535	41.1653	1.06054	P76578	Bacterial dataset
0.0725712	0.0725712	0.954079	0.426151	0.0155617	0.25051	P77307	Bacterial dataset
58.0328	58.0328	81.1655	82.5821	22.699	4.05272	P76594	Bacterial dataset
2.0747	2.0747	2.08109	1.42408	0.868242	0.305128	P76658	Bacterial dataset
1.63101	1.63101	1.74014	1.79851	2.14546	0.387533	P77148	Bacterial dataset
17.9799	17.9799	20.2564	21.6578	34.2233	1.65427	P77150	Bacterial dataset
42.1055	42.1055	46.897	48.4842	42.9883	2.202	P77171	Bacterial dataset
1.60613	1.60613	7.87539	6.26547	0.505598	0.15508	P77173	Bacterial dataset
17.9745	17.9745	20.3729	20.3256	11.1886	0.596092	P77181	Bacterial dataset
30.7705	30.7705	31.3516	33.15	72.0237	4.70708	P76621	Bacterial dataset
4.06933	4.06933	7.01858	6.31672	1.29004	0.291612	P77649	Bacterial dataset
26.0392	26.0392	31.5986	30.8346	8.8553	4.04397	P77316	Bacterial dataset
3.23419	3.23419	6.24544	5.30525	0.774227	0.693216	P77330	Bacterial dataset
41.8299	41.8299	44.6732	46.5747	56.8603	2.99033	P77611	Bacterial dataset
33.8152	33.8152	43.8815	43.1991	9.64529	1.80159	P77581	Bacterial dataset
12.0669	12.0669	14.8351	14.0752	9.16769	0.459609	P77570	Bacterial dataset
50.7492	50.7492	57.1611	58.6996	53.5888	3.01869	P77569	Bacterial dataset
4.09027	4.09027	7.61348	6.93485	1.65286	0.247684	P77562	Bacterial dataset
15.6453	15.6453	20.1873	17.6879	5.13891	0.624609	P77554	Bacterial dataset
2.52325	2.52325	2.11821	2.23323	2.96942	0.192375	P77552	Bacterial dataset
6.28864	6.28864	14.7066	10.3692	2.02359	0.953824	P77544	Bacterial dataset
40.5159	40.5159	55.4538	56.8426	9.44402	6.9485	P77536	Bacterial dataset
5.85159	5.85159	8.14645	7.92694	4.09296	1.06469	P77529	Bacterial dataset
0.847285	0.847285	3.8222	2.89795	0.364228	0.198329	P77526	Bacterial dataset
2.97411	2.97411	2.51112	1.42301	1.45536	0.545525	P77522	Bacterial dataset
15.9452	15.9452	23.8072	21.9682	11.3646	0.828289	P77504	Bacterial dataset
0.281673	0.281673	0.0784279	0.224189	0.163406	0.164844	P77499	Bacterial dataset
15.6807	15.6807	21.6546	19.3275	8.71681	0.448126	P77488	Bacterial dataset
9.86513	9.86513	12.3519	9.07808	3.06862	0.535739	P77485	Bacterial dataset
0.413642	0.413642	0.903177	0.963364	0.102814	0.173075	P77475	Bacterial dataset
0.204057	0.204057	0.683242	0.185273	0.721318	0.294615	P77335	Bacterial dataset
0.823671	0.823671	2.81454	1.89965	0.284799	0.273388	P77338	Bacterial dataset
51.7963	51.7963	58.5513	59.9193	127.711	1.60235	P77348	Bacterial dataset
2.10503	2.10503	5.81869	5.67987	0.163629	0.552452	P77364	Bacterial dataset
2.36297	2.36297	1.38048	1.38438	2.37344	0.654313	P77374	Bacterial dataset
14.2095	14.2095	14.5032	15.5895	22.7986	3.21585	P77374;P77783	Bacterial dataset
81.2945	81.2945	90.4895	92.8802	295.842	6.51297	P77318	Bacterial dataset
33.4341	33.4341	38.6373	39.0028	57.2186	1.13459	P77376	Bacterial dataset
0.0539971	0.0539971	0.352334	0.0298666	0.106528	0.221991	P77398	Bacterial dataset
64.7826	64.7826	71.3044	73.6668	114.797	4.42739	P77399	Bacterial dataset
60.957	60.957	66.8216	69.2678	73.4422	8.4097	P77433	Bacterial dataset
7.44386	7.44386	8.49136	8.69854	4.67594	0.517492	P77434	Bacterial dataset
1.75021	1.75021	1.56831	1.06924	2.65802	0.230063	P77444	Bacterial dataset
2.10206	2.10206	3.65508	1.78662	5.98181	0.516522	P77454	Bacterial dataset
0.777861	0.777861	9.12216	8.77847	0.214024	0.474684	P77395	Bacterial dataset
0.414017	0.414017	3.21556	3.12685	0.319336	0.169327	P39285	Bacterial dataset
19.3707	19.3707	20.2037	20.8145	35.3906	4.49788	P75780	Bacterial dataset
9.79024	9.79024	14.527	13.7792	16.8951	0.398613	P75777	Bacterial dataset
0.0122787	0.0122787	2.39206	1.35802	0.0118561	0.250853	P52076	Bacterial dataset
0.110854	0.110854	3.27841	1.34111	0.039866	0.231543	P52062	Bacterial dataset
8.2313	8.2313	7.36495	7.78701	6.79613	0.334616	P52061	Bacterial dataset
1.85785	1.85785	5.1858	2.71106	0.424594	0.349188	P52060	Bacterial dataset
0.481481	0.481481	0.165358	0.0294375	0.577146	0.242572	P52007	Bacterial dataset
16.8046	16.8046	18.204	18.1005	20.872	1.09047	P52006	Bacterial dataset
26.9756	26.9756	26.4762	27.2774	66.3034	0.803201	P51981	Bacterial dataset
0.584564	0.584564	0.220952	0.0369297	0.184325	0.153978	P51025	Bacterial dataset
3.16626	3.16626	3.8117	3.42304	1.26212	0.409251	P51024	Bacterial dataset
39.7553	39.7553	43.5944	44.4473	69.2337	4.50443	P50465	Bacterial dataset
0.700585	0.700585	6.34453	3.80952	0.194005	0.386439	P50457	Bacterial dataset
0.337402	0.337402	1.87744	1.3681	0.0901193	0.276059	P50456	Bacterial dataset
29.1043	29.1043	35.143	35.8638	20.2203	1.93286	P46889	Bacterial dataset
15.2461	15.2461	17.6317	15.5532	4.69865	3.7479	P46887	Bacterial dataset
7.34678	7.34678	6.79626	6.39512	2.46892	0.45305	P46853	Bacterial dataset
22.4363	22.4363	28.06	27.9037	11.605	0.62865	P46852	Bacterial dataset
40.5929	40.5929	45.0016	46.3688	114.138	2.72458	P46837	Bacterial dataset
14.4584	14.4584	15.453	15.7542	13.2138	0.811253	P45579	Bacterial dataset
1.05735	1.05735	3.53938	2.03196	0.663543	0.333646	P45748	Bacterial dataset
29.6268	29.6268	32.7755	34.304	22.7198	1.62547	P45771	Bacterial dataset
0.310859	0.310859	2.71539	1.63693	0.18038	0.3991	P45795	Bacterial dataset
12.4065	12.4065	13.9094	14.0595	16.6877	0.339968	P45799	Bacterial dataset
19.5131	19.5131	22.7952	22.5456	28.7213	0.711592	P45800	Bacterial dataset
8.48416	8.48416	8.79283	6.50884	2.73692	0.382861	P52095	Bacterial dataset
4.00993	4.00993	5.12042	3.2428	0.656922	0.307885	P45955	Bacterial dataset
58.0057	58.0057	63.2836	64.7614	169.867	2.56784	P46118	Bacterial dataset
31.3862	31.3862	33.9907	34.7331	116.991	1.42283	P46122	Bacterial dataset
1.92381	1.92381	4.95584	4.01579	1.07434	0.233654	P46125	Bacterial dataset
1.78489	1.78489	4.03954	3.10354	3.95084	0.201186	P46130	Bacterial dataset
21.7391	21.7391	27.0781	27.4352	15.6721	2.2276	P46144	Bacterial dataset
5.43833	5.43833	5.87506	5.95157	2.65591	0.630208	P46474	Bacterial dataset
12.218	12.218	16.9233	15.7595	50.9842	0.836949	P46022	Bacterial dataset
15.2245	15.2245	17.7191	16.9446	8.10581	1.21224	P45578	Bacterial dataset
4.85972	4.85972	4.56865	3.62524	2.34531	0.359279	P52096	Bacterial dataset
1.69006	1.69006	3.95549	2.1874	1.0307	0.331892	P52108	Bacterial dataset
56.7729	56.7729	61.3096	63.2042	209.783	6.14568	P60757	Bacterial dataset
4.17632	4.17632	7.60605	5.8658	3.21041	0.455108	P60752	Bacterial dataset
36.8529	36.8529	38.8673	39.5182	84.0719	1.58359	P60723	Bacterial dataset
20.6905	20.6905	32.7847	33.2463	18.1095	2.22298	P60720	Bacterial dataset
50.5023	50.5023	53.5134	55.5517	83.6489	2.49659	P60716	Bacterial dataset
56.8011	56.8011	61.7123	63.2722	121.241	4.12416	P60664	Bacterial dataset
9.89369	9.89369	8.89831	9.14232	4.53905	0.75153	P60651	Bacterial dataset
10.4237	10.4237	15.1575	11.2557	3.52434	0.936567	P60624	Bacterial dataset
59.9712	59.9712	60.3063	62.6467	270.01	4.17984	P60595	Bacterial dataset
12.8858	12.8858	19.4903	17.1773	7.92252	0.53457	P60560	Bacterial dataset
6.75962	6.75962	14.0234	13.1798	3.32904	0.665279	P60546	Bacterial dataset
1.50771	1.50771	4.02018	2.43631	1.14818	0.26054	P60472	Bacterial dataset
34.1189	34.1189	42.7376	43.8907	15.2555	1.79999	P60438	Bacterial dataset
26.4925	26.4925	42.9528	41.4568	68.3872	1.74567	P60422	Bacterial dataset
13.1261	13.1261	14.8229	15.0282	7.80606	0.390339	P60390	Bacterial dataset
2.78825	2.78825	4.30921	1.63693	1.32937	0.333855	P60340	Bacterial dataset
0.343854	0.343854	3.80419	2.1126	0.129588	0.231966	P60293	Bacterial dataset
2.05732	2.05732	6.06264	5.89678	0.415789	0.231382	P52119	Bacterial dataset
16.869	16.869	22.0316	21.1503	7.22576	2.40112	P52129	Bacterial dataset
1.03793	1.03793	1.38887	1.55008	0.501912	0.168488	P52598	Bacterial dataset
47.7233	47.7233	52.7709	54.1942	57.372	2.29428	P52643	Bacterial dataset
26.1111	26.1111	32.8008	32.6802	17.2371	1.62023	P52644	Bacterial dataset
6.57141	6.57141	12.0481	9.35072	8.67905	0.355523	P52645	Bacterial dataset
3.64726	3.64726	2.96849	2.4688	1.42065	0.524455	P52097	Bacterial dataset
22.5163	22.5163	26.8508	27.4963	19.2606	1.58812	P52647	Bacterial dataset
34.3522	34.3522	35.5205	36.0304	63.518	2.97766	P54901	Bacterial dataset
3.7012	3.7012	7.26845	3.3757	1.1712	0.484302	P55135	Bacterial dataset
0.437413	0.437413	0.593867	0.211719	0.440155	0.271071	P55734	Bacterial dataset
13.3613	13.3613	22.081	20.111	6.93071	1.29145	P56258	Bacterial dataset
29.0888	29.0888	30.402	31.6236	74.5126	1.40855	P56262	Bacterial dataset
23.9462	23.9462	28.3065	28.655	17.4558	1.18507	P60240	Bacterial dataset
2.2128	2.2128	2.43317	1.97415	3.61779	0.207009	P52697	Bacterial dataset
2.36123	2.36123	3.11263	2.90872	1.00326	0.382921	P60785	Bacterial dataset
6.38845	6.38845	12.2297	9.82943	3.02233	1.00515	P45577	Bacterial dataset
2.52563	2.52563	7.06133	5.13669	6.30639	0.339459	P45552	Bacterial dataset
15.7407	15.7407	19.5267	17.8108	8.98911	0.306315	P40120	Bacterial dataset
2.3237	2.3237	1.50501	1.05604	1.22617	0.344606	P39838	Bacterial dataset
0.236615	0.236615	2.52785	1.13306	0.433857	0.208056	P39836	Bacterial dataset
0.202445	0.202445	1.31801	1.51417	1.01747	0.184353	P39831	Bacterial dataset
0.515231	0.515231	1.6471	0.434301	1.93017	0.144935	P39830	Bacterial dataset
33.9407	33.9407	35.8305	37.6133	22.0853	3.2084	P39829	Bacterial dataset
2.73148	2.73148	1.59196	1.80208	2.54301	0.705428	P39452	Bacterial dataset
11.5856	11.5856	10.4821	11.2927	14.5455	1.69795	P39451	Bacterial dataset
6.30662	6.30662	20.5444	17.5008	53.1885	1.01832	P39411	Bacterial dataset
0.264125	0.264125	0.966956	0.463423	0.454299	0.309895	P39410	Bacterial dataset
3.83308	3.83308	2.53235	2.17207	2.12784	0.399293	P39408	Bacterial dataset
24.1671	24.1671	29.0095	29.3387	20.6476	2.84456	P39407	Bacterial dataset
4.21776	4.21776	7.21752	4.43652	1.41728	0.428817	P39406	Bacterial dataset
7.01864	7.01864	5.63469	6.15512	7.20324	0.942289	P39401	Bacterial dataset
64.5236	64.5236	72.8688	74.9478	79.3914	14.5962	P39396	Bacterial dataset
6.78168	6.78168	12.6705	10.4873	2.27995	0.37091	P39385	Bacterial dataset
1.35005	1.35005	1.01293	0.265258	1.64398	0.577365	P39384	Bacterial dataset
1.59418	1.59418	1.65861	0.843261	0.771445	0.356635	P39298	Bacterial dataset
36.5391	36.5391	38.5701	38.9347	21.4619	0.859181	P39310	Bacterial dataset
1.40003	1.40003	6.67149	6.7472	0.575948	0.358158	P39315	Bacterial dataset
0.957391	0.957391	2.06283	1.50632	0.41184	0.273398	P39321	Bacterial dataset
48.8803	48.8803	50.6294	52.75	164.582	6.12277	P39325	Bacterial dataset
5.33514	5.33514	16.0171	11.5217	0.920656	0.651062	P39332	Bacterial dataset
2.72609	2.72609	5.0956	4.26699	0.653735	0.668486	P40191	Bacterial dataset
0.734823	0.734823	0.35599	0.313277	0.635934	0.1564	P39334	Bacterial dataset
38.8548	38.8548	39.0444	40.6611	53.8857	1.00538	P39342	Bacterial dataset
10.9232	10.9232	21.5052	17.9984	45.5434	0.825386	P39353	Bacterial dataset
1.44547	1.44547	1.80061	1.72846	0.436218	0.389528	P39356	Bacterial dataset
24.64	24.64	29.2765	29.6537	14.5832	0.976239	P39371	Bacterial dataset
0.0704867	0.0704867	0.282844	0.0217647	0.306771	0.194009	P39377	Bacterial dataset
0.593137	0.593137	0.107487	0.325375	0.485967	0.191824	P39383	Bacterial dataset
2.17822	2.17822	3.05051	1.22648	0.699113	0.204097	P39337	Bacterial dataset
11.4863	11.4863	13.0799	13.482	23.6194	0.930221	P45568	Bacterial dataset
9.4788	9.4788	17.3859	14.0595	6.50172	0.44729	P40710	Bacterial dataset
17.7369	17.7369	24.8236	22.3803	4.67447	0.7043	P40874	Bacterial dataset
3.61409	3.61409	8.77249	7.17212	9.93064	0.317117	P45544	Bacterial dataset
25.5295	25.5295	29.8338	30.3072	89.1663	1.36773	P45537	Bacterial dataset
1.45128	1.45128	3.9131	2.50209	0.434692	0.237885	P45531	Bacterial dataset
0.154833	0.154833	1.36519	0.959458	0.395415	0.208137	P45530	Bacterial dataset
22.547	22.547	22.6	23.5993	13.2079	3.45656	P45527	Bacterial dataset
12.4795	12.4795	18.9393	17.5408	4.4818	1.32073	P45524	Bacterial dataset
4.51146	4.51146	5.17209	3.33471	1.90972	0.35606	P45523	Bacterial dataset
26.5516	26.5516	27.9188	29.6907	54.701	1.94314	P45470	Bacterial dataset
13.4731	13.4731	16.3414	13.3156	3.27264	0.551966	P45469	Bacterial dataset
18.1735	18.1735	35.8368	32.1088	11.8873	0.726633	P45464	Bacterial dataset
30.3534	30.3534	41.4586	40.3725	5.36315	1.66541	P45425	Bacterial dataset
5.03887	5.03887	14.392	10.7585	1.33886	0.577212	P45424	Bacterial dataset
0.328334	0.328334	4.58398	3.22731	0.635934	0.170026	P45395	Bacterial dataset
27.8375	27.8375	34.174	35.0929	22.5775	1.32164	P43672	Bacterial dataset
9.91632	9.91632	13.2676	12.9737	5.7224	0.65271	P43671	Bacterial dataset
18.5811	18.5811	19.8395	20.0714	37.1432	3.38745	P43533	Bacterial dataset
8.41184	8.41184	7.95433	8.01141	12.8176	0.723153	P43340	Bacterial dataset
0.23388	0.23388	2.17828	1.6334	0.338818	0.25322	P41052	Bacterial dataset
1.20839	1.20839	1.44096	0.503583	0.438395	0.171892	P41407	Bacterial dataset
72.3253	72.3253	79.6767	81.3873	185.545	3.38133	P41409	Bacterial dataset
13.4578	13.4578	15.7711	15.4143	14.144	0.996959	P42588	Bacterial dataset
50.3971	50.3971	62.3851	64.3155	25.2306	5.71788	P42593	Bacterial dataset
12.1066	12.1066	17.2822	15.4304	54.1351	1.20199	P42596	Bacterial dataset
3.32187	3.32187	2.36142	2.38381	2.6016	0.605297	P40719	Bacterial dataset
17.8497	17.8497	26.9679	24.0089	7.00836	1.23304	P42599	Bacterial dataset
7.76839	7.76839	10.9942	8.93447	1.94946	0.487052	P42616	Bacterial dataset
18.3488	18.3488	18.9283	19.7413	26.9106	0.524474	P42620	Bacterial dataset
17.5308	17.5308	18.3582	19.5414	8.21264	1.22559	P42624	Bacterial dataset
18.051	18.051	16.4045	17.6305	17.4607	0.786441	P42641	Bacterial dataset
23.485	23.485	29.4274	29.5567	18.8395	1.28106	P43329	Bacterial dataset
4.66222	4.66222	4.20753	3.57406	3.7998	0.225336	P43337	Bacterial dataset
13.0913	13.0913	13.5792	13.3311	12.9022	0.631894	P42604	Bacterial dataset
18.8003	18.8003	19.5745	20.4536	26.1687	3.0353	P75779	Bacterial dataset
3.52776	3.52776	7.50882	6.45719	3.46143	0.85487	P60869	Bacterial dataset
0.00343465	0.00343465	4.64031	2.83164	0.0377232	0.283194	P60955	Bacterial dataset
22.8897	22.8897	28.6489	28.4901	8.76851	1.07609	P69441	Bacterial dataset
1.14393	1.14393	7.15868	3.00804	1.70701	0.711542	P69428	Bacterial dataset
2.16557	2.16557	1.69389	1.33958	3.29222	0.328026	P69425	Bacterial dataset
3.34657	3.34657	5.30017	4.23734	1.49082	1.16407	P69423	Bacterial dataset
22.1083	22.1083	31.7298	28.2696	10.9621	0.764466	P69411	Bacterial dataset
5.87748	5.87748	7.16772	6.4732	12.0592	0.395147	P69346	Bacterial dataset
6.59208	6.59208	9.1775	4.26343	1.34133	0.529111	P69228	Bacterial dataset
1.78735	1.78735	6.41569	5.0471	1.5545	0.792408	P69222	Bacterial dataset
6.59148	6.59148	15.35	13.3985	1.40043	0.832088	P68919	Bacterial dataset
0.900686	0.900686	5.74307	5.15987	0.178075	0.260384	P68767	Bacterial dataset
1.06011	1.06011	3.69611	1.60782	0.557366	0.166647	P68739	Bacterial dataset
4.17002	4.17002	12.1334	8.23658	1.22416	0.907369	P68699	Bacterial dataset
1.15061	1.15061	6.10186	3.86116	0.699113	0.493003	P68688	Bacterial dataset
5.877	5.877	9.82445	5.83886	1.64576	0.700344	P68679	Bacterial dataset
1.89332	1.89332	5.31333	4.16114	0.942726	0.377578	P68567	Bacterial dataset
45.4131	45.4131	46.8674	48.8199	169.855	4.66741	P68206	Bacterial dataset
6.19424	6.19424	8.02533	6.42847	2.84053	0.56295	P68191	Bacterial dataset
18.1677	18.1677	25.0625	23.2433	13.2966	0.459916	P66948	Bacterial dataset
6.28333	6.28333	4.09304	4.35685	2.10897	0.418827	P67080	Bacterial dataset
9.45616	9.45616	9.84769	9.33381	4.67594	0.295745	P67087	Bacterial dataset
5.31436	5.31436	6.05752	5.15892	3.75614	0.316609	P67095	Bacterial dataset
0.168103	0.168103	0.34477	0.0385189	0.107565	0.173604	P67553	Bacterial dataset
0.241745	0.241745	3.85657	1.78309	0.0724751	0.210439	P67603	Bacterial dataset
38.1941	38.1941	45.4772	46.5496	15.9233	2.62011	P69451	Bacterial dataset
0.439487	0.439487	2.36808	1.3331	0.129986	0.273814	P67660	Bacterial dataset
4.72608	4.72608	5.68075	3.5289	0.912751	0.625714	P67699	Bacterial dataset
1.81617	1.81617	4.4445	2.2038	0.583933	0.459703	P67762	Bacterial dataset
4.75894	4.75894	6.35657	5.90235	10.2834	0.217996	P67826	Bacterial dataset
2.61618	2.61618	2.62163	1.65995	1.26902	0.287627	P67910	Bacterial dataset
2.74251	2.74251	4.74961	2.03874	0.990378	0.793743	P68066	Bacterial dataset
13.595	13.595	13.0936	14.1033	19.2444	2.02386	P68187	Bacterial dataset
4.81163	4.81163	6.54015	5.41325	11.3974	0.753037	P67662	Bacterial dataset
1.22727	1.22727	0.463678	0.00401264	1.00418	0.14434	P66817	Bacterial dataset
10.873	10.873	26.6197	26.4174	6.32137	1.70328	P69488	Bacterial dataset
9.6996	9.6996	16.3903	12.2696	4.63073	1.01813	P69503	Bacterial dataset
4.95783	4.95783	6.65369	6.07562	11.7837	0.318363	P75767	Bacterial dataset
4.58559	4.58559	10.2218	5.7441	1.44245	0.220737	P75746	Bacterial dataset
7.5007	7.5007	16.8486	9.54519	2.9114	0.312279	P75745	Bacterial dataset
17.9431	17.9431	24.3169	22.299	3.0564	0.58742	P75736	Bacterial dataset
2.65458	2.65458	3.26962	2.36958	1.9003	0.412418	P75728	Bacterial dataset
24.3313	24.3313	28.2946	29.6868	14.4192	1.1233	P75713	Bacterial dataset
22.6809	22.6809	28.1415	28.305	71.6288	1.71785	P75694	Bacterial dataset
8.58331	8.58331	8.30047	7.79221	4.95871	0.365794	P75691	Bacterial dataset
24.0201	24.0201	36.9683	28.0613	3.64175	1.97963	P75682	Bacterial dataset
22.656	22.656	23.7922	25.0776	14.1871	1.6609	P71298	Bacterial dataset
1.02467	1.02467	2.59938	2.15156	0.29288	0.297221	P69931	Bacterial dataset
6.45757	6.45757	12.9207	9.83354	6.23043	0.282205	P69924	Bacterial dataset
45.8394	45.8394	54.0291	55.0261	42.3309	3.26203	P69922	Bacterial dataset
1.81779	1.81779	7.49899	6.26215	0.344625	0.257105	P69913	Bacterial dataset
1.08599	1.08599	1.61383	0.614062	1.10616	0.29143	P69910	Bacterial dataset
2.58384	2.58384	1.9581	1.92888	3.09273	0.322681	P69908;P69910	Bacterial dataset
28.3466	28.3466	29.8312	31.2481	21.7397	1.77982	P69902	Bacterial dataset
3.73497	3.73497	5.34988	3.14598	2.31997	0.489331	P69741	Bacterial dataset
11.5677	11.5677	15.1117	15.0122	2.8774	1.27752	P69776	Bacterial dataset
2.0747	2.0747	8.8698	9.09334	0.632689	0.592054	P69783	Bacterial dataset
62.7199	62.7199	73.6383	74.91	156.775	7.60487	P69786	Bacterial dataset
28.3008	28.3008	41.697	43.0976	7.13542	1.69329	P69795	Bacterial dataset
51.1266	51.1266	57.633	59.3503	173.053	4.46126	P69797	Bacterial dataset
0.933175	0.933175	1.55441	0.257341	3.20365	0.159394	P69490	Bacterial dataset
3.50445	3.50445	8.50896	5.66513	1.86652	2.40325	P69801	Bacterial dataset
59.1668	59.1668	61.094	63.2722	300	6.63776	P69811	Bacterial dataset
68.4909	68.4909	75.6373	77.9382	114.345	3.45066	P69828	Bacterial dataset
7.51751	7.51751	11.4799	9.01065	4.01611	0.35422	P69829	Bacterial dataset
40.1001	40.1001	58.7691	57.6857	45.0519	5.20594	P69831	Bacterial dataset
13.4481	13.4481	16.6033	16.2011	3.62032	2.7581	P69853	Bacterial dataset
36.3167	36.3167	39.5129	40.9249	38.659	2.23758	P69874	Bacterial dataset
32.6122	32.6122	44.9895	44.3491	80.5199	4.37867	P69805	Bacterial dataset
19.3183	19.3183	28.028	27.7991	17.1831	1.07541	P60906	Bacterial dataset
8.906	8.906	16.4586	13.6559	36.8015	1.02366	P65870	Bacterial dataset
1.5718	1.5718	1.90703	0.843626	1.51299	0.349028	P65556	Bacterial dataset
6.69809	6.69809	7.41642	6.85003	2.19061	0.375677	P64426	Bacterial dataset
3.66814	3.66814	4.0798	3.18152	1.70099	0.481859	P64423	Bacterial dataset
21.5486	21.5486	23.6251	23.4647	10.6323	0.697112	P63883	Bacterial dataset
7.56148	7.56148	9.76615	7.67834	2.35416	0.371409	P63417	Bacterial dataset
22.117	22.117	30.8898	30.6245	21.637	1.17865	P63389	Bacterial dataset
2.8434	2.8434	9.96004	7.07513	20.4259	0.600775	P63386	Bacterial dataset
5.58339	5.58339	8.49752	5.73076	4.98642	0.220464	P63284	Bacterial dataset
10.1459	10.1459	10.7148	10.6037	8.54522	1.28211	P63235	Bacterial dataset
6.5986	6.5986	7.54125	7.54837	3.87932	0.407486	P63228	Bacterial dataset
19.1975	19.1975	28.2403	27.9716	32.5354	0.715541	P63224	Bacterial dataset
11.9156	11.9156	18.4972	16.8502	7.6906	2.05705	P63183	Bacterial dataset
12.9448	12.9448	14.3738	14.2689	6.95865	0.647491	P63177	Bacterial dataset
8.50869	8.50869	14.5691	14.0035	4.68761	0.707319	P63020	Bacterial dataset
28.1207	28.1207	36.9683	36.9452	23.8222	1.19693	P62768	Bacterial dataset
3.40363	3.40363	2.52563	2.40821	3.64611	0.211169	P62707	Bacterial dataset
1.84871	1.84871	3.55873	2.95521	0.53033	0.290195	P62672	Bacterial dataset
0.769505	0.769505	1.63687	1.81613	2.22918	0.256673	P62623	Bacterial dataset
23.7188	23.7188	27.0161	27.2464	22.2646	1.31121	P61175	Bacterial dataset
1.4579	1.4579	3.92717	3.08202	0.400221	0.171952	P61316	Bacterial dataset
0.956249	0.956249	1.7431	0.474899	0.584762	0.149562	P61320	Bacterial dataset
13.8687	13.8687	18.6245	17.676	6.10539	1.0949	P61517	Bacterial dataset
0.643546	0.643546	1.27091	0.798177	0.230259	0.276655	P61714	Bacterial dataset
4.39148	4.39148	8.53954	5.94091	3.31622	0.660564	P61887	Bacterial dataset
1.87899	1.87899	2.73641	2.39517	0.73318	0.201157	P64429	Bacterial dataset
55.771	55.771	58.9187	61.0327	70.6772	2.41011	P61889	Bacterial dataset
30.8723	30.8723	38.0996	38.7699	37.2008	1.48565	P62399	Bacterial dataset
1.21413	1.21413	2.9372	2.47108	0.429742	0.337116	P62517	Bacterial dataset
0.231767	0.231767	0.131941	0.2734	0.435481	0.159188	P62601	Bacterial dataset
10.1518	10.1518	7.55195	8.45824	6.30848	0.251344	P62615	Bacterial dataset
10.4239	10.4239	10.1959	9.22151	2.34863	0.31566	P62617	Bacterial dataset
12.61	12.61	15.8708	16.3177	8.40553	0.720487	P62620	Bacterial dataset
0.00879575	0.00879575	3.83567	4.22874	0.0128717	0.246906	P61949	Bacterial dataset
10.0835	10.0835	28.275	27.487	1.02623	1.11174	P65807	Bacterial dataset
11.1225	11.1225	12.8011	13.0196	14.6409	0.636754	P64451	Bacterial dataset
0.197522	0.197522	0.929336	0.238323	0.0495233	0.198908	P64467	Bacterial dataset
0.993759	0.993759	3.28105	1.18291	0.45178	0.205854	P65367	Bacterial dataset
20.7902	20.7902	41.1245	38.9547	43.9191	2.77214	P65294	Bacterial dataset
18.0986	18.0986	18.9992	19.7375	33.8388	2.24019	P65292	Bacterial dataset
22.2692	22.2692	28.9107	27.7174	5.99827	3.24522	P64636	Bacterial dataset
0.296655	0.296655	2.32194	2.17696	0.0524347	0.271222	P64624	Bacterial dataset
33.1156	33.1156	35.4815	36.6177	14.3681	6.2101	P64614	Bacterial dataset
0.725944	0.725944	0.747074	0.073566	0.479747	0.293338	P64612	Bacterial dataset
8.27792	8.27792	19.5994	11.0075	2.18504	1.35553	P64610	Bacterial dataset
5.17552	5.17552	9.55972	9.06574	3.70799	0.563463	P64604	Bacterial dataset
1.32076	1.32076	6.43218	5.49541	0.478927	0.435641	P64602	Bacterial dataset
3.77325	3.77325	5.38014	3.12685	2.34822	0.962322	P64599	Bacterial dataset
19.2843	19.2843	21.8754	21.9204	10.002	0.531392	P64596	Bacterial dataset
8.93722	8.93722	10.436	9.38815	2.86872	1.55772	P64588	Bacterial dataset
3.31896	3.31896	15.5321	12.5665	5.78852	0.821406	P64585	Bacterial dataset
11.6712	11.6712	16.5531	14.6328	5.67606	0.928532	P64581	Bacterial dataset
6.06074	6.06074	10.5183	7.28841	2.44658	1.33993	P64564	Bacterial dataset
6.75653	6.75653	9.32432	9.12936	16.6347	0.558097	P64559	Bacterial dataset
6.11387	6.11387	12.6919	12.4012	1.38606	0.667492	P64476	Bacterial dataset
18.0005	18.0005	21.6866	20.699	15.4562	2.19796	P64479	Bacterial dataset
11.1775	11.1775	16.811	16.7951	6.53093	0.698101	P64483	Bacterial dataset
0.614377	0.614377	0.474768	0.0809393	0.174414	0.177629	P64490	Bacterial dataset
0.84907	0.84907	2.1285	2.00028	0.562177	0.44518	P64493	Bacterial dataset
22.2033	22.2033	40.7378	33.4257	6.41223	6.25188	P64499	Bacterial dataset
23.4619	23.4619	24.4511	25.5444	11.1399	5.60838	P64463	Bacterial dataset
31.4192	31.4192	35.9563	37.3064	21.3518	2.01664	P64503	Bacterial dataset
37.1581	37.1581	44.8191	46.6914	12.8713	2.87804	P64517	Bacterial dataset
8.69599	8.69599	8.70913	7.53071	2.5986	0.737037	P64519	Bacterial dataset
16.9358	16.9358	20.9443	21.3722	3.50342	0.873379	P64534	Bacterial dataset
1.01981	1.01981	2.88229	2.51871	0.161322	0.231159	P64540	Bacterial dataset
0.339816	0.339816	0.535514	0.364383	0.0631743	0.278535	P64545	Bacterial dataset
30.6061	30.6061	33.4866	34.1478	20.6388	1.42467	P64554	Bacterial dataset
1.18134	1.18134	3.46315	0.836542	2.53035	0.365667	P64506	Bacterial dataset
1.20247	1.20247	1.61826	1.06655	1.65286	0.29944	P0C0K3	Bacterial dataset
6.60054	6.60054	7.71787	7.82822	3.26547	0.483761	P22523	Bacterial dataset
12.815	12.815	17.0197	15.9423	3.23347	0.783445	P0C079	Bacterial dataset
10.7373	10.7373	14.7616	10.0059	1.78707	1.02987	P0A7W7	Bacterial dataset
19.9705	19.9705	29.6337	29.2254	84.1608	1.36985	P0A7W1	Bacterial dataset
25.4017	25.4017	36.1279	33.9282	16.5908	1.58227	P0A7V8	Bacterial dataset
26.0161	26.0161	33.8118	32.6802	142.267	1.86195	P0A7V3	Bacterial dataset
30.2368	30.2368	33.3329	33.6138	39.6303	1.41768	P0A7V0	Bacterial dataset
6.22999	6.22999	12.554	8.9105	3.66075	0.96576	P0A7U7	Bacterial dataset
11.3282	11.3282	16.1078	13.6743	5.19842	1.3474	P0A7U3	Bacterial dataset
20.9203	20.9203	25.888	25.8336	71.1165	1.66146	P0A7T7	Bacterial dataset
11.7559	11.7559	17.1296	13.5635	3.40976	1.16307	P0A7T3	Bacterial dataset
18.3718	18.3718	26.1899	24.9333	10.6805	1.64138	P0A7S9	Bacterial dataset
17.7905	17.7905	30.9193	31.2849	3.50884	2.20418	P0A7S3	Bacterial dataset
19.8765	19.8765	26.8823	26.8198	15.951	1.17379	P0A7R9	Bacterial dataset
10.5657	10.5657	17.5379	12.5193	3.29487	0.969287	P0A7R5	Bacterial dataset
11.264	11.264	15.0084	12.3444	4.9275	0.854211	P0A7R1	Bacterial dataset
0.130509	0.130509	7.34931	6.68672	0.0395492	0.693312	P0A7Q6	Bacterial dataset
10.5194	10.5194	10.4812	11.349	4.09833	1.1904	P0A7P5	Bacterial dataset
4.60237	4.60237	8.81749	6.68303	3.21389	0.933711	P0A7N9	Bacterial dataset
1.26126	1.26126	5.07418	3.30553	0.620456	0.17424	P0A7I7	Bacterial dataset
10.1214	10.1214	12.9053	9.58827	3.36566	0.332712	P0A7J0	Bacterial dataset
16.5994	16.5994	21.2418	18.3049	4.24751	1.09795	P0A7J3	Bacterial dataset
11.7826	11.7826	21.5754	18.5635	6.87	1.08966	P0A7J7	Bacterial dataset
3.23407	3.23407	18.5295	18.5552	0.600859	0.908252	P0A7K2	Bacterial dataset
26.7952	26.7952	33.4939	33.0361	15.3125	2.09855	P0A7K6	Bacterial dataset
23.4226	23.4226	27.5092	27.656	62.7509	1.33894	P0A7X3	Bacterial dataset
26.8735	26.8735	33.1847	34.3198	24.0488	1.3894	P0A7L0	Bacterial dataset
8.62945	8.62945	20.6385	12.9414	2.27369	1.35515	P0A7L8	Bacterial dataset
18.836	18.836	30.5513	27.4479	6.59891	1.81767	P0A7M2	Bacterial dataset
11.9645	11.9645	15.3046	13.5229	6.00238	1.06653	P0A7M6	Bacterial dataset
10.9076	10.9076	16.088	13.5391	2.93808	1.13172	P0A7M9	Bacterial dataset
34.2351	34.2351	39.2234	40.4944	15.986	13.7275	P0A7N1	Bacterial dataset
5.98607	5.98607	14.406	13.5755	0.998485	1.00809	P0A7N4	Bacterial dataset
15.3978	15.3978	23.0366	20.9564	5.71157	2.17848	P0A7L3	Bacterial dataset
30.843	30.843	35.4536	36.61	38.887	1.65136	P0A7I4	Bacterial dataset
5.05056	5.05056	9.63575	7.80253	1.91304	0.511118	P0A7X6	Bacterial dataset
0.950272	0.950272	0.781666	0.213111	0.908218	0.196518	P0C093	Bacterial dataset
8.09556	8.09556	11.2122	8.93125	3.49671	0.512016	P0A890	Bacterial dataset
2.26753	2.26753	5.67557	4.61479	0.680905	0.169981	P0A887	Bacterial dataset
6.94253	6.94253	6.4155	6.78187	3.3685	0.468679	P0A884	Bacterial dataset
24.0454	24.0454	30.5866	30.7301	9.40574	1.17961	P0A881	Bacterial dataset
9.98539	9.98539	7.64157	7.91763	5.21137	0.525789	P0A879	Bacterial dataset
1.74978	1.74978	1.77826	1.04833	2.25858	0.320027	P0A877	Bacterial dataset
1.76403	1.76403	3.73246	2.97103	6.24871	0.354431	P0A873	Bacterial dataset
34.3105	34.3105	37.5225	38.4755	123.767	0.94194	P0A870	Bacterial dataset
0.483697	0.483697	3.36348	2.77987	0.166528	0.257396	P0A867;P0A870	Bacterial dataset
8.40815	8.40815	9.13783	9.21936	13.0047	0.786296	P0A867	Bacterial dataset
4.02167	4.02167	6.87596	4.78148	1.44245	0.324318	P0A862	Bacterial dataset
20.6402	20.6402	23.0668	24.277	23.5656	1.10904	P0A858	Bacterial dataset
2.65649	2.65649	5.26667	3.36649	1.43113	0.14669	P0A855	Bacterial dataset
58.6427	58.6427	63.1303	65.1922	237.144	6.12246	P0A853	Bacterial dataset
7.62803	7.62803	10.5072	7.17471	3.86245	0.586929	P0A850	Bacterial dataset
35.0512	35.0512	36.4749	38.3713	19.7319	1.90104	P0A847	Bacterial dataset
24.6681	24.6681	26.6903	26.5451	12.9518	4.41286	P0A843	Bacterial dataset
8.78973	8.78973	8.76658	9.11084	12.7744	0.606787	P0A7Y8	Bacterial dataset
20.2325	20.2325	28.9149	26.0354	3.71155	0.68308	P0A7Z0	Bacterial dataset
8.73104	8.73104	9.474	7.8158	1.96266	0.460799	P0A7Z4	Bacterial dataset
0.0303307	0.0303307	2.90521	2.77734	0.0199845	0.248981	P0A800	Bacterial dataset
0.311282	0.311282	4.52177	4.88696	0.0489928	0.23804	P0A805	Bacterial dataset
15.4748	15.4748	20.3432	21.1401	5.81856	0.743089	P0A809	Bacterial dataset
9.82892	9.82892	11.5467	10.1613	10.4025	0.562811	P0A7Y0	Bacterial dataset
14.1769	14.1769	14.8096	12.8632	5.23635	0.293652	P0A812	Bacterial dataset
10.432	10.432	14.4219	14.1413	25.877	0.627109	P0A821	Bacterial dataset
0.630987	0.630987	1.18888	0.836542	1.8124	0.328836	P0A823	Bacterial dataset
9.68146	9.68146	9.78528	9.65073	4.19273	0.622088	P0A825	Bacterial dataset
1.6715	1.6715	5.96549	3.5298	11.5441	0.495364	P0A832	Bacterial dataset
70.0564	70.0564	75.876	78.0649	300	4.54917	P0A836	Bacterial dataset
18.4524	18.4524	20.8524	20.3015	26.4612	0.566632	P0A840	Bacterial dataset
6.8151	6.8151	10.8995	8.19196	2.88127	0.473113	P0A817	Bacterial dataset
1.28015	1.28015	2.20957	1.34825	3.27422	0.283203	P0A894	Bacterial dataset
13.63	13.63	18.4258	17.1958	5.27208	0.847134	P0A7I0	Bacterial dataset
3.87549	3.87549	3.8253	2.09769	0.826192	0.692073	P0A7H0	Bacterial dataset
3.19964	3.19964	3.27841	2.16492	1.29851	0.422858	P0A749	Bacterial dataset
48.6956	48.6956	55.4024	57.0246	53.7955	2.81672	P0A746	Bacterial dataset
21.3794	21.3794	26.8476	26.7832	8.00496	0.811912	P0A744	Bacterial dataset
0.275715	0.275715	2.51734	2.31401	0.0799305	0.294622	P0A742	Bacterial dataset
1.28831	1.28831	1.80924	1.23708	0.70664	0.327846	P0A738	Bacterial dataset
23.2881	23.2881	33.3765	32.2212	8.84625	1.02909	P0A734	Bacterial dataset
14.9162	14.9162	15.3644	16.014	8.72252	0.653191	P0A731	Bacterial dataset
19.5638	19.5638	27.0841	25.0984	84.5078	0.530537	P0A729	Bacterial dataset
1.02699	1.02699	2.20964	1.24542	0.501548	0.30591	P0A725	Bacterial dataset
18.8284	18.8284	20.5142	19.8206	27.4731	0.471186	P0A722	Bacterial dataset
9.18247	9.18247	10.277	10.124	11.5203	0.666531	P0A720	Bacterial dataset
33.0446	33.0446	36.2701	36.5791	26.8	0.983097	P0A717	Bacterial dataset
1.44804	1.44804	4.88755	4.16018	0.665683	0.146463	P0A715	Bacterial dataset
1.06871	1.06871	5.13072	4.1715	0.320128	0.155339	P0A707	Bacterial dataset
14.4738	14.4738	21.0064	20.4059	11.2193	0.867707	P0A705	Bacterial dataset
3.85886	3.85886	12.3919	12.2167	0.73318	0.286677	P0A6Z6	Bacterial dataset
5.21931	5.21931	8.73276	6.03222	4.79501	0.186912	P0A6Z3	Bacterial dataset
5.13645	5.13645	7.05698	6.28738	8.14004	0.288451	P0A6U8	Bacterial dataset
8.81184	8.81184	8.02729	8.61531	10.8001	0.485814	P0A6V1	Bacterial dataset
6.04776	6.04776	6.20132	6.16597	8.62618	0.532226	P0A6V8	Bacterial dataset
8.74886	8.74886	18.6879	16.8014	13.5246	1.71187	P0A6W0	Bacterial dataset
0.401503	0.401503	2.97494	1.38969	0.434692	0.240989	P0A6W3	Bacterial dataset
12.6684	12.6684	18.7341	17.6036	4.38369	0.695504	P0A6W5	Bacterial dataset
0.107871	0.107871	1.4199	1.15853	0.0349335	0.273355	P0A752	Bacterial dataset
10.9628	10.9628	20.8524	18.5485	46.6254	0.702145	P0A6W9	Bacterial dataset
8.40014	8.40014	20.5813	12.3958	2.2579	0.898035	P0A6X3	Bacterial dataset
21.5302	21.5302	25.1279	25.5424	6.58007	0.998302	P0A6X7	Bacterial dataset
25.0879	25.0879	30.5381	30.6778	10.7793	0.931944	P0A6Y1	Bacterial dataset
2.75495	2.75495	5.14429	3.88409	1.14583	0.391728	P0A6Y5	Bacterial dataset
1.59504	1.59504	7.30694	4.26334	0.310124	0.160992	P0A6Y8	Bacterial dataset
1.50016	1.50016	1.37499	0.751847	2.16088	0.31231	P0A6Z1	Bacterial dataset
0.607044	0.607044	2.81647	2.18913	0.178472	0.349893	P0A6X1	Bacterial dataset
8.66142	8.66142	9.22076	8.78742	4.4417	0.388314	P0A7H6	Bacterial dataset
3.16967	3.16967	2.45825	1.84838	2.74528	0.473962	P0A756	Bacterial dataset
44.7323	44.7323	54.7248	54.6876	41.5843	2.4208	P0A761	Bacterial dataset
1.08428	1.08428	4.17731	3.40393	1.07851	0.141574	P0A7G6	Bacterial dataset
0.261711	0.261711	3.16739	3.01053	0.00415752	0.20404	P0A7G2	Bacterial dataset
36.6352	36.6352	44.6043	44.5	42.7471	2.78544	P0A7F9	Bacterial dataset
5.72215	5.72215	9.69866	8.94554	16.2859	0.582172	P0A7F6	Bacterial dataset
25.2604	25.2604	29.5514	29.8496	13.4473	1.00704	P0A7F3	Bacterial dataset
6.5533	6.5533	8.06548	6.5242	2.25652	0.723644	P0A7E9	Bacterial dataset
20.9074	20.9074	24.594	25.7225	14.5622	1.04651	P0A7E5	Bacterial dataset
24.9156	24.9156	31.3803	30.1427	8.87878	2.09741	P0A7E3	Bacterial dataset
23.6149	23.6149	27.8107	28.6282	9.11504	1.27932	P0A7E1	Bacterial dataset
6.95332	6.95332	12.5272	9.77365	3.02566	0.317581	P0A7D7	Bacterial dataset
2.76314	2.76314	3.18743	2.24965	4.79831	0.175893	P0A7D4	Bacterial dataset
0.316147	0.316147	0.789139	0.366885	1.19497	0.169856	P0A7D1	Bacterial dataset
2.67521	2.67521	1.91346	1.31211	2.61092	0.51397	P0A7C6	Bacterial dataset
5.74283	5.74283	6.76905	5.86503	2.84137	0.261124	P0A7C2	Bacterial dataset
1.3732	1.3732	0.928029	0.332843	0.595592	0.348994	P0A7B8	Bacterial dataset
2.15165	2.15165	1.8725	1.53876	2.07148	0.187447	P0A7B5	Bacterial dataset
0.2778	0.2778	6.35991	6.65789	0.0925225	0.217725	P0A7B3	Bacterial dataset
39.2779	39.2779	45.9296	46.5243	56.4793	2.0397	P0A763	Bacterial dataset
0.928784	0.928784	5.07133	3.27279	0.530652	0.565999	P0A776	Bacterial dataset
4.96686	4.96686	6.89369	5.21895	1.36452	0.353578	P0A780	Bacterial dataset
10.5888	10.5888	10.0037	9.94178	4.15763	0.604088	P0A784	Bacterial dataset
6.12989	6.12989	12.5925	8.33069	2.92237	0.34309	P0A786	Bacterial dataset
6.38465	6.38465	6.51808	6.12773	1.97549	0.913286	P0A790	Bacterial dataset
7.59599	7.59599	7.50355	7.30283	3.5972	0.410706	P0A759	Bacterial dataset
8.28725	8.28725	9.67659	7.48159	3.24014	0.282147	P0A794	Bacterial dataset
49.7639	49.7639	50.2121	52.1883	75.877	2.57887	P0A799	Bacterial dataset
17.5298	17.5298	17.7159	17.6671	21.8122	0.446734	P0A7A2	Bacterial dataset
13.1796	13.1796	11.6955	12.1823	9.59362	0.323136	P0A7A5	Bacterial dataset
0.39752	0.39752	2.39257	1.30281	0.0709084	0.255425	P0A7A7	Bacterial dataset
1.84118	1.84118	4.7847	3.86513	0.45641	0.17958	P0A7A9	Bacterial dataset
2.77834	2.77834	3.88635	3.40605	5.72334	0.385086	P0A7B1	Bacterial dataset
76.4227	76.4227	83.9549	86.1726	300	7.27137	P0A796	Bacterial dataset
0.722191	0.722191	4.17808	2.16837	0.227107	0.29261	P0A6U5	Bacterial dataset
1.86568	1.86568	5.21506	3.61639	0.491819	0.324923	P0A898	Bacterial dataset
12.1762	12.1762	27.0841	22.975	10.1987	1.58087	P0A8A2	Bacterial dataset
70.8911	70.8911	77.9262	79.9245	218.44	5.32605	P0A9B2	Bacterial dataset
28.6422	28.6422	32.1265	33.0837	21.0089	1.49804	P0A9A9	Bacterial dataset
22.6614	22.6614	23.2895	23.8517	22.1076	0.881922	P0A9A6	Bacterial dataset
33.8003	33.8003	36.1231	36.8538	18.1348	1.32583	P0A9A2	Bacterial dataset
0.514747	0.514747	0.381574	0.0396394	0.888292	0.171501	P0A998	Bacterial dataset
50.824	50.824	56.5143	57.696	276.73	1.81976	P0A993	Bacterial dataset
52.8431	52.8431	59.8573	61.0579	176.096	1.89841	P0A991	Bacterial dataset
1.97811	1.97811	3.08433	2.15791	1.5732	0.168509	P0A988	Bacterial dataset
11.3218	11.3218	15.8546	15.4489	28.2947	3.86126	P0A978;P0A9X9	Bacterial dataset
9.9991	9.9991	13.8757	12.2217	25.8573	4.06355	P0A978	Bacterial dataset
0.00909293	0.00909293	0.976581	0.8361	0.907701	0.319856	P0A972	Bacterial dataset
57.5574	57.5574	67.4669	69.4819	47.0681	4.24255	P0A968	Bacterial dataset
24.0702	24.0702	27.4792	27.9327	5.86835	6.23047	P0A964	Bacterial dataset
7.99496	7.99496	7.43224	7.47169	2.15349	0.589478	P0A962	Bacterial dataset
0.884978	0.884978	1.71626	1.18103	0.284402	0.305442	P0A959	Bacterial dataset
0.340815	0.340815	5.5504	4.91291	3.73758	0.344645	P0A955	Bacterial dataset
20.9436	20.9436	24.4725	24.4516	60.5915	0.579155	P0A953	Bacterial dataset
8.80594	8.80594	20.0065	14.5447	2.38815	0.705948	P0A905	Bacterial dataset
3.99256	3.99256	10.5391	9.25112	17.18	0.536717	P0A908	Bacterial dataset
15.1617	15.1617	20.5763	19.5245	6.98124	0.666232	P0A910	Bacterial dataset
4.11015	4.11015	11.1332	9.60511	2.43712	0.421344	P0A912	Bacterial dataset
32.6122	32.6122	35.9974	37.4776	40.7475	2.69812	P0A915	Bacterial dataset
13.3954	13.3954	37.8079	30.3249	34.9259	2.80677	P0A917	Bacterial dataset
36.3738	36.3738	46.8087	46.6723	50.1328	2.41546	P0A9B6	Bacterial dataset
0.301974	0.301974	1.15312	1.1504	0.0758811	0.185314	P0A921	Bacterial dataset
2.38344	2.38344	6.02636	6.59591	0.795494	0.379531	P0A935	Bacterial dataset
4.49576	4.49576	6.24593	5.95171	1.97588	1.22833	P0A937	Bacterial dataset
2.40365	2.40365	6.26561	4.66726	8.0265	0.173204	P0A940	Bacterial dataset
1.60674	1.60674	7.98034	6.8279	0.489329	0.452559	P0A944	Bacterial dataset
6.78004	6.78004	10.5674	9.10484	5.03204	0.811016	P0A948	Bacterial dataset
0.85276	0.85276	5.46778	3.78111	0.243816	0.19379	P0A951	Bacterial dataset
0.073316	0.073316	1.86378	1.08152	0.040674	0.209358	P0A927	Bacterial dataset
7.18375	7.18375	17.22	13.8715	8.20578	0.344368	P0A903	Bacterial dataset
33.2448	33.2448	33.848	35.35	84.5757	1.02862	P0A9C3	Bacterial dataset
42.2918	42.2918	48.7195	49.3787	119.576	2.15958	P0A9C9	Bacterial dataset
14.0168	14.0168	14.497	14.4219	6.446	0.692926	P0A9M2	Bacterial dataset
8.21445	8.21445	9.44931	10.1757	11.597	0.491975	P0A9M0	Bacterial dataset
1.19402	1.19402	3.22254	1.92381	1.67528	0.351437	P0A9L8	Bacterial dataset
1.18118	1.18118	2.32358	2.32472	0.361397	0.161101	P0A9L5	Bacterial dataset
1.18531	1.18531	2.00557	1.93704	0.706626	0.17941	P0A9L3	Bacterial dataset
4.04989	4.04989	6.17505	2.05715	0.913456	0.315041	P0A9K9	Bacterial dataset
19.0772	19.0772	25.9082	25.1655	12.4453	0.741639	P0A9K7	Bacterial dataset
2.36351	2.36351	6.6385	4.80967	0.944303	0.347407	P0A9K3	Bacterial dataset
40.0303	40.0303	43.7543	44.754	176.519	2.77999	P0A9J8	Bacterial dataset
58.558	58.558	68.42	69.6329	88.8398	2.49517	P0A9J6	Bacterial dataset
17.7481	17.7481	19.4171	19.434	11.1945	1.31747	P0A9J4	Bacterial dataset
39.8626	39.8626	41.9574	43.3616	141.507	2.27936	P0A9J0	Bacterial dataset
17.9745	17.9745	34.8317	31.2481	2.7801	6.71406	P0A9I8	Bacterial dataset
6.61142	6.61142	5.83633	6.06933	8.75787	0.573974	P0A9I3	Bacterial dataset
12.8897	12.8897	14.1392	13.7438	4.99189	3.09082	P0A9H9	Bacterial dataset
22.5728	22.5728	24.5943	25.3101	51.4001	1.60432	P0A9H7	Bacterial dataset
3.33771	3.33771	6.39551	4.05933	2.90552	0.230786	P0A9H5	Bacterial dataset
31.6047	31.6047	37.3786	39.038	9.51244	1.29292	P0A9D2	Bacterial dataset
12.6329	12.6329	20.5248	17.2876	5.6898	0.609271	P0A9D4	Bacterial dataset
56.1133	56.1133	67.7824	68.7109	300	4.50777	P0A9D8	Bacterial dataset
22.2907	22.2907	29.966	29.695	10.5492	1.74599	P0A9E0	Bacterial dataset
0.855169	0.855169	2.88656	2.51665	4.46556	0.32158	P0A9E5	Bacterial dataset
9.33431	9.33431	8.64304	9.1024	2.53643	0.459273	P0A9F1	Bacterial dataset
15.8786	15.8786	19.2033	19.2516	12.2772	0.969118	P0A9C5	Bacterial dataset
10.5992	10.5992	11.3968	12.1865	5.47106	0.644273	P0A9F3	Bacterial dataset
15.0189	15.0189	16.0093	16.3662	8.96646	1.96218	P0A9F9	Bacterial dataset
7.19482	7.19482	7.06498	6.95326	2.6034	1.11076	P0A9G2	Bacterial dataset
0.554465	0.554465	2.77715	1.8424	0.128487	0.201474	P0A9G4	Bacterial dataset
68.116	68.116	74.486	76.5124	291.967	3.73935	P0A9G6	Bacterial dataset
10.2913	10.2913	9.69866	9.56235	6.90827	0.860246	P0A9G8	Bacterial dataset
9.3687	9.3687	13.1261	12.4375	9.37021	0.788179	P0A9H1	Bacterial dataset
4.94719	4.94719	12.5471	10.6339	2.40485	0.293982	P0A9F6	Bacterial dataset
0.216655	0.216655	4.1543	3.83551	0.0593305	0.329601	P0A8A0	Bacterial dataset
18.8174	18.8174	24.6491	24.0552	8.41061	0.94127	P0A901	Bacterial dataset
12.1528	12.1528	14.8008	14.7173	18.9205	1.28257	P0A8Z0	Bacterial dataset
14.0302	14.0302	14.4219	14.1999	15.4488	0.563124	P0A8L1	Bacterial dataset
7.53855	7.53855	18.4352	16.2769	2.95718	0.900507	P0A8K5	Bacterial dataset
0.216171	0.216171	0.175868	0.128862	0.116016	0.176993	P0A8K1	Bacterial dataset
7.88964	7.88964	11.2892	11.7535	6.14936	0.471474	P0A8J8	Bacterial dataset
18.9295	18.9295	24.1156	23.2277	6.91584	0.786518	P0A8J4	Bacterial dataset
4.60237	4.60237	4.31653	2.98756	1.39394	0.341112	P0A8J2	Bacterial dataset
2.28743	2.28743	2.73259	1.57274	1.04835	0.343286	P0A8I8	Bacterial dataset
9.28867	9.28867	7.86053	8.69348	10.6347	0.647966	P0A8I5	Bacterial dataset
18.9621	18.9621	20.7768	21.5323	11.367	1.03871	P0A8I3	Bacterial dataset
0.678566	0.678566	3.87864	1.942	0.600859	0.320053	P0A8I1	Bacterial dataset
0.157167	0.157167	0.485861	0.458735	0.253902	0.190381	P0A8H8	Bacterial dataset
3.75392	3.75392	3.09957	1.62887	0.829077	0.314836	P0A8H6	Bacterial dataset
4.47857	4.47857	7.17503	6.61462	2.86315	0.463612	P0A8G9	Bacterial dataset
0.135338	0.135338	0.0630111	0.313458	0.216623	0.217311	P0A8G6	Bacterial dataset
17.0853	17.0853	20.2911	19.186	6.75259	0.815293	P0A8G3	Bacterial dataset
11.5491	11.5491	13.5623	14.162	10.1805	0.641142	P0A8G0	Bacterial dataset
12.4489	12.4489	21.2208	16.815	6.77594	0.334872	P0A8F8	Bacterial dataset
73.4045	73.4045	80.0461	82.1031	239.99	3.0027	P0A8A4	Bacterial dataset
0.337275	0.337275	10.4982	8.37511	0.126438	0.493271	P0A8A8	Bacterial dataset
0.606077	0.606077	2.25768	1.8675	0.231799	0.175629	P0A8B2	Bacterial dataset
6.08019	6.08019	10.6942	9.22326	2.28406	0.47306	P0A8B5	Bacterial dataset
4.95076	4.95076	15.2634	14.4326	5.58415	1.02157	P0A8C1	Bacterial dataset
1.64964	1.64964	2.52986	1.71433	0.475142	0.210188	P0A8C4	Bacterial dataset
12.0477	12.0477	10.3836	10.535	10.8283	0.996053	P0A8L5	Bacterial dataset
26.1628	26.1628	33.4417	33.0366	10.7259	0.993359	P0A8D0	Bacterial dataset
7.74887	7.74887	12.1075	10.0306	1.98513	0.354008	P0A8D6	Bacterial dataset
1.69985	1.69985	2.42144	0.563039	1.23653	0.140031	P0A8E1	Bacterial dataset
1.17202	1.17202	6.45067	5.53835	0.270035	0.179579	P0A8E5	Bacterial dataset
0.433001	0.433001	2.99971	1.40786	0.152017	0.181852	P0A8E7	Bacterial dataset
1.75776	1.75776	3.27841	3.06507	1.01798	0.21942	P0A8F0	Bacterial dataset
0.115334	0.115334	2.30687	1.5425	0.203818	0.193237	P0A8F4	Bacterial dataset
1.97467	1.97467	4.50986	2.98983	1.08141	0.477438	P0A8D3	Bacterial dataset
0.59213	0.59213	2.69293	2.22553	0.206872	0.202241	P0A8Z3	Bacterial dataset
8.22874	8.22874	9.34167	8.51636	13.2335	0.620648	P0A8M0	Bacterial dataset
12.1002	12.1002	17.4594	13.0706	2.12645	1.25551	P0A8M6	Bacterial dataset
4.98401	4.98401	4.30202	3.96219	4.16165	1.12068	P0A8Y8	Bacterial dataset
55.9263	55.9263	61.5971	62.5881	112.64	2.76074	P0A8Y5	Bacterial dataset
41.2847	41.2847	46.6759	48.0929	69.8881	1.78461	P0A8Y3	Bacterial dataset
10.4994	10.4994	11.9488	9.84072	1.80203	1.62057	P0A8Y1	Bacterial dataset
16.7969	16.7969	16.4179	17.7056	12.2073	0.906631	P0A8X2	Bacterial dataset
0.20257	0.20257	3.19539	2.2943	0.0221905	0.233595	P0A8X0	Bacterial dataset
25.5651	25.5651	34.0853	32.1117	9.18342	2.15201	P0A8W8	Bacterial dataset
3.63436	3.63436	2.51208	1.70348	1.77275	0.3883	P0A8W5	Bacterial dataset
30.5316	30.5316	35.7409	36.2722	12.9218	1.40706	P0A8W2	Bacterial dataset
4.47594	4.47594	6.93634	4.93663	2.83011	0.239567	P0A8W0	Bacterial dataset
0.613952	0.613952	0.668555	0.385616	1.09609	0.26777	P0A8V6	Bacterial dataset
9.92428	9.92428	10.8778	11.7073	6.45311	0.672895	P0A8V2	Bacterial dataset
6.30446	6.30446	7.38412	5.03809	2.07114	0.517663	P0A8V0	Bacterial dataset
11.4026	11.4026	14.9957	13.3643	3.75306	0.590745	P0A8U6	Bacterial dataset
2.15514	2.15514	10.1737	8.31985	1.03387	1.09719	P0A8U2	Bacterial dataset
1.7862	1.7862	3.24217	1.57251	3.54601	0.414234	P0A8U0	Bacterial dataset
10.8809	10.8809	13.2881	13.8661	8.13245	0.758666	P0A8T7	Bacterial dataset
17.8906	17.8906	23.4364	23.3529	7.33982	0.766545	P0A8N0	Bacterial dataset
13.6683	13.6683	15.9972	16.4492	25.9	0.955005	P0A8N3	Bacterial dataset
3.49063	3.49063	3.70523	3.17084	1.85927	0.5608	P0A8N3;P0A8N5	Bacterial dataset
3.58675	3.58675	3.54947	2.76336	2.34491	0.270218	P0A8N5	Bacterial dataset
26.5602	26.5602	30.3894	31.6461	19.1136	2.55402	P0A8N7	Bacterial dataset
7.60786	7.60786	8.2612	7.39993	3.13122	0.337888	P0A8P3	Bacterial dataset
0.551659	0.551659	0.684678	0.411452	1.23016	0.150883	P0A8M3	Bacterial dataset
13.039	13.039	17.9685	15.5799	7.63722	1.04167	P0A8P6	Bacterial dataset
6.29181	6.29181	7.96872	4.71402	1.67553	1.11034	P0A8Q6	Bacterial dataset
7.18239	7.18239	15.8609	13.5635	7.11388	0.638456	P0A8R0	Bacterial dataset
0.303759	0.303759	0.793118	0.573221	1.29851	0.170036	P0A8R7	Bacterial dataset
11.8737	11.8737	14.1779	14.8229	24.6301	1.06113	P0A8R9	Bacterial dataset
2.49406	2.49406	3.08549	1.80621	2.10053	0.161795	P0A8S1	Bacterial dataset
2.71377	2.71377	8.26962	7.10918	0.937182	0.554383	P0A8T1	Bacterial dataset
0.360336	0.360336	1.02166	0.685662	0.427972	0.156531	P0A8Q0	Bacterial dataset
0.810608	0.810608	3.87286	1.71939	0.43755	0.159381	P0A9M5	Bacterial dataset
8.28671	8.28671	20.0886	16.6709	22.0523	0.773351	P0A6U3	Bacterial dataset
60.7931	60.7931	71.7177	72.6645	176.321	2.40735	P0A6T3	Bacterial dataset
31.3187	31.3187	31.6368	33.2485	27.9832	1.47589	P05791	Bacterial dataset
32.4561	32.4561	40.2843	40.9468	46.2512	2.53374	P05719	Bacterial dataset
19.5281	19.5281	21.6699	21.9051	10.4135	3.32322	P05706	Bacterial dataset
14.1023	14.1023	14.0857	14.4798	14.9588	0.862853	P05637	Bacterial dataset
1.57757	1.57757	2.14138	2.42268	3.43686	0.685991	P05523	Bacterial dataset
0.718193	0.718193	3.22986	2.47814	0.153036	0.239908	P05459	Bacterial dataset
0.200944	0.200944	0.721965	0.0395153	0.0846338	0.215432	P05458	Bacterial dataset
3.46885	3.46885	5.20299	3.83468	0.935784	0.152519	P05194	Bacterial dataset
1.60357	1.60357	2.28804	2.38633	0.587216	0.322568	P05055	Bacterial dataset
57.5579	57.5579	59.5909	61.6102	300	2.56945	P05042	Bacterial dataset
21.3691	21.3691	27.764	27.4479	9.46479	1.26211	P05041	Bacterial dataset
8.77364	8.77364	18.789	10.6819	2.98349	0.272748	P05020	Bacterial dataset
14.2921	14.2921	15.6522	15.5532	21.0932	0.340993	P04995	Bacterial dataset
6.60129	6.60129	6.36261	6.7529	5.49798	0.492727	P04994	Bacterial dataset
0.0101423	0.0101423	5.40152	3.66742	0.047867	0.212066	P04993	Bacterial dataset
48.3352	48.3352	66.9225	67.4392	16.4947	3.25545	P04983	Bacterial dataset
66.7305	66.7305	75.8716	78.0649	76.1209	5.00284	P04982	Bacterial dataset
0.471678	0.471678	1.6534	0.217977	0.559475	0.168142	P04335	Bacterial dataset
4.08714	4.08714	9.87219	8.39169	15.2626	1.00057	P04391	Bacterial dataset
10.028	10.028	10.324	11.011	15.0359	1.20027	P04391;P06960	Bacterial dataset
0.20431	0.20431	8.97983	8.37604	0.0132911	0.429897	P04395	Bacterial dataset
8.40497	8.40497	10.9714	10.1977	18.0131	0.548654	P04425	Bacterial dataset
2.05028	2.05028	6.10025	5.76367	5.04825	0.423526	P04693	Bacterial dataset
52.6533	52.6533	62.7301	63.8497	194.66	4.76382	P05793	Bacterial dataset
5.05355	5.05355	5.01959	3.79658	4.1159	0.194072	P04805	Bacterial dataset
0.312338	0.312338	0.255282	0.376711	0.414228	0.257594	P04816;P0AD96	Bacterial dataset
2.82061	2.82061	5.46184	3.96422	4.25023	0.197904	P04825	Bacterial dataset
10.0219	10.0219	18.5673	17.4794	9.06542	0.999378	P04846	Bacterial dataset
39.7381	39.7381	41.2692	43.3088	70.3789	13.7095	P04949	Bacterial dataset
7.59523	7.59523	9.77442	8.28494	3.61789	0.613449	P04951	Bacterial dataset
33.9843	33.9843	34.9043	36.4481	47.3574	1.91768	P04968	Bacterial dataset
2.17121	2.17121	2.76899	1.06579	1.26912	0.387719	P04816	Bacterial dataset
0.554558	0.554558	1.004	0.866555	1.0416	0.262087	P04128	Bacterial dataset
5.33507	5.33507	4.98883	4.68711	5.01401	1.41796	P05825	Bacterial dataset
0.241687	0.241687	2.08704	2.29704	0.122812	0.192157	P06129	Bacterial dataset
0.956249	0.956249	1.54083	1.21798	2.41701	0.149037	P07003	Bacterial dataset
39.785	39.785	48.5827	49.1581	36.0875	3.62351	P07001	Bacterial dataset
0.103681	0.103681	1.31941	0.93446	0.0524347	0.190009	P06999	Bacterial dataset
6.09679	6.09679	10.873	10.5903	22.1337	0.778251	P06996;P21420	Bacterial dataset
7.85249	7.85249	21.4589	19.3863	13.761	0.656779	P06996	Bacterial dataset
13.7377	13.7377	14.2006	14.8094	21.8041	1.16334	P06993	Bacterial dataset
17.9268	17.9268	21.1084	20.4928	8.56554	0.959812	P06992	Bacterial dataset
44.0785	44.0785	48.6729	49.8472	55.4691	4.61347	P06989	Bacterial dataset
40.2013	40.2013	54.2242	53.4881	300	4.78183	P06988	Bacterial dataset
53.7101	53.7101	59.9297	61.0634	261.971	4.78272	P06987	Bacterial dataset
35.279	35.279	50.611	49.3601	282.069	4.86986	P06986	Bacterial dataset
20.298	20.298	23.6138	22.5917	27.7392	0.470944	P06983	Bacterial dataset
0.125707	0.125707	1.15064	0.411452	0.0983488	0.244356	P06971	Bacterial dataset
4.29438	4.29438	9.63801	8.9974	3.01878	0.579349	P06968	Bacterial dataset
11.6225	11.6225	15.7228	15.5244	5.96299	0.53325	P06966	Bacterial dataset
0.364822	0.364822	0.4169	0.321417	0.488455	0.175094	P06961	Bacterial dataset
9.45288	9.45288	10.0087	9.4458	13.8948	1.27231	P06960	Bacterial dataset
9.59192	9.59192	18.9357	15.7119	4.00555	1.32724	P06136	Bacterial dataset
37.7908	37.7908	47.989	47.6906	91.2543	1.27452	P06149	Bacterial dataset
34.2083	34.2083	45.0016	44.1204	16.5796	3.23252	P06282	Bacterial dataset
0.275263	0.275263	0.161231	0.0518111	0.0267188	0.164548	P06610	Bacterial dataset
3.87404	3.87404	6.48508	4.80153	9.13362	0.706843	P06611	Bacterial dataset
2.68874	2.68874	1.38081	1.1501	1.30902	0.332178	P06612	Bacterial dataset
20.7089	20.7089	30.8223	31.5118	18.2714	1.31922	P05852	Bacterial dataset
11.4837	11.4837	14.1876	13.5807	6.54435	0.791099	P06616	Bacterial dataset
2.2045	2.2045	1.36559	1.06288	0.804934	0.361392	P06710	Bacterial dataset
0.692414	0.692414	0.449184	0.194264	0.277323	0.262654	P06715	Bacterial dataset
31.5814	31.5814	52.4505	49.436	4.96045	3.8231	P06720	Bacterial dataset
16.1421	16.1421	19.6658	19.8575	19.441	1.03986	P06721	Bacterial dataset
7.03516	7.03516	10.4976	10.4991	18.87	0.308185	P06846	Bacterial dataset
60.3849	60.3849	65.2145	66.9739	78.2078	1.93294	P06959	Bacterial dataset
0.996045	0.996045	1.85162	1.46639	0.193644	0.188044	P06709	Bacterial dataset
2.68638	2.68638	4.76657	4.71532	4.45459	0.181827	P07004	Bacterial dataset
35.6184	35.6184	42.9334	43.6093	54.8071	2.6586	P04079	Bacterial dataset
2.2128	2.2128	1.25361	1.29285	1.82026	0.430776	P03841	Bacterial dataset
0.0288869	0.0288869	0.673387	0.129553	0.102814	0.209868	P00914	Bacterial dataset
8.49872	8.49872	9.8725	10.1674	14.1059	0.652195	P00909	Bacterial dataset
6.20089	6.20089	7.66275	6.45867	6.12775	0.639484	P00904	Bacterial dataset
0.222183	0.222183	1.71083	1.02341	0.0574136	0.18654	P00903	Bacterial dataset
15.0238	15.0238	15.1769	16.1408	23.4328	0.970033	P00895	Bacterial dataset
19.7541	19.7541	28.9679	27.7184	96.312	1.73528	P00894	Bacterial dataset
29.2827	29.2827	37.592	38.001	30.8207	1.94145	P00893	Bacterial dataset
37.1254	37.1254	36.5538	38.3653	94.9908	1.42413	P00888	Bacterial dataset
1.16913	1.16913	0.417527	0.190898	0.85489	0.304929	P00887	Bacterial dataset
59.2228	59.2228	67.6719	69.2703	211.25	5.4459	P00864	Bacterial dataset
30.1191	30.1191	36.2053	35.8115	14.1108	2.15465	P00861	Bacterial dataset
2.51532	2.51532	1.88995	0.274453	1.05961	0.316767	P00811	Bacterial dataset
38.0251	38.0251	41.2212	42.7753	33.8466	3.52261	P00805	Bacterial dataset
1.1889	1.1889	7.84261	5.99016	0.57451	0.158363	P00803	Bacterial dataset
22.5663	22.5663	23.7212	24.6056	19.1426	0.975897	P00634	Bacterial dataset
2.09335	2.09335	3.97986	2.32433	2.65978	0.155081	P00582	Bacterial dataset
4.17293	4.17293	7.65866	6.16611	1.22255	1.10604	P00579;P13445	Bacterial dataset
12.6329	12.6329	10.4707	10.936	12.1128	1.53359	O32583	Bacterial dataset
14.5091	14.5091	18.8499	17.7241	24.2462	0.699562	P00350	Bacterial dataset
2.32668	2.32668	1.98503	1.47104	2.79766	0.243282	P00363	Bacterial dataset
17.5715	17.5715	18.7451	19.8339	30.0519	1.77555	P00370	Bacterial dataset
2.83906	2.83906	2.49278	2.37707	2.43478	0.39259	P00393	Bacterial dataset
19.7854	19.7854	19.9746	20.3459	10.6918	1.30828	P00448	Bacterial dataset
31.5131	31.5131	31.8766	33.2051	36.9969	1.65103	P00926	Bacterial dataset
1.0581	1.0581	3.38927	2.4312	0.60738	0.162683	P00452	Bacterial dataset
3.59729	3.59729	3.73362	2.37616	4.76368	0.208014	P00509	Bacterial dataset
22.6409	22.6409	27.8751	26.7965	9.30553	0.666419	P00547	Bacterial dataset
16.3345	16.3345	20.91	19.0424	8.54434	0.516786	P00550	Bacterial dataset
9.98957	9.98957	14.4645	13.0894	7.72131	0.502591	P00561	Bacterial dataset
22.602	22.602	22.6529	23.8874	41.5797	1.99079	P00562	Bacterial dataset
2.76949	2.76949	3.4603	2.88087	1.91001	0.335011	P00579	Bacterial dataset
44.1339	44.1339	47.9762	49.436	182.181	3.08857	P00490	Bacterial dataset
53.6962	53.6962	56.9685	58.7499	179.774	4.60904	P04036	Bacterial dataset
34.5485	34.5485	37.9519	38.0118	26.5589	0.792849	P00934	Bacterial dataset
46.2479	46.2479	57.3917	58.1679	45.2083	4.52978	P00936	Bacterial dataset
0.72838	0.72838	2.71735	2.66506	0.861461	0.173526	P03819	Bacterial dataset
3.39605	3.39605	6.76793	6.06933	1.11087	0.378697	P03817	Bacterial dataset
8.22063	8.22063	15.4262	9.92558	3.02273	0.336612	P03813	Bacterial dataset
4.97436	4.97436	3.43554	2.39698	1.78889	0.517312	P03024	Bacterial dataset
0.27276	0.27276	2.05813	0.948087	0.101715	0.171259	P03023	Bacterial dataset
1.38204	1.38204	4.72782	4.4251	0.648678	0.159402	P03018	Bacterial dataset
0.357381	0.357381	0.591718	0.0806156	0.575199	0.235566	P03004	Bacterial dataset
2.63443	2.63443	2.56717	1.71644	1.83879	0.515071	P02943	Bacterial dataset
5.23904	5.23904	13.7566	12.7991	0.663512	2.0358	P02942	Bacterial dataset
43.8135	43.8135	56.2318	56.4254	77.3418	2.68045	P02931	Bacterial dataset
4.33565	4.33565	8.14276	7.93822	11.5866	0.285514	P02930	Bacterial dataset
9.59623	9.59623	8.82915	9.44369	12.177	1.89083	P02929	Bacterial dataset
71.3259	71.3259	80.2404	82.3438	161.515	5.16239	P02925	Bacterial dataset
40.995	40.995	56.0731	55.9021	9.92065	4.92711	P02924	Bacterial dataset
9.56975	9.56975	15.3435	13.5996	15.8578	0.404659	P02919	Bacterial dataset
0.524172	0.524172	3.7503	2.20528	0.70036	0.161089	P02918	Bacterial dataset
5.16538	5.16538	5.50864	4.93763	3.14713	1.80842	P02916	Bacterial dataset
21.8532	21.8532	30.1058	28.201	5.44456	2.43953	P00944	Bacterial dataset
25.178	25.178	31.0173	30.4761	19.9716	0.625454	P00946	Bacterial dataset
17.9836	17.9836	28.6298	25.8177	5.21602	0.91235	P00954	Bacterial dataset
12.1984	12.1984	12.0373	12.2261	17.8803	0.542822	P00956	Bacterial dataset
11.0341	11.0341	15.8984	15.3656	16.4949	0.763701	P00957	Bacterial dataset
23.4194	23.4194	26.5921	27.3105	59.6157	1.24097	P00959	Bacterial dataset
0.508926	0.508926	0.973648	0.930496	0.0105342	0.269873	P00935	Bacterial dataset
2.14174	2.14174	3.63002	2.91485	1.63258	0.35797	P00960	Bacterial dataset
16.6979	16.6979	20.119	20.5795	24.0937	1.01389	P00962	Bacterial dataset
26.3209	26.3209	25.8049	27.5557	47.5886	1.97341	P00963	Bacterial dataset
27.3771	27.3771	31.4265	32.4705	34.9064	1.91552	P00968	Bacterial dataset
9.4569	9.4569	13.0426	10.4441	4.48022	0.816298	P02358	Bacterial dataset
31.104	31.104	33.4738	34.0231	68.9742	1.34758	P02359	Bacterial dataset
17.2235	17.2235	30.9247	24.9685	6.69263	1.78524	P02413	Bacterial dataset
1.67061	1.67061	1.16628	0.858172	0.468527	0.278265	P00961	Bacterial dataset
37.771	37.771	43.8825	44.6532	33.2411	2.94194	P0A6T5	Bacterial dataset
1.3657	1.3657	3.70163	2.91819	0.554275	0.327046	P07012	Bacterial dataset
66.6457	66.6457	71.2865	73.3671	300	5.14178	P07014	Bacterial dataset
0.269953	0.269953	1.92823	1.24529	1.84766	0.200656	P0A6G3	Bacterial dataset
4.60374	4.60374	8.88802	7.31899	3.03339	0.508254	P0A6F9	Bacterial dataset
19.0841	19.0841	25.6533	23.2583	7.79666	0.406031	P0A6F5	Bacterial dataset
54.6573	54.6573	65.5444	67.3235	30.3762	3.67999	P0A6F3	Bacterial dataset
29.4809	29.4809	30.704	32.124	31.918	1.49246	P0A6F1	Bacterial dataset
20.3171	20.3171	19.1053	20.53	30.9966	2.36349	P0A6E9	Bacterial dataset
19.0382	19.0382	26.2795	24.8085	4.06637	0.943023	P0A6E6	Bacterial dataset
28.1496	28.1496	30.334	31.6299	69.9286	2.4462	P0A6E4	Bacterial dataset
0.223746	0.223746	0.00772604	0.961132	0.0121283	0.163247	P0A6E1	Bacterial dataset
8.22305	8.22305	12.7681	10.0474	4.40069	0.659033	P0A6D7	Bacterial dataset
64.3475	64.3475	71.0592	72.402	300	3.99824	P0A6D3	Bacterial dataset
12.7904	12.7904	16.7292	16.4784	6.85073	1.04707	P0A6D0	Bacterial dataset
10.2304	10.2304	13.7528	12.1676	18.8771	0.854788	P0A6C8	Bacterial dataset
16.6525	16.6525	18.9248	19.5191	35.2891	1.16999	P0A6C5	Bacterial dataset
28.5823	28.5823	31.9069	31.8837	23.447	1.51174	P0A6C1	Bacterial dataset
0.381416	0.381416	1.63009	1.64609	0.127059	0.257995	P0A6B7	Bacterial dataset
12.766	12.766	12.1093	12.282	4.83434	0.912539	P0A6B4	Bacterial dataset
0.705742	0.705742	3.50382	3.64091	0.146285	0.257504	P09424	Bacterial dataset
14.6912	14.6912	15.8808	15.9219	17.1043	0.722379	P09546	Bacterial dataset
2.34	2.34	6.4147	3.37639	0.434871	0.206887	P09549	Bacterial dataset
54.1749	54.1749	56.9685	59.0912	274.327	3.97321	P09551	Bacterial dataset
56.8609	56.8609	63.6588	65.0969	290.766	5.78165	P09831	Bacterial dataset
68.5403	68.5403	77.8887	79.0406	300	5.2756	P09832	Bacterial dataset
0.308588	0.308588	1.57641	1.46377	0.0674105	0.240396	P0A6G7	Bacterial dataset
30.2373	30.2373	42.4945	39.5919	6.59022	1.40795	P09833	Bacterial dataset
10.0648	10.0648	10.9009	10.4209	2.09909	1.06148	P09996	Bacterial dataset
11.4404	11.4404	13.9941	12.56	8.50815	0.376719	P0A698	Bacterial dataset
0.93688	0.93688	0.906059	0.321577	0.413134	0.307479	P0A6A0	Bacterial dataset
35.6345	35.6345	41.8149	42.0685	11.8304	1.28142	P0A6A3	Bacterial dataset
40.4019	40.4019	42.651	44.1003	68.6924	2.03701	P0A6A6	Bacterial dataset
4.45425	4.45425	8.32468	7.23049	0.747636	0.374185	P0A6A8	Bacterial dataset
7.30439	7.30439	7.08486	7.61959	5.74555	0.57129	P09980	Bacterial dataset
23.7364	23.7364	40.2806	37.8302	2.92806	2.23929	P09394	Bacterial dataset
31.6418	31.6418	30.1233	31.7085	28.555	1.1864	P0A6H1	Bacterial dataset
0.147238	0.147238	3.20357	3.32812	0.0975994	0.199995	P0A6H8	Bacterial dataset
46.6014	46.6014	54.7037	56.1414	66.7078	3.55786	P0A6T1	Bacterial dataset
24.3498	24.3498	28.5101	27.8318	26.0986	0.56043	P0A6S7	Bacterial dataset
8.89883	8.89883	22.048	14.4456	1.59223	1.61262	P0A6S5	Bacterial dataset
46.3808	46.3808	47.816	49.7735	67.0853	5.56397	P0A6S0	Bacterial dataset
25.4158	25.4158	40.1954	37.8525	17.8978	3.86831	P0A6R3	Bacterial dataset
7.79161	7.79161	8.33911	8.80121	5.22149	0.558585	P0A6R0	Bacterial dataset
6.0801	6.0801	15.4802	10.2972	3.60637	1.05648	P0A6Q6	Bacterial dataset
1.67723	1.67723	3.20241	3.04701	1.31313	0.206147	P0A6Q3	Bacterial dataset
54.8935	54.8935	56.4215	58.5616	263.703	3.65769	P0A6P9	Bacterial dataset
2.50835	2.50835	4.72831	3.41784	0.641423	0.180195	P0A6P7	Bacterial dataset
10.1489	10.1489	13.1037	13.5139	8.03121	0.567235	P0A6P5	Bacterial dataset
15.8154	15.8154	22.7074	19.8958	4.02441	0.904041	P0A6P1	Bacterial dataset
1.63102	1.63102	2.93098	1.81579	0.997346	0.184963	P0A6N8	Bacterial dataset
0.0788737	0.0788737	3.24337	2.62398	0.0463973	0.270284	P0A6N4	Bacterial dataset
8.57818	8.57818	7.67465	8.01786	4.74379	0.501717	P0A6M8	Bacterial dataset
0.706747	0.706747	4.72613	4.61445	1.15327	0.339889	P0A6M4	Bacterial dataset
6.2229	6.2229	5.41758	5.11236	2.11676	0.347367	P0A6L9	Bacterial dataset
3.09679	3.09679	6.95825	6.0735	2.06771	0.387492	P0A6I0	Bacterial dataset
3.11752	3.11752	3.28105	1.88642	1.53149	0.181927	P0A6I3	Bacterial dataset
28.1334	28.1334	30.0966	30.2827	18.1237	1.87347	P0A6I6	Bacterial dataset
20.2614	20.2614	21.7972	21.4784	8.87426	0.671906	P0A6I9	Bacterial dataset
21.6093	21.6093	27.1358	26.6706	82.195	1.31521	P0A6J1	Bacterial dataset
62.1106	62.1106	68.5323	70.5862	105.426	4.47194	P0A6J5	Bacterial dataset
15.3993	15.3993	16.8471	16.5116	16.3921	0.538727	P0A6H5	Bacterial dataset
21.4414	21.4414	20.9728	21.8403	12.2266	0.684551	P0A6J8	Bacterial dataset
1.24379	1.24379	6.40402	6.49852	0.325287	0.410716	P0A6K3	Bacterial dataset
27.073	27.073	29.7963	30.1897	9.45463	0.650872	P0A6K6	Bacterial dataset
5.23955	5.23955	8.69834	6.56318	1.79199	0.471467	P0A6L0	Bacterial dataset
2.10615	2.10615	5.35258	3.91637	1.86284	0.163821	P0A6L2	Bacterial dataset
49.0345	49.0345	56.0579	57.1558	300	3.03875	P0A6L4	Bacterial dataset
11.885	11.885	12.5706	12.4371	16.4168	0.650028	P0A6L7	Bacterial dataset
0.18501	0.18501	2.09758	1.23184	1.45334	0.266066	P0A6K1	Bacterial dataset
0.558692	0.558692	3.94473	2.5722	4.6421	0.356701	P07013	Bacterial dataset
1.02211	1.02211	6.42174	3.85926	0.282255	0.746773	P09373;P68066	Bacterial dataset
18.875	18.875	18.8239	19.8075	15.0133	1.51275	P09373	Bacterial dataset
2.15696	2.15696	1.39631	0.884652	0.844505	0.317387	P08244	Bacterial dataset
46.7716	46.7716	55.3583	56.2005	49.9799	3.0604	P08202	Bacterial dataset
23.0106	23.0106	39.4921	37.3028	2.91395	8.30566	P08201	Bacterial dataset
30.2616	30.2616	31.576	32.7279	74.3814	1.03451	P08200	Bacterial dataset
18.8985	18.8985	26.8267	26.8019	8.6692	1.28352	P08192	Bacterial dataset
0.00132738	0.00132738	0.634501	0.269551	0.0129946	0.303585	P08191	Bacterial dataset
2.3052	2.3052	2.71611	2.0988	4.86482	0.535398	P08190	Bacterial dataset
1.88484	1.88484	1.60162	0.317802	1.2556	0.427932	P08189	Bacterial dataset
11.9225	11.9225	11.1585	11.1696	9.82573	0.710588	P08179	Bacterial dataset
4.47882	4.47882	10.7656	9.00433	2.17261	0.559559	P08178	Bacterial dataset
0.276677	0.276677	5.14659	2.93426	0.432228	0.182423	P08142	Bacterial dataset
53.3709	53.3709	56.3978	58.1948	177.448	2.40346	P07913	Bacterial dataset
9.68651	9.68651	17.6481	15.5942	18.8876	0.593378	P07862	Bacterial dataset
18.0291	18.0291	17.9555	18.7427	31.3543	1.63628	P07821	Bacterial dataset
9.54151	9.54151	11.2386	11.4518	7.09308	0.812399	P07813	Bacterial dataset
6.03275	6.03275	7.32528	6.8939	11.5317	0.321635	P07762	Bacterial dataset
1.18015	1.18015	1.0639	1.20487	0.277323	0.254549	P07650	Bacterial dataset
24.8356	24.8356	30.8959	29.7324	5.90534	8.01076	P07017	Bacterial dataset
21.7338	21.7338	20.5969	21.9931	30.1414	2.30573	P07021	Bacterial dataset
29.8853	29.8853	33.3795	34.2682	29.9317	1.10119	P07023	Bacterial dataset
33.8066	33.8066	38.9008	38.7277	58.6438	0.71673	P07024	Bacterial dataset
2.15445	2.15445	2.2078	0.851275	1.58958	0.436726	P07102	Bacterial dataset
0.3424	0.3424	1.26354	0.402883	0.152645	0.170871	P07109	Bacterial dataset
0.069619	0.069619	2.68391	1.60175	0.0299866	0.261174	P08245	Bacterial dataset
5.80585	5.80585	10.6948	9.10715	3.81021	0.823159	P07117	Bacterial dataset
21.1785	21.1785	24.6491	25.5209	35.8067	1.15901	P07395	Bacterial dataset
0.0490201	0.0490201	3.4018	1.44294	0.0963816	0.209936	P07604	Bacterial dataset
41.2626	41.2626	43.6795	44.994	168.43	2.89468	P07623	Bacterial dataset
1.14208	1.14208	1.52349	1.08021	0.267011	0.275555	P07639	Bacterial dataset
0.0617828	0.0617828	2.24878	0.769966	0.0647099	0.200672	P07648	Bacterial dataset
20.1187	20.1187	22.92	22.4371	9.66022	1.44936	P07649	Bacterial dataset
21.2283	21.2283	25.3021	26.23	14.8752	1.08859	P07118	Bacterial dataset
9.85325	9.85325	12.6372	9.69124	2.22672	1.53063	P09373;P42632	Bacterial dataset
12.4378	12.4378	13.1308	13.8349	6.62321	0.663976	P08312	Bacterial dataset
0.231369	0.231369	9.75873	9.21003	0.193315	0.523552	P08337	Bacterial dataset
3.26846	3.26846	3.24159	1.35474	0.563733	0.219859	P09372	Bacterial dataset
45.7709	45.7709	54.9718	55.6146	49.369	1.98168	P09323	Bacterial dataset
9.52199	9.52199	23.0737	19.635	9.54675	1.59125	P09169	Bacterial dataset
3.1444	3.1444	3.23812	2.62813	1.8628	0.40585	P09158	Bacterial dataset
3.53059	3.53059	8.25164	7.15411	1.58939	0.672787	P09155	Bacterial dataset
35.4561	35.4561	36.4749	38.2845	97.8837	4.46017	P09152;P19319	Bacterial dataset
37.6299	37.6299	39.4402	41.222	112.538	5.07835	P09152	Bacterial dataset
33.7555	33.7555	38.3084	39.6661	44.9616	2.02811	P09151	Bacterial dataset
56.5655	56.5655	58.7679	60.5516	197.709	1.66281	P09148	Bacterial dataset
12.9556	12.9556	14.8121	12.5881	3.71389	0.390332	P09147	Bacterial dataset
22.1708	22.1708	41.8203	38.8035	209.88	0.871705	P09127	Bacterial dataset
24.0758	24.0758	28.5101	27.2094	21.2642	0.853228	P09126	Bacterial dataset
14.9403	14.9403	16.783	15.665	12.0029	0.44445	P09099	Bacterial dataset
15.7545	15.7545	21.2875	22.1615	5.81907	1.50395	P09053	Bacterial dataset
7.91936	7.91936	6.94994	6.56994	3.56289	0.438767	P09030	Bacterial dataset
18.922	18.922	21.7048	22.4936	5.46083	1.05742	P09029	Bacterial dataset
55.115	55.115	58.0734	59.9299	300	1.85206	P08997	Bacterial dataset
3.86012	3.86012	6.05167	5.85198	1.68234	0.328262	P08368	Bacterial dataset
0.0683033	0.0683033	0.340772	0.60812	0.218938	0.192962	P08373	Bacterial dataset
10.6589	10.6589	19.3289	13.8125	52.3965	0.604402	P08390	Bacterial dataset
0.0925235	0.0925235	1.34474	1.34831	0.248873	0.233899	P08394	Bacterial dataset
0.445104	0.445104	2.1684	2.17398	0.421091	0.27236	P08395	Bacterial dataset
1.33684	1.33684	3.79487	2.85161	0.337885	0.443547	P08400	Bacterial dataset
54.9263	54.9263	64.966	66.0847	60.3802	2.33878	P08331	Bacterial dataset
2.84648	2.84648	5.37818	1.87804	1.24572	0.302093	P08401	Bacterial dataset
1.02828	1.02828	1.74019	1.04674	3.61395	0.466964	P08506;P0AEB2	Bacterial dataset
0.412961	0.412961	1.93424	1.3705	0.107565	0.189758	P08622	Bacterial dataset
54.1719	54.1719	56.4699	58.4529	280.958	6.69758	P08660	Bacterial dataset
67.6603	67.6603	77.979	79.4588	300	7.44245	P08839	Bacterial dataset
25.6773	25.6773	32.4382	31.5663	93.8428	0.860774	P08956	Bacterial dataset
42.124	42.124	49.8459	51.3141	29.9627	2.16862	P08957	Bacterial dataset
25.4364	25.4364	35.0985	32.9589	167.039	0.671523	P08506	Bacterial dataset
27.5913	27.5913	35.7077	34.7331	53.0561	1.04843	P0A9M8	Bacterial dataset
5.23481	5.23481	7.19783	5.70164	5.17434	0.677573	P0A7Y4	Bacterial dataset
54.9567	54.9567	63.4153	64.4349	106.427	2.14582	P0A9P0	Bacterial dataset
8.21921	8.21921	7.3	7.40333	3.50342	2.12066	P0AEL3	Bacterial dataset
2.57139	2.57139	1.6717	1.22214	1.16249	0.349742	P0AEK4	Bacterial dataset
0.50975	0.50975	8.38506	5.97375	1.84616	0.324068	P0AEK2	Bacterial dataset
43.3144	43.3144	46.6496	48.0591	30.3822	1.16541	P0AEJ6	Bacterial dataset
13.6234	13.6234	16.5463	16.1174	6.51444	0.53975	P0AEJ4	Bacterial dataset
9.83977	9.83977	9.26344	9.88915	12.3846	2.5497	P0AEJ2	Bacterial dataset
4.09328	4.09328	5.00223	2.2323	1.38342	0.540876	P0AEI6	Bacterial dataset
21.1998	21.1998	23.6098	23.7184	51.0914	1.37923	P0AEI4	Bacterial dataset
29.8393	29.8393	34.6451	35.0467	109.733	1.92982	P0AEI1	Bacterial dataset
4.23267	4.23267	7.20734	5.90557	10.6637	0.555958	P0AEH5	Bacterial dataset
7.08598	7.08598	15.5749	11.6384	7.06143	1.0316	P0AEH3	Bacterial dataset
3.42007	3.42007	7.70108	4.03018	1.67867	0.207179	P0AEH1	Bacterial dataset
3.60981	3.60981	12.0012	7.75845	0.65717	0.668196	P0AEG6	Bacterial dataset
0.151911	0.151911	4.20628	2.83164	0.0497489	0.213955	P0AEG4	Bacterial dataset
5.77912	5.77912	16.2283	9.58045	3.00345	0.785223	P0AEF8	Bacterial dataset
2.49093	2.49093	3.45966	2.53987	1.48079	0.246005	P0AEF0	Bacterial dataset
8.15224	8.15224	17.6335	14.1432	52.5794	1.29402	P0AEE8	Bacterial dataset
9.02281	9.02281	24.9407	20.2041	65.0522	0.973465	P0AEB2	Bacterial dataset
2.54411	2.54411	18.344	16.5903	0.546873	0.750165	P0AEB5	Bacterial dataset
1.51654	1.51654	2.34117	2.10477	1.07851	0.167745	P0AEB7	Bacterial dataset
6.06916	6.06916	7.64386	6.50279	3.40368	0.476839	P0AEC0	Bacterial dataset
21.6743	21.6743	22.1079	22.7157	43.7907	0.501124	P0AEC3	Bacterial dataset
0.473183	0.473183	1.56632	0.461102	0.472598	0.151054	P0AEC5	Bacterial dataset
0.236482	0.236482	0.348889	0.0202157	0.138868	0.176285	P0AEL6	Bacterial dataset
5.15912	5.15912	10.0229	7.96997	25.79	0.528234	P0AEC8	Bacterial dataset
28.4326	28.4326	34.4225	33.8343	125.014	2.0099	P0AED5	Bacterial dataset
15.0782	15.0782	15.3674	16.5997	12.6812	1.22716	P0AED7	Bacterial dataset
20.697	20.697	31.7769	32.1331	22.9663	1.34976	P0AED9	Bacterial dataset
2.36371	2.36371	8.14385	5.10668	4.92187	0.220777	P0AEE1	Bacterial dataset
0.0296139	0.0296139	4.20433	3.49468	0.0358312	0.203675	P0AEE3	Bacterial dataset
82.4565	82.4565	88.9213	91.5273	300	12.6498	P0AEE5	Bacterial dataset
32.5491	32.5491	38.8791	38.9117	40.7574	1.34108	P0AED0	Bacterial dataset
1.69716	1.69716	3.47002	2.76703	1.83641	0.140496	P0AEA8	Bacterial dataset
12.9416	12.9416	18.9345	18.1079	3.36596	0.736205	P0AEM0	Bacterial dataset
38.2071	38.2071	42.7911	44.6379	21.1524	5.17948	P0AEM6	Bacterial dataset
36.6955	36.6955	43.1541	43.3582	71.3596	1.21725	P0AF03	Bacterial dataset
16.8143	16.8143	17.6181	17.4496	10.2173	0.393561	P0AEZ9	Bacterial dataset
33.5065	33.5065	40.3359	40.0316	26.3526	0.888913	P0AEZ3	Bacterial dataset
32.7825	32.7825	35.6978	36.8917	101.938	2.89956	P0AEZ1	Bacterial dataset
22.8867	22.8867	24.3225	24.6518	7.48831	0.639557	P0AEY5	Bacterial dataset
1.46211	1.46211	0.670486	0.0841593	0.850521	0.15838	P0AEY3	Bacterial dataset
4.43004	4.43004	5.10789	4.36844	1.46067	0.431824	P0AEX9	Bacterial dataset
28.7202	28.7202	31.3693	32.0085	25.1758	0.680142	P0AEX5	Bacterial dataset
6.90676	6.90676	16.8069	13.6295	1.28799	1.24987	P0AEX3	Bacterial dataset
61.5198	61.5198	68.2442	70.0495	182.715	8.32981	P0AEW9	Bacterial dataset
34.0308	34.0308	36.9222	38.0118	29.9221	1.96939	P0AEW6	Bacterial dataset
22.0221	22.0221	25.7535	26.433	26.1791	1.01855	P0AEW4	Bacterial dataset
8.95595	8.95595	12.0579	12.5178	6.13653	1.12225	P0AEV9	Bacterial dataset
0.745365	0.745365	2.88515	2.00959	0.442127	0.164885	P0AEV1	Bacterial dataset
5.16731	5.16731	9.66343	5.90603	1.7335	0.367448	P0AEU7	Bacterial dataset
11.0172	11.0172	15.01	13.3284	3.50847	0.501008	P0AEU0	Bacterial dataset
9.59491	9.59491	11.9255	10.4881	6.79381	0.33666	P0AET8	Bacterial dataset
2.27991	2.27991	16.832	12.5602	1.02418	0.370287	P0AEM9	Bacterial dataset
0.853879	0.853879	5.40535	4.11405	0.329615	0.192575	P0AEN1	Bacterial dataset
21.9535	21.9535	25.059	25.8418	8.65878	1.74014	P0AEN4	Bacterial dataset
25.1268	25.1268	31.3578	31.1534	9.14699	1.39945	P0AEN8	Bacterial dataset
9.29837	9.29837	11.7535	10.5512	3.87309	0.500585	P0AEP3	Bacterial dataset
33.4179	33.4179	42.4457	43.3149	82.392	2.06374	P0AEQ1	Bacterial dataset
37.4359	37.4359	43.9212	45.895	18.0101	4.38748	P0AEM4	Bacterial dataset
44.0326	44.0326	51.4239	52.2371	85.3069	1.85532	P0AEQ3	Bacterial dataset
44.9875	44.9875	44.2411	46.3792	137.156	3.15457	P0AES0	Bacterial dataset
19.0294	19.0294	20.1221	19.9948	12.1287	0.727348	P0AES2	Bacterial dataset
25.3244	25.3244	31.0911	31.5922	28.3438	1.54422	P0AES4	Bacterial dataset
22.1246	22.1246	28.7649	29.3943	18.4832	0.926585	P0AES6	Bacterial dataset
8.18094	8.18094	9.34409	8.65363	4.45701	1.15351	P0AES9	Bacterial dataset
12.568	12.568	11.6584	12.4202	11.2106	1.11814	P0AET2	Bacterial dataset
2.46326	2.46326	8.4809	4.18134	0.862162	0.639515	P0AEQ6	Bacterial dataset
0.434208	0.434208	0.451796	0.30234	0.187826	0.247904	P0AF08	Bacterial dataset
0.0916659	0.0916659	3.05425	2.51156	0.010353	0.210675	P0AE91	Bacterial dataset
35.5501	35.5501	36.5867	38.47	39.4808	2.19326	P0AE85	Bacterial dataset
17.5473	17.5473	21.538	20.9813	8.0749	0.999639	P0ADU5	Bacterial dataset
8.63135	8.63135	12.7531	11.4619	6.62629	0.445332	P0ADU2	Bacterial dataset
3.56624	3.56624	2.81187	1.20992	1.7462	0.222663	P0ADT8	Bacterial dataset
23.6778	23.6778	26.8205	26.716	12.5685	0.650346	P0ADT5	Bacterial dataset
21.8344	21.8344	30.497	28.3696	36.9969	0.936221	P0ADT2	Bacterial dataset
10.8797	10.8797	27.2335	24.7653	7.67054	0.720482	P0ADS9	Bacterial dataset
9.87592	9.87592	9.3095	9.44021	3.86225	0.381548	P0ADS6	Bacterial dataset
0.899351	0.899351	5.29332	3.67607	0.410814	0.150438	P0ADS2	Bacterial dataset
18.1561	18.1561	19.0249	20.1414	13.656	1.23029	P0ADR8	Bacterial dataset
7.65926	7.65926	13.5682	12.6965	26.2597	0.748563	P0ADR6	Bacterial dataset
0.334103	0.334103	1.46405	0.670997	1.77815	0.327473	P0ADQ7	Bacterial dataset
7.52034	7.52034	11.3104	10.4284	20.8546	0.320422	P0ADQ2	Bacterial dataset
2.35212	2.35212	3.3361	0.871148	0.948809	0.240947	P0ADP9	Bacterial dataset
1.78933	1.78933	3.70523	2.89463	0.658266	0.199974	P0ADP7	Bacterial dataset
5.58912	5.58912	6.60739	5.25514	3.37725	0.363388	P0ADP2	Bacterial dataset
0.596872	0.596872	2.15335	1.1317	0.12781	0.253421	P0ADP0	Bacterial dataset
1.84186	1.84186	3.89163	2.4264	1.31783	0.321864	P0ADN6	Bacterial dataset
2.49839	2.49839	2.43503	1.35324	3.40927	0.268722	P0ADC6	Bacterial dataset
0.346736	0.346736	1.27119	0.496714	0.333666	0.230689	P0ADE4	Bacterial dataset
10.906	10.906	18.2245	19.4641	7.1744	2.17095	P0ADE6	Bacterial dataset
10.559	10.559	14.7228	13.9873	14.0002	0.347189	P0ADE8	Bacterial dataset
10.3906	10.3906	9.5495	9.53851	4.51617	0.4268	P0ADF8	Bacterial dataset
37.1522	37.1522	44.7684	45.2514	40.8911	2.26818	P0ADG4	Bacterial dataset
14.1566	14.1566	16.9013	16.5236	5.04414	0.543667	P0ADV1	Bacterial dataset
39.7938	39.7938	45.3142	46.5256	116.869	2.70525	P0ADG7	Bacterial dataset
3.0603	3.0603	2.88542	3.19291	4.31539	0.235924	P0ADI7	Bacterial dataset
9.74946	9.74946	13.9547	12.8562	11.8181	0.341918	P0ADK0	Bacterial dataset
9.4859	9.4859	18.8489	17.4529	1.79215	0.890191	P0ADK6	Bacterial dataset
2.39112	2.39112	8.59483	6.36874	0.770384	0.568469	P0ADK8	Bacterial dataset
29.7874	29.7874	43.5405	42.4835	274.312	2.35061	P0ADM4	Bacterial dataset
5.39109	5.39109	8.44245	7.94321	1.84549	0.655682	P0ADN2	Bacterial dataset
4.00935	4.00935	3.4385	3.44283	4.09902	1.14883	P0ADI4	Bacterial dataset
23.7253	23.7253	29.4274	29.7371	7.12983	0.828137	P0AE88	Bacterial dataset
6.58158	6.58158	5.82106	5.23348	3.18369	0.562607	P0ADV5	Bacterial dataset
0.0355376	0.0355376	0.848267	0.364383	0.584916	0.235436	P0ADV9	Bacterial dataset
9.51331	9.51331	14.5801	13.3162	6.70233	0.322777	P0AE82	Bacterial dataset
26.3551	26.3551	26.3749	27.1003	40.4113	0.589997	P0AE78	Bacterial dataset
7.11651	7.11651	6.18899	6.16597	6.53911	0.38855	P0AE70	Bacterial dataset
35.7008	35.7008	39.5609	41.4927	17.2537	4.83324	P0AE67	Bacterial dataset
11.5502	11.5502	10.9478	11.4647	7.0206	0.612544	P0AE63	Bacterial dataset
0.709041	0.709041	1.40076	0.427558	0.142488	0.169794	P0AE60	Bacterial dataset
2.38815	2.38815	3.11607	2.73099	0.716149	0.189535	P0AE52	Bacterial dataset
3.6035	3.6035	4.25068	2.77659	0.818766	0.304234	P0AE48	Bacterial dataset
7.79915	7.79915	13.95	10.3596	3.09273	0.551111	P0AE45	Bacterial dataset
2.63082	2.63082	3.82524	1.77052	2.95577	0.425195	P0AE39	Bacterial dataset
1.469	1.469	8.4603	4.71264	0.565798	0.362629	P0AE30	Bacterial dataset
34.2651	34.2651	33.6682	35.4809	87.6946	1.37987	P0AE28	Bacterial dataset
60.9172	60.9172	69.5424	71.7863	54.9204	5.25073	P0AE22	Bacterial dataset
8.94022	8.94022	14.8527	14.1413	27.8928	0.787132	P0AE18	Bacterial dataset
13.6046	13.6046	20.1628	17.9074	8.03121	1.10575	P0AE14	Bacterial dataset
0.35958	0.35958	0.790614	0.288375	1.5853	0.178161	P0AE12	Bacterial dataset
12.3725	12.3725	15.9094	13.5971	2.81727	0.373292	P0AE08	Bacterial dataset
9.59679	9.59679	16.8197	11.8861	3.54437	0.353023	P0ADW3	Bacterial dataset
5.33514	5.33514	7.99754	7.90167	0.980355	0.513316	P0ADW8	Bacterial dataset
5.40029	5.40029	7.20734	5.71265	5.93265	0.590247	P0ADX1	Bacterial dataset
9.09076	9.09076	9.46121	9.3347	9.74801	0.731666	P0ADX5	Bacterial dataset
20.5297	20.5297	20.4573	21.3679	11.6687	1.50199	P0ADX7	Bacterial dataset
1.91386	1.91386	3.10369	0.875979	2.10822	0.335987	P0ADX9	Bacterial dataset
8.12216	8.12216	14.7313	7.3444	1.75315	0.620111	P0ADV7	Bacterial dataset
6.44655	6.44655	18.1195	14.2248	50.5385	0.379561	P0ADY1	Bacterial dataset
29.9493	29.9493	36.5333	36.8698	35.1084	1.64241	P0ADY7	Bacterial dataset
7.23763	7.23763	22.4917	18.5656	13.1867	1.39673	P0ADZ0	Bacterial dataset
3.96026	3.96026	6.49096	3.11444	1.49468	0.652891	P0ADZ4	Bacterial dataset
7.62135	7.62135	12.08	8.41209	3.2594	0.278124	P0ADZ7	Bacterial dataset
21.1447	21.1447	24.8753	24.6275	11.8613	1.25213	P0AE01	Bacterial dataset
9.23359	9.23359	15.5291	13.0854	14.3556	0.264374	P0AE06	Bacterial dataset
33.1867	33.1867	40.0616	39.858	95.1372	1.77483	P0ADY3	Bacterial dataset
4.12692	4.12692	7.52826	6.87301	10.568	0.580622	P0ADC3	Bacterial dataset
1.43919	1.43919	9.93974	6.32151	1.07724	0.426734	P0AF12	Bacterial dataset
6.46933	6.46933	10.2556	7.38186	3.16556	0.271797	P0AF20	Bacterial dataset
1.2752	1.2752	9.16369	4.69696	1.39394	0.21337	P0AG93	Bacterial dataset
2.30887	2.30887	5.97464	3.62248	1.67867	0.203448	P0AG90	Bacterial dataset
3.21654	3.21654	10.8144	9.0101	0.821777	0.206557	P0AG86	Bacterial dataset
21.0158	21.0158	20.5237	21.8186	11.001	1.26239	P0AG84	Bacterial dataset
21.8878	21.8878	30.235	28.43	13.2868	1.17111	P0AG82	Bacterial dataset
55.3729	55.3729	57.2549	59.4608	274.99	2.94574	P0AG80	Bacterial dataset
17.5237	17.5237	19.2706	20.3938	5.10737	2.24975	P0AG78	Bacterial dataset
0.461002	0.461002	2.18511	1.18463	0.20798	0.26465	P0AG76	Bacterial dataset
38.8334	38.8334	50.2382	49.1473	19.6335	1.72017	P0AG71	Bacterial dataset
27.9978	27.9978	31.6358	31.4462	10.791	1.14863	P0AG67	Bacterial dataset
19.7461	19.7461	28.0602	28.7417	7.12947	2.22733	P0AG63	Bacterial dataset
12.1651	12.1651	17.8336	14.8965	4.90866	1.40278	P0AG59	Bacterial dataset
15.1739	15.1739	20.6536	18.5639	6.79754	0.993216	P0AG55	Bacterial dataset
10.9801	10.9801	15.9255	13.9835	4.53173	1.14577	P0AG51	Bacterial dataset
24.6208	24.6208	33.0191	32.5724	22.6138	2.09072	P0AG48	Bacterial dataset
8.71816	8.71816	13.8227	11.5611	7.31145	0.885317	P0AG44	Bacterial dataset
0.0110101	0.0110101	1.90574	1.06288	0.383901	0.220086	P0AG40	Bacterial dataset
1.90325	1.90325	4.63101	4.11585	1.42682	0.192131	P0AFX9	Bacterial dataset
5.2486	5.2486	6.25681	4.49926	1.44956	0.275591	P0AFY8	Bacterial dataset
2.33928	2.33928	1.61826	1.07967	1.04088	0.247674	P0AFZ1	Bacterial dataset
3.62285	3.62285	5.00793	4.49319	2.52202	0.382981	P0AFZ3	Bacterial dataset
0.614172	0.614172	1.51355	0.675073	0.355206	0.255838	P0AG00	Bacterial dataset
0.0272605	0.0272605	5.18199	1.71187	0.277725	0.222776	P0AG03	Bacterial dataset
1.39958	1.39958	0.512146	0.314209	0.789264	0.526622	P0AG99	Bacterial dataset
1.45478	1.45478	1.88884	1.57617	2.10584	0.142983	P0AG07	Bacterial dataset
38.1361	38.1361	42.1152	43.1096	35.8762	2.40074	P0AG16	Bacterial dataset
7.65997	7.65997	9.72227	7.41927	2.71386	0.632926	P0AG18	Bacterial dataset
8.69603	8.69603	12.2714	9.84365	5.0837	0.331443	P0AG20	Bacterial dataset
5.47912	5.47912	8.59129	7.34415	6.07141	0.445948	P0AG24	Bacterial dataset
0.01887	0.01887	3.60957	3.00684	0.0674222	0.212184	P0AG27	Bacterial dataset
9.56636	9.56636	13.7798	13.6228	8.57902	0.620926	P0AG30	Bacterial dataset
11.1445	11.1445	14.644	15.5949	20.5309	0.630105	P0AG14	Bacterial dataset
6.3057	6.3057	7.25481	5.95042	3.06572	0.237684	P0AFX7	Bacterial dataset
0.316594	0.316594	3.73545	3.64127	0.0670133	0.407241	P0AGA2	Bacterial dataset
33.0325	33.0325	42.7239	41.3334	38.2434	2.22751	P0AGB0	Bacterial dataset
5.95654	5.95654	12.8223	10.5946	1.33197	0.542573	P0C077	Bacterial dataset
9.53915	9.53915	9.58067	9.21219	4.33216	0.671769	P0C066	Bacterial dataset
3.72383	3.72383	3.89	3.44196	1.99804	0.302773	P0C054	Bacterial dataset
0.222452	0.222452	0.499134	0.353821	0.508025	0.18012	P0C037	Bacterial dataset
8.89356	8.89356	15.2003	11.2553	2.92271	0.915739	P0C018	Bacterial dataset
0.969352	0.969352	5.88894	5.13669	0.796318	0.932676	P0AGM7	Bacterial dataset
23.7755	23.7755	30.0384	28.2232	7.80212	1.46101	P0AGL7	Bacterial dataset
2.83022	2.83022	11.4783	8.94891	0.883207	1.0138	P0AGL5	Bacterial dataset
0.781921	0.781921	0.998557	0.0856081	0.5097	0.423963	P0AGK8	Bacterial dataset
0.141903	0.141903	9.31722	9.25753	0.0495233	0.503808	P0AGK4	Bacterial dataset
23.7288	23.7288	23.4543	24.9167	22.9399	1.30484	P0AGJ9	Bacterial dataset
4.44206	4.44206	4.6587	3.79024	3.57835	0.362137	P0AGJ7	Bacterial dataset
1.7993	1.7993	5.79774	2.75598	0.878495	0.314256	P0AGJ5	Bacterial dataset
13.7601	13.7601	20.6703	19.4791	5.56675	0.97449	P0AGJ2	Bacterial dataset
2.15065	2.15065	4.39306	4.38775	2.61312	0.166902	P0AGI8	Bacterial dataset
6.77945	6.77945	11.2456	10.3132	10.7849	1.14752	P0AGH1	Bacterial dataset
11.1505	11.1505	10.4982	11.349	4.72443	0.661887	P0AGG8	Bacterial dataset
0.696484	0.696484	1.03587	0.562706	0.430292	0.222639	P0AGB6	Bacterial dataset
31.4859	31.4859	37.6837	36.7943	166.517	0.697879	P0AGC3	Bacterial dataset
6.93232	6.93232	9.74264	7.33802	2.15349	0.421357	P0AGC7	Bacterial dataset
29.5837	29.5837	32.1756	33.2759	19.8788	2.09668	P0AGD1	Bacterial dataset
1.61608	1.61608	2.31862	0.879658	0.982881	0.286417	P0AGD3	Bacterial dataset
8.43811	8.43811	10.8689	10.631	15.301	0.50682	P0AGD7	Bacterial dataset
4.36915	4.36915	14.1478	10.4712	7.9244	0.363644	P0AGA6	Bacterial dataset
17.8131	17.8131	26.2909	24.7919	9.60579	0.791233	P0AGE0	Bacterial dataset
26.4369	26.4369	32.6553	32.5843	36.7907	0.92851	P0AGE6	Bacterial dataset
72.3253	72.3253	77.5122	79.7803	300	4.47161	P0AGE9	Bacterial dataset
0.0925886	0.0925886	1.00675	0.613137	0.0197465	0.212804	P0AGF2	Bacterial dataset
4.41438	4.41438	4.94664	4.56362	1.69557	0.20626	P0AGG0	Bacterial dataset
37.652	37.652	44.0188	43.3298	30.1167	0.944144	P0AGG2	Bacterial dataset
13.6953	13.6953	14.1279	15.1476	17.2487	0.673121	P0AGG4	Bacterial dataset
9.85436	9.85436	18.1612	12.2101	2.3405	1.26071	P0AGE4	Bacterial dataset
12.5078	12.5078	22.5133	17.1933	4.3555	0.342059	P0AF18	Bacterial dataset
21.8753	21.8753	24.2891	24.7544	9.15663	1.4262	P0AFX4	Bacterial dataset
12.2905	12.2905	18.8035	17.0176	3.49597	0.803627	P0AFW8	Bacterial dataset
55.6363	55.6363	65.4456	66.3075	117.17	2.15463	P0AFG8	Bacterial dataset
60.9448	60.9448	63.6523	65.9258	300	3.26836	P0AFG6	Bacterial dataset
57.617	57.617	63.8645	65.4704	300	3.30772	P0AFG3	Bacterial dataset
1.77001	1.77001	4.64997	3.8233	0.514181	0.152779	P0AFG0	Bacterial dataset
7.62973	7.62973	11.8292	7.59925	3.06811	0.462425	P0AFF6	Bacterial dataset
1.49661	1.49661	8.75515	6.99198	0.376371	0.501694	P0AFF2	Bacterial dataset
5.48943	5.48943	10.5794	8.13267	6.99821	0.663924	P0AFE4	Bacterial dataset
27.3267	27.3267	32.008	31.6979	99.5545	0.815631	P0AFD6	Bacterial dataset
25.9948	25.9948	34.2736	33.8559	9.61567	1.22676	P0AFD1	Bacterial dataset
14.8314	14.8314	25.2125	23.9146	23.76	0.962062	P0AFC7	Bacterial dataset
7.93832	7.93832	18.7385	17.1983	15.0642	1.08784	P0AFC3	Bacterial dataset
5.49774	5.49774	5.1077	4.8164	2.78152	0.821338	P0AFC0	Bacterial dataset
28.3831	28.3831	31.8671	32.7053	16.8539	1.55174	P0AFB8	Bacterial dataset
21.4376	21.4376	26.332	25.1357	6.44234	1.5051	P0AFB5	Bacterial dataset
15.9309	15.9309	18.1187	18.4311	7.26354	0.472732	P0AFB1	Bacterial dataset
0.587919	0.587919	5.66211	5.05294	0.219363	0.27119	P0AFA7	Bacterial dataset
13.2909	13.2909	15.8863	16.0375	12.476	1.27138	P0AFA2	Bacterial dataset
12.8637	12.8637	16.4839	16.4232	16.7512	0.839696	P0AF24	Bacterial dataset
23.7844	23.7844	25.7105	25.343	8.11053	4.0944	P0AF26	Bacterial dataset
7.78475	7.78475	13.9433	9.36769	3.91808	0.693188	P0AF28	Bacterial dataset
2.29187	2.29187	5.07231	2.08083	0.696569	0.195739	P0AF36	Bacterial dataset
5.92129	5.92129	9.78193	7.96086	5.13185	0.44644	P0AF43	Bacterial dataset
18.2836	18.2836	21.9357	20.3778	9.21056	0.647202	P0AF48	Bacterial dataset
9.02323	9.02323	11.1669	9.36506	3.26902	0.87108	P0A9N4	Bacterial dataset
29.7163	29.7163	35.8305	35.9345	17.3583	1.56307	P0AF50	Bacterial dataset
1.19505	1.19505	3.37575	2.75407	0.324914	0.266185	P0AF63	Bacterial dataset
7.9296	7.9296	11.3235	10.7688	5.27208	0.414943	P0AF67	Bacterial dataset
12.615	12.615	18.6261	15.8337	43.6395	0.669529	P0AF70	Bacterial dataset
25.5105	25.5105	34.1292	33.8559	18.6065	1.66525	P0AF93	Bacterial dataset
12.0925	12.0925	19.1557	15.0958	4.25968	1.41144	P0AF96	Bacterial dataset
4.28652	4.28652	9.72227	6.3835	3.55175	0.302395	P0AF98	Bacterial dataset
8.60355	8.60355	14.1734	13.3694	2.84291	2.2105	P0AF52	Bacterial dataset
7.94732	7.94732	12.5845	10.4067	2.28258	1.18209	P0AFX0	Bacterial dataset
2.36035	2.36035	4.26296	2.57599	1.28313	0.741675	P0AFH2	Bacterial dataset
16.9459	16.9459	18.3223	18.518	19.0174	1.17721	P0AFH8	Bacterial dataset
34.8359	34.8359	51.7191	51.3115	25.1202	2.50059	P0AFW4	Bacterial dataset
48.2841	48.2841	57.0541	58.1269	52.616	5.80794	P0AFW2	Bacterial dataset
9.70452	9.70452	11.0614	11.7355	3.00083	0.521807	P0AFW0	Bacterial dataset
19.1296	19.1296	21.9205	21.3872	14.1999	1.14606	P0AFU8	Bacterial dataset
2.50706	2.50706	3.98514	3.67438	0.65356	0.413375	P0AFU4	Bacterial dataset
59.441	59.441	70.3657	71.6267	52.2529	3.08452	P0AFT5	Bacterial dataset
0.0963847	0.0963847	5.18629	3.99806	0.150168	0.308696	P0AFT2	Bacterial dataset
10.7136	10.7136	15.5104	12.3716	6.17056	0.488858	P0AFS3	Bacterial dataset
5.4872	5.4872	10.7411	6.728	2.20801	0.2571	P0AFR4	Bacterial dataset
13.62	13.62	17.7576	15.4186	5.82037	1.92279	P0AFR2	Bacterial dataset
4.49611	4.49611	7.10741	5.00147	3.43207	0.433454	P0AFR0	Bacterial dataset
40.6264	40.6264	46.5336	47.8495	43.2133	2.31723	P0AFQ7	Bacterial dataset
7.30746	7.30746	7.6183	7.26927	3.79597	0.559606	P0AFP6	Bacterial dataset
13.9054	13.9054	14.987	15.9787	13.1021	1.09824	P0AFP4	Bacterial dataset
1.46243	1.46243	3.02954	2.58058	0.395634	0.220819	P0AFP2	Bacterial dataset
4.15605	4.15605	6.39295	5.11673	5.90534	0.418996	P0AFN2	Bacterial dataset
4.66741	4.66741	8.63871	4.72085	1.30114	0.289772	P0AFM9	Bacterial dataset
17.3952	17.3952	18.899	20.2811	31.2029	1.66903	P0AFI0	Bacterial dataset
15.3719	15.3719	20.6637	21.1398	11.4262	0.903678	P0AFI2	Bacterial dataset
17.1977	17.1977	22.969	21.5652	7.47703	1.82814	P0AFI5	Bacterial dataset
4.3517	4.3517	4.13114	4.08675	5.79342	0.654044	P0AFI7	Bacterial dataset
6.41019	6.41019	10.6197	9.31262	2.49588	0.567086	P0AFJ1	Bacterial dataset
1.63435	1.63435	1.91473	1.35593	0.864419	0.167626	P0AFJ5	Bacterial dataset
0.828685	0.828685	1.22498	0.75716	1.50923	0.392487	P0AFH6	Bacterial dataset
2.85099	2.85099	1.88146	1.90904	2.35521	0.569202	P0AFJ7	Bacterial dataset
4.30758	4.30758	9.59969	8.16273	5.57846	0.230625	P0AFK9	Bacterial dataset
11.2134	11.2134	20.0865	14.6208	2.84892	0.58266	P0AFL3	Bacterial dataset
10.0844	10.0844	14.9186	12.6973	4.5639	0.701381	P0AFL6	Bacterial dataset
15.6437	15.6437	14.3138	15.3665	16.716	0.891491	P0AFM2	Bacterial dataset
21.6079	21.6079	23.2498	23.2953	8.73285	1.27866	P0AFM4	Bacterial dataset
16.4848	16.4848	19.9138	20.1043	4.37594	0.667382	P0AFM6	Bacterial dataset
3.72547	3.72547	2.71918	1.85936	0.944292	0.334934	P0AFK0	Bacterial dataset
12.2883	12.2883	15.4603	14.7381	14.5097	0.519706	P0ADC1	Bacterial dataset
4.02102	4.02102	4.63016	3.91564	7.48044	0.28684	P0AFH0	Bacterial dataset
12.3005	12.3005	11.6912	12.2532	12.8769	0.469841	P0ADB1	Bacterial dataset
2.72103	2.72103	6.44588	3.27105	0.744342	0.203081	P0AB28	Bacterial dataset
17.5794	17.5794	23.8419	22.8445	6.03766	0.810684	P0AB26	Bacterial dataset
2.34223	2.34223	2.93423	2.14699	1.39858	0.540587	P0AB24	Bacterial dataset
0.993385	0.993385	6.30504	4.06305	0.218057	0.205938	P0AB18	Bacterial dataset
4.20369	4.20369	5.45012	5.64506	1.17122	0.328836	P0AB14	Bacterial dataset
12.2207	12.2207	17.116	16.0317	5.94856	1.78609	P0AB12	Bacterial dataset
0.650696	0.650696	1.19418	1.16033	0.296962	0.157989	P0AB10	Bacterial dataset
12.2977	12.2977	10.866	11.9323	14.9694	0.824359	P0AB03	Bacterial dataset
9.28644	9.28644	15.2161	11.845	3.25604	0.490968	P0AB01	Bacterial dataset
25.2907	25.2907	30.5603	30.8909	91.3823	1.4899	P0AAZ7	Bacterial dataset
10.3205	10.3205	10.3843	11.3686	7.13561	0.66719	P0AAZ4	Bacterial dataset
6.26629	6.26629	8.2744	7.74729	8.06021	0.240849	P0AAX8	Bacterial dataset
15.8536	15.8536	22.6151	20.9332	6.81765	3.07476	P0AAX3	Bacterial dataset
3.22276	3.22276	3.3185	1.65443	1.46708	0.406845	P0AAW1	Bacterial dataset
42.5979	42.5979	45.583	47.3002	44.944	4.43296	P0AAV6	Bacterial dataset
2.672	2.672	5.99867	4.06526	2.8275	0.24921	P0AAV4	Bacterial dataset
0.172629	0.172629	1.13752	0.503695	0.024226	0.211907	P0AAU7	Bacterial dataset
19.4605	19.4605	21.1854	22.0571	10.3392	1.32895	P0AAN5	Bacterial dataset
38.7941	38.7941	47.7891	48.5799	21.6297	2.39489	P0AAN9	Bacterial dataset
0.0303463	0.0303463	1.2028	0.696062	0.551985	0.220619	P0AAP3	Bacterial dataset
23.3883	23.3883	23.1357	24.0129	49.9522	2.73062	P0AAQ2	Bacterial dataset
27.5329	27.5329	34.018	33.1854	16.4855	1.80305	P0AAR3	Bacterial dataset
15.2149	15.2149	33.1518	31.0885	1.90512	2.81693	P0AAR8	Bacterial dataset
0.621075	0.621075	1.91031	0.262837	0.773636	0.156296	P0AB38	Bacterial dataset
7.79758	7.79758	6.79105	7.0318	9.96809	0.585268	P0AAS0	Bacterial dataset
1.13903	1.13903	2.09785	1.97642	0.207802	0.227312	P0AAS7	Bacterial dataset
19.2689	19.2689	21.9439	22.4341	12.5413	0.973953	P0AAT2	Bacterial dataset
12.0714	12.0714	24.6135	22.3405	11.1247	1.43153	P0AAT4	Bacterial dataset
19.0412	19.0412	23.1244	22.0777	11.012	1.61114	P0AAT6	Bacterial dataset
38.2956	38.2956	47.109	48.5013	15.8791	1.8702	P0AAT9	Bacterial dataset
5.65034	5.65034	8.58227	6.01726	1.51077	1.86789	P0AAU2	Bacterial dataset
3.63213	3.63213	14.9644	13.9812	1.94474	0.594151	P0AAS3	Bacterial dataset
9.85402	9.85402	9.51764	10.0155	13.0563	0.603885	P0AAN3	Bacterial dataset
23.3981	23.3981	33.7393	25.8891	3.60709	6.3193	P0AB40	Bacterial dataset
6.85445	6.85445	7.27562	6.34422	3.44018	0.552261	P0AB46	Bacterial dataset
61.3265	61.3265	69.0686	70.5721	300	3.45187	P0ABH7	Bacterial dataset
7.40464	7.40464	13.7169	12.5348	12.0588	0.56836	P0ABH0	Bacterial dataset
4.81523	4.81523	7.79913	5.51192	4.41931	0.278039	P0ABF6	Bacterial dataset
[truncated: 589 more rows]

## Sheet: b
Jaccard	Jaccard	Jaccard	Jaccard	Jaccard	Jaccard	Jaccard	Jaccard	Jaccard	Jaccard
Bacterial dataset	Bacterial dataset	Bacterial dataset	Bacterial dataset	Bacterial dataset	Human serum dataset	Human serum dataset	Human serum dataset	Human serum dataset	Human serum dataset
FedProt	Fisher	Stouffer	REM	RankProd	FedProt	Fisher	Stouffer	REM	RankProd
1	0.666667	0.666667	0.176471	0.176471	1	0.818182	0.818182	0.428571	0.176471
1	0.692308	0.571429	0.157895	0.157895	1	0.833333	0.833333	0.466667	0.222222
1	0.6	0.6	0.142857	0.142857	1	0.846154	0.846154	0.5	0.2
1	0.529412	0.529412	0.130435	0.181818	1	0.857143	0.857143	0.625	0.238095
1	0.473684	0.555556	0.12	0.166667	1	0.75	0.75	0.647059	0.217391
1	0.578947	0.666667	0.111111	0.153846	1	0.666667	0.666667	0.578947	0.2
1	0.684211	0.777778	0.103448	0.185185	1	0.684211	0.684211	0.6	0.28
1	0.619048	0.7	0.133333	0.172414	1	0.789474	0.789474	0.619048	0.307692
1	0.636364	0.636364	0.125	0.16129	1	0.8	0.8	0.636364	0.384615
1	0.583333	0.583333	0.151515	0.151515	1	0.9	0.9	0.652174	0.407407
1	0.6	0.666667	0.176471	0.142857	1	0.904762	0.904762	0.6	0.37931
1	0.68	0.75	0.2	0.135135	1	0.909091	0.909091	0.615385	0.354839
1	0.692308	0.76	0.222222	0.128205	1	0.913043	0.913043	0.571429	0.333333
1	0.703704	0.703704	0.243243	0.15	1	0.84	0.84	0.533333	0.314286
1	0.714286	0.714286	0.230769	0.142857	1	0.777778	0.846154	0.548387	0.333333
1	0.724138	0.666667	0.219512	0.136364	1	0.785714	0.851852	0.612903	0.388889
1	0.733333	0.733333	0.209302	0.155556	1	0.793103	0.857143	0.575758	0.368421
1	0.6875	0.741935	0.2	0.148936	1	0.8	0.862069	0.636364	0.384615
1	0.75	0.75	0.191489	0.166667	1	0.806452	0.806452	0.6	0.4
1	0.705882	0.705882	0.183673	0.183673	1	0.8125	0.8125	0.611111	0.414634
1	0.666667	0.666667	0.176471	0.176471	1	0.818182	0.764706	0.621622	0.395349
1	0.722222	0.722222	0.192308	0.169811	1	0.771429	0.771429	0.631579	0.409091
1	0.72973	0.72973	0.230769	0.185185	1	0.72973	0.828571	0.641026	0.391304
1	0.736842	0.783784	0.245283	0.2	1	0.783784	0.833333	0.692308	0.434783
1	0.7	0.789474	0.283019	0.236364	1	0.789474	0.837838	0.7	0.446809
1	0.75	0.794872	0.320755	0.22807	1	0.794872	0.842105	0.707317	0.458333
1	0.8	0.846154	0.333333	0.220339	1	0.846154	0.894737	0.714286	0.469388
1	0.804878	0.85	0.321429	0.213115	1	0.85	0.897436	0.72093	0.45098
1	0.809524	0.853659	0.310345	0.225806	1	0.809524	0.9	0.688889	0.461538
1	0.813953	0.813953	0.322034	0.21875	1	0.813953	0.857143	0.695652	0.444444
1	0.818182	0.818182	0.311475	0.230769	1	0.818182	0.860465	0.666667	0.481481
1	0.782609	0.863636	0.301587	0.242424	1	0.822222	0.863636	0.64	0.464286
1	0.787234	0.826087	0.3125	0.235294	1	0.866667	0.866667	0.647059	0.448276
1	0.829787	0.869565	0.30303	0.246377	1	0.869565	0.869565	0.653846	0.433333
1	0.833333	0.833333	0.313433	0.239437	1	0.87234	0.833333	0.660377	0.419355
1	0.836735	0.836735	0.304348	0.232877	1	0.836735	0.836735	0.666667	0.40625
1	0.803922	0.84	0.295775	0.243243	1	0.84	0.803922	0.672727	0.4375
1	0.773585	0.843137	0.287671	0.27027	1	0.843137	0.843137	0.709091	0.446154
1	0.777778	0.811321	0.297297	0.28	1	0.846154	0.882353	0.745455	0.454545
1	0.75	0.781818	0.306667	0.272727	1	0.884615	0.921569	0.75	0.484848
1	0.785714	0.785714	0.333333	0.265823	1	0.886792	0.923077	0.754386	0.470588
1	0.758621	0.758621	0.324675	0.275	1	0.888889	0.888889	0.758621	0.5
1	0.733333	0.762712	0.333333	0.268293	1	0.890909	0.890909	0.762712	0.529412
1	0.766667	0.79661	0.341772	0.261905	1	0.859649	0.892857	0.737705	0.536232
1	0.8	0.830508	0.333333	0.255814	1	0.830508	0.862069	0.741935	0.521127
1	0.833333	0.864407	0.325301	0.25	1	0.864407	0.896552	0.746032	0.527778
1	0.806452	0.836066	0.333333	0.244444	1	0.866667	0.931034	0.75	0.534247
1	0.809524	0.809524	0.341176	0.252747	1	0.868852	0.9	0.78125	0.52
1	0.784615	0.8125	0.333333	0.274725	1	0.870968	0.933333	0.784615	0.526316
1	0.815385	0.815385	0.325843	0.282609	1	0.903226	0.966667	0.787879	0.552632
1	0.791045	0.791045	0.318681	0.276596	1	0.875	0.967213	0.791045	0.558442
1	0.768116	0.768116	0.340659	0.284211	1	0.876923	0.936508	0.768116	0.564103
1	0.746479	0.771429	0.362637	0.291667	1	0.878788	0.9375	0.771429	0.56962
1	0.774648	0.8	0.354839	0.3125	1	0.852941	0.909091	0.774648	0.555556
1	0.753425	0.777778	0.361702	0.333333	1	0.855072	0.882353	0.753425	0.560976
1	0.756757	0.780822	0.354167	0.340206	1	0.857143	0.884058	0.756757	0.566265
1	0.76	0.808219	0.346939	0.360825	1	0.885714	0.859155	0.736842	0.571429
1	0.786667	0.810811	0.353535	0.353535	1	0.861111	0.835616	0.717949	0.55814
1	0.789474	0.789474	0.36	0.346535	1	0.863014	0.837838	0.7	0.563218
1	0.769231	0.769231	0.366337	0.339806	1	0.84	0.84	0.725	0.568182
1	0.75	0.75	0.386139	0.333333	1	0.818182	0.866667	0.728395	0.590909
1	0.753086	0.753086	0.378641	0.339623	1	0.820513	0.868421	0.710843	0.577778
1	0.73494	0.756098	0.384615	0.345794	1	0.822785	0.87013	0.694118	0.565217
1	0.759036	0.780488	0.377358	0.351852	1	0.802469	0.848101	0.717647	0.569892
1	0.741176	0.761905	0.383178	0.37037	1	0.783133	0.82716	0.72093	0.574468
1	0.724138	0.744186	0.388889	0.363636	1	0.785714	0.807229	0.704545	0.578947
1	0.727273	0.747126	0.394495	0.369369	1	0.788235	0.788235	0.727273	0.583333
1	0.730337	0.75	0.4	0.362832	1	0.790698	0.790698	0.730337	0.571429
1	0.752809	0.772727	0.392857	0.356522	1	0.772727	0.793103	0.733333	0.575758
1	0.775281	0.795455	0.39823	0.362069	1	0.775281	0.816092	0.755556	0.58
1	0.758242	0.797753	0.403509	0.355932	1	0.777778	0.818182	0.73913	0.568627
1	0.741935	0.78022	0.408696	0.35	1	0.78022	0.840909	0.723404	0.557692
1	0.744681	0.782609	0.413793	0.344262	1	0.782609	0.842697	0.708333	0.54717
1	0.765957	0.804348	0.40678	0.360656	1	0.765957	0.844444	0.71134	0.566038
1	0.768421	0.787234	0.4	0.354839	1	0.787234	0.866667	0.714286	0.584906
1	0.770833	0.789474	0.393443	0.349206	1	0.789474	0.868132	0.7	0.588785
1	0.755102	0.773196	0.387097	0.34375	1	0.791667	0.89011	0.72	0.577982
1	0.757576	0.757576	0.392	0.338462	1	0.8125	0.891304	0.722772	0.59633
1	0.777778	0.777778	0.396825	0.333333	1	0.795918	0.87234	0.742574	0.585586
1	0.78	0.78	0.412698	0.328358	1	0.79798	0.893617	0.762376	0.589286
1	0.782178	0.782178	0.428571	0.333333	1	0.782178	0.875	0.747573	0.59292
1	0.784314	0.784314	0.421875	0.328467	1	0.76699	0.857143	0.76699	0.582609
1	0.786408	0.803922	0.415385	0.333333	1	0.752381	0.858586	0.769231	0.586207
1	0.788462	0.788462	0.419847	0.328571	1	0.771429	0.841584	0.771429	0.589744
1	0.807692	0.807692	0.413534	0.323944	1	0.790476	0.843137	0.773585	0.59322
1	0.792453	0.792453	0.41791	0.328671	1	0.792453	0.84466	0.775701	0.583333
1	0.777778	0.794393	0.422222	0.333333	1	0.794393	0.846154	0.777778	0.57377
1	0.779817	0.796296	0.426471	0.328767	1	0.813084	0.865385	0.763636	0.590164
1	0.781818	0.798165	0.430657	0.333333	1	0.831776	0.866667	0.765766	0.593496
1	0.8	0.816514	0.434783	0.337838	1	0.816514	0.850467	0.767857	0.596774
1	0.801802	0.818182	0.438849	0.351351	1	0.818182	0.834862	0.754386	0.6
1	0.803571	0.836364	0.442857	0.364865	1	0.81982	0.853211	0.756522	0.603175
1	0.80531	0.837838	0.446809	0.36	1	0.821429	0.854545	0.74359	0.606299
1	0.791304	0.823009	0.450704	0.355263	1	0.807018	0.855856	0.745763	0.622047
1	0.808696	0.840708	0.454545	0.350649	1	0.808696	0.857143	0.747899	0.625
1	0.810345	0.842105	0.458333	0.363636	1	0.810345	0.858407	0.75	0.627907
1	0.811966	0.827586	0.452055	0.367742	1	0.827586	0.843478	0.752066	0.630769
1	0.813559	0.844828	0.455782	0.363057	1	0.82906	0.844828	0.754098	0.633588
1	0.815126	0.846154	0.459459	0.358491	1	0.815126	0.846154	0.741935	0.636364
1	0.816667	0.847458	0.463087	0.354037	1	0.801653	0.831933	0.744	0.639098
1	0.833333	0.864407	0.466667	0.358025	1	0.803279	0.848739	0.746032	0.654135
1	0.834711	0.865546	0.460526	0.37037	1	0.819672	0.85	0.748031	0.669173
1	0.836066	0.85124	0.473684	0.365854	1	0.821138	0.836066	0.736434	0.671642
1	0.837398	0.852459	0.467532	0.361446	1	0.822581	0.837398	0.738462	0.661765
1	0.83871	0.868852	0.470968	0.357143	1	0.824	0.824	0.740458	0.676471
1	0.84	0.869919	0.464968	0.352941	1	0.84	0.84	0.755725	0.691176
1	0.826772	0.856	0.468354	0.356725	1	0.826772	0.84127	0.757576	0.681159
1	0.84252	0.872	0.481013	0.360465	1	0.813953	0.828125	0.759398	0.671429
1	0.829457	0.873016	0.484277	0.364162	1	0.801527	0.829457	0.774436	0.673759
1	0.830769	0.874016	0.496855	0.375723	1	0.789474	0.830769	0.776119	0.687943
1	0.818182	0.875	0.5	0.37931	1	0.791045	0.818182	0.777778	0.690141
1	0.833333	0.890625	0.503106	0.382857	1	0.792593	0.819549	0.792593	0.692308
1	0.834586	0.891473	0.506173	0.378531	1	0.781022	0.807407	0.794118	0.682759
1	0.849624	0.892308	0.5	0.382022	1	0.782609	0.808824	0.79562	0.696552
1	0.864662	0.89313	0.50303	0.385475	1	0.797101	0.823529	0.797101	0.687075
1	0.879699	0.893939	0.497006	0.396648	1	0.785714	0.838235	0.798561	0.70068
1	0.880597	0.894737	0.508982	0.392265	1	0.8	0.852941	0.787234	0.702703
1	0.881481	0.895522	0.502959	0.395604	1	0.788732	0.84058	0.801418	0.693333
1	0.882353	0.882353	0.497076	0.398907	1	0.777778	0.855072	0.802817	0.706667
1	0.883212	0.883212	0.5	0.402174	1	0.77931	0.842857	0.791667	0.697368
1	0.870504	0.884058	0.511628	0.405405	1	0.768707	0.843972	0.780822	0.699346
1	0.871429	0.884892	0.523256	0.416216	1	0.782313	0.858156	0.782313	0.712418
1	0.859155	0.885714	0.526012	0.411765	1	0.771812	0.859155	0.771812	0.714286
1	0.86014	0.886525	0.52	0.414894	1	0.785235	0.86014	0.773333	0.716129
1	0.848276	0.887324	0.522727	0.417989	1	0.774834	0.861111	0.774834	0.707006
1	0.849315	0.888112	0.516854	0.413613	1	0.776316	0.862069	0.788079	0.708861
1	0.85034	0.888889	0.511111	0.416667	1	0.766234	0.863014	0.789474	0.710692
1	0.851351	0.876712	0.513812	0.412371	1	0.779221	0.851351	0.779221	0.701863
1	0.84	0.864865	0.516484	0.415385	1	0.769231	0.852349	0.780645	0.703704
1	0.84106	0.865772	0.519126	0.411168	1	0.782051	0.853333	0.770701	0.716049
1	0.842105	0.854305	0.513514	0.407035	1	0.794872	0.842105	0.783439	0.707317
1	0.843137	0.855263	0.508021	0.402985	1	0.807692	0.843137	0.78481	0.719512
1	0.832258	0.844156	0.502646	0.399015	1	0.797468	0.832258	0.786164	0.721212
1	0.821656	0.845161	0.505263	0.395122	1	0.798742	0.833333	0.776398	0.722892
1	0.834395	0.858065	0.5	0.391304	1	0.811321	0.834395	0.766871	0.724551
1	0.823899	0.847134	0.494845	0.400966	1	0.801242	0.823899	0.779141	0.715976
1	0.825	0.848101	0.489796	0.410628	1	0.802469	0.825	0.791411	0.717647
1	0.8375	0.860759	0.492386	0.406699	1	0.792683	0.826087	0.792683	0.719298
1	0.838509	0.861635	0.494949	0.402844	1	0.793939	0.838509	0.793939	0.72093
1	0.839506	0.874214	0.497487	0.40566	1	0.784431	0.839506	0.784431	0.722543
1	0.851852	0.875	0.5	0.401869	1	0.796407	0.851852	0.785714	0.724138
1	0.841463	0.864198	0.502488	0.411215	1	0.797619	0.852761	0.776471	0.715909
1	0.853659	0.865031	0.497537	0.407407	1	0.798817	0.842424	0.777778	0.717514
1	0.854545	0.854545	0.492683	0.416667	1	0.8	0.832335	0.77907	0.709497
1	0.844311	0.855422	0.495146	0.419355	1	0.80117	0.833333	0.790698	0.701657
1	0.845238	0.856287	0.497585	0.428571	1	0.802326	0.83432	0.791908	0.703297
1	0.846154	0.857143	0.492823	0.437788	1	0.793103	0.835294	0.803468	0.714286
1	0.847059	0.869048	0.495238	0.43379	1	0.794286	0.825581	0.794286	0.725275
1	0.847953	0.880952	0.490566	0.429864	1	0.795455	0.82659	0.795455	0.736264
1	0.848837	0.881657	0.492958	0.426009	1	0.786517	0.83815	0.79661	0.737705
1	0.849711	0.882353	0.495327	0.422222	1	0.797753	0.828571	0.787709	0.73913
1	0.850575	0.872093	0.490741	0.431111	1	0.798883	0.819209	0.788889	0.731183
1	0.862069	0.883721	0.493088	0.427313	1	0.8	0.810056	0.78022	0.723404
1	0.852273	0.884393	0.488584	0.429825	1	0.811111	0.811111	0.771739	0.724868
1	0.853107	0.885057	0.490909	0.438596	1	0.822222	0.812155	0.772973	0.726316
1	0.853933	0.885714	0.486486	0.441048	1	0.823204	0.813187	0.783784	0.727749
1	0.865169	0.886364	0.482143	0.437229	1	0.824176	0.804348	0.794595	0.729167
1	0.865922	0.887006	0.484444	0.439655	1	0.815217	0.795699	0.795699	0.739583
1	0.856354	0.88764	0.486726	0.44206	1	0.816216	0.787234	0.796791	0.731959
1	0.857143	0.888268	0.488987	0.450644	1	0.817204	0.78836	0.78836	0.742268
1	0.857923	0.888889	0.491228	0.452991	1	0.808511	0.789474	0.780105	0.74359
1	0.858696	0.889503	0.486957	0.455319	1	0.8	0.790576	0.790576	0.753846
1	0.859459	0.89011	0.489177	0.457627	1	0.801047	0.801047	0.791667	0.764103
1	0.860215	0.89071	0.491379	0.453782	1	0.802083	0.792746	0.792746	0.756345
1	0.870968	0.891304	0.487179	0.456067	1	0.793814	0.793814	0.793814	0.757576
1	0.871658	0.891892	0.483051	0.452282	1	0.794872	0.794872	0.804124	0.75
1	0.87234	0.892473	0.478992	0.454545	1	0.795918	0.805128	0.814433	0.742574
1	0.863158	0.893048	0.481172	0.45679	1	0.796954	0.806122	0.815385	0.743842
1	0.863874	0.893617	0.483333	0.453061	1	0.807107	0.816327	0.816327	0.745098
1	0.854922	0.884211	0.479339	0.455285	1	0.798995	0.817259	0.808081	0.746341
1	0.85567	0.875	0.481481	0.45749	1	0.809045	0.818182	0.8	0.747573
1	0.846939	0.875648	0.483607	0.459677	1	0.81	0.81	0.81	0.740385
1	0.847716	0.866667	0.491803	0.456	1	0.80198	0.80198	0.810945	0.741627
1	0.857868	0.876923	0.493878	0.458167	1	0.811881	0.802956	0.820896	0.751196
1	0.858586	0.887179	0.495935	0.460317	1	0.812808	0.812808	0.812808	0.760766
1	0.85	0.878173	0.491935	0.462451	1	0.813725	0.813725	0.82266	0.770335
1	0.850746	0.878788	0.5	0.458824	1	0.823529	0.814634	0.814634	0.779904
1	0.842365	0.879397	0.502008	0.455253	1	0.82439	0.815534	0.82439	0.789474
1	0.852217	0.88	0.498008	0.451737	1	0.825243	0.816425	0.825243	0.790476
1	0.852941	0.89	0.5	0.453846	1	0.826087	0.817308	0.834951	0.8
1	0.862745	0.9	0.496063	0.461538	1	0.818182	0.818182	0.84466	0.792453
1	0.863415	0.891089	0.492188	0.463602	1	0.819048	0.810427	0.845411	0.801887
1	0.864078	0.90099	0.494163	0.460076	1	0.819905	0.811321	0.837321	0.811321
1	0.864734	0.901478	0.501946	0.462121	1	0.829384	0.820755	0.838095	0.803738
1	0.865385	0.901961	0.503876	0.464151	1	0.821596	0.813084	0.838863	0.804651
1	0.866029	0.893204	0.511628	0.466165	1	0.82243	0.805556	0.839623	0.805556
1	0.866667	0.89372	0.513514	0.468165	1	0.814815	0.806452	0.840376	0.806452
1	0.867299	0.885167	0.515385	0.464684	1	0.807339	0.807339	0.841121	0.807339
1	0.876777	0.885714	0.51145	0.466667	1	0.808219	0.808219	0.850467	0.8
1	0.868545	0.877358	0.507576	0.474074	1	0.809091	0.817352	0.842593	0.792793
1	0.860465	0.869159	0.503759	0.476015	1	0.809955	0.809955	0.851852	0.785714
1	0.852535	0.861111	0.511278	0.477941	1	0.802691	0.802691	0.852535	0.794643
1	0.853211	0.861751	0.513109	0.474453	1	0.803571	0.795556	0.853211	0.795556
1	0.853881	0.853881	0.509294	0.476364	1	0.804444	0.79646	0.845455	0.79646
1	0.854545	0.863014	0.511111	0.478261	1	0.797357	0.789474	0.846154	0.789474
1	0.846847	0.863636	0.512915	0.47482	1	0.806167	0.798246	0.838565	0.790393
1	0.855856	0.872727	0.509158	0.476703	1	0.807018	0.799127	0.839286	0.791304
1	0.864865	0.881818	0.510949	0.47331	1	0.80786	0.792208	0.84	0.8
1	0.857143	0.882353	0.507246	0.475177	1	0.800866	0.785408	0.840708	0.808696
1	0.857778	0.882883	0.503597	0.477032	1	0.801724	0.786325	0.849558	0.817391
1	0.85022	0.875	0.5	0.478873	1	0.802575	0.787234	0.85022	0.818182
1	0.842795	0.867257	0.501779	0.480702	1	0.811159	0.788136	0.850877	0.818966
1	0.835498	0.859649	0.503546	0.487719	1	0.804255	0.781513	0.859649	0.819742
1	0.844156	0.860262	0.5	0.48951	1	0.797468	0.782427	0.852174	0.828326
1	0.852814	0.868996	0.507042	0.486111	1	0.790795	0.783333	0.852814	0.82906
1	0.845494	0.869565	0.503497	0.487889	1	0.791667	0.784232	0.853448	0.837607
1	0.854077	0.878261	0.505226	0.489655	1	0.785124	0.785124	0.854077	0.838298
1	0.846809	0.87069	0.50173	0.491409	1	0.793388	0.786008	0.854701	0.831224
1	0.847458	0.863248	0.498282	0.488055	1	0.786885	0.786885	0.863248	0.831933
1	0.840336	0.86383	0.5	0.489796	1	0.787755	0.780488	0.871795	0.832636
1	0.841004	0.85654	0.496599	0.486486	1	0.788618	0.781377	0.864407	0.833333
1	0.841667	0.864979	0.493243	0.493243	1	0.796748	0.782258	0.864979	0.841667
1	0.85	0.873418	0.489933	0.494949	1	0.790323	0.783133	0.873418	0.85
1	0.850622	0.881857	0.486667	0.496644	1	0.791165	0.784	0.87395	0.850622
1	0.85124	0.874477	0.488372	0.498328	1	0.792	0.784861	0.882353	0.858921
1	0.851852	0.86722	0.490066	0.5	1	0.792829	0.785714	0.882845	0.859504
1	0.852459	0.875519	0.486842	0.496689	1	0.786561	0.786561	0.891213	0.860082
1	0.860656	0.876033	0.48366	0.49835	1	0.780392	0.787402	0.899582	0.860656
1	0.853659	0.868852	0.490196	0.5	1	0.774319	0.788235	0.892116	0.868852
1	0.846774	0.869388	0.487013	0.496732	1	0.775194	0.789062	0.900415	0.869388
1	0.854839	0.869919	0.483871	0.498371	1	0.776062	0.782946	0.900826	0.869919
1	0.848	0.862903	0.485531	0.495146	1	0.776923	0.776923	0.901235	0.870445
1	0.856	0.870968	0.482428	0.501618	1	0.770992	0.777778	0.901639	0.870968
1	0.856574	0.871486	0.479365	0.498392	1	0.778626	0.785441	0.902041	0.864
1	0.849802	0.872	0.476341	0.495208	1	0.779468	0.78626	0.894737	0.872
1	0.850394	0.88	0.473354	0.492063	1	0.780303	0.787072	0.895161	0.88
1	0.85098	0.880478	0.470405	0.493671	1	0.781132	0.787879	0.888	0.888
1	0.851562	0.880952	0.47205	0.490566	1	0.781955	0.781955	0.888446	0.888446
1	0.85214	0.881423	0.469136	0.492163	1	0.776119	0.776119	0.896414	0.888889
1	0.852713	0.88189	0.470769	0.489097	1	0.776952	0.776952	0.904382	0.889328
1	0.860465	0.889764	0.472393	0.486068	1	0.777778	0.777778	0.904762	0.889764
1	0.861004	0.897638	0.469512	0.487654	1	0.778598	0.772059	0.905138	0.890196
1	0.861538	0.890625	0.47561	0.484663	1	0.785978	0.772894	0.898039	0.890625
1	0.862069	0.898438	0.477204	0.486239	1	0.786765	0.767273	0.891051	0.891051
1	0.862595	0.898833	0.478788	0.492355	1	0.787546	0.761733	0.88417	0.88417
1	0.870229	0.899225	0.475904	0.498471	1	0.794872	0.76259	0.884615	0.884615
1	0.863636	0.892308	0.477477	0.495441	1	0.79562	0.757143	0.885057	0.877863
1	0.871212	0.89272	0.479042	0.49697	1	0.789855	0.758007	0.885496	0.885496
1	0.864662	0.885932	0.480597	0.498489	1	0.790614	0.75265	0.89313	0.885932
1	0.865169	0.886364	0.486567	0.504532	1	0.784946	0.747368	0.893536	0.879245
1	0.865672	0.893939	0.488095	0.510574	1	0.779359	0.74216	0.901141	0.879699
1	0.866171	0.901515	0.489614	0.512048	1	0.780142	0.743056	0.901515	0.887218
1	0.866667	0.894737	0.491124	0.508982	1	0.780919	0.743945	0.909091	0.88764
1	0.867159	0.88806	0.488235	0.505952	1	0.78169	0.744828	0.902256	0.881041
1	0.874539	0.895522	0.494118	0.507418	1	0.788732	0.739726	0.895522	0.881481
1	0.868132	0.895911	0.495601	0.508876	1	0.789474	0.734694	0.895911	0.881919
1	0.868613	0.903346	0.497076	0.505882	1	0.79021	0.72973	0.896296	0.882353
1	0.869091	0.903704	0.494186	0.502924	1	0.797203	0.724832	0.896679	0.875912
1	0.869565	0.897059	0.495652	0.504373	1	0.791667	0.725753	0.897059	0.876364
1	0.870036	0.897436	0.49711	0.505814	1	0.798611	0.726667	0.897436	0.870036
1	0.870504	0.904762	0.498559	0.511628	1	0.799308	0.733333	0.89781	0.870504
1	0.864286	0.898182	0.504323	0.513043	1	0.8	0.728477	0.898182	0.870968
1	0.858156	0.891697	0.510086	0.510086	1	0.806897	0.729373	0.905455	0.871429
1	0.852113	0.885305	0.507163	0.507163	1	0.813793	0.735974	0.898917	0.865248
1	0.852632	0.885714	0.512894	0.504274	1	0.808219	0.736842	0.899281	0.865724
1	0.84669	0.892857	0.509972	0.505682	1	0.808874	0.743421	0.892857	0.866197
1	0.847222	0.893238	0.511364	0.511364	1	0.809524	0.744262	0.893238	0.866667
1	0.841379	0.893617	0.512748	0.512748	1	0.816327	0.75082	0.893617	0.873684
1	0.841924	0.893993	0.509859	0.514124	1	0.810811	0.751634	0.893993	0.867596
1	0.836177	0.894366	0.507003	0.515493	1	0.817568	0.752443	0.894366	0.868056
1	0.836735	0.888112	0.50838	0.516854	1	0.812081	0.747573	0.894737	0.862069
1	0.837288	0.881944	0.505556	0.518207	1	0.806667	0.748387	0.895105	0.862543
1	0.837838	0.875862	0.502762	0.52381	1	0.813333	0.749196	0.89547	0.869416
1	0.838384	0.876289	0.5	0.52514	1	0.813953	0.75	0.902439	0.869863
1	0.838926	0.883162	0.497268	0.526462	1	0.820598	0.750799	0.896194	0.870307
1	0.839465	0.883562	0.502732	0.523546	1	0.821192	0.751592	0.896552	0.870748
1	0.84	0.877551	0.5	0.524862	1	0.821782	0.757962	0.896907	0.877551
1	0.834437	0.877966	0.501355	0.521978	1	0.828383	0.75873	0.89726	0.884354
1	0.834983	0.872054	0.506775	0.519126	1	0.828947	0.753943	0.897611	0.878378
1	0.841584	0.872483	0.504043	0.520436	1	0.823529	0.754717	0.891525	0.872483
1	0.842105	0.87291	0.505376	0.521739	1	0.830065	0.755486	0.891892	0.87291
1	0.836601	0.873333	0.510753	0.523035	1	0.836601	0.761755	0.892256	0.879599
1	0.843137	0.88	0.516129	0.524324	1	0.831169	0.7625	0.89899	0.873754
1	0.837662	0.874172	0.521505	0.525606	1	0.831715	0.76324	0.899329	0.880399
1	0.838188	0.868421	0.522788	0.526882	1	0.832258	0.763975	0.899666	0.880795
1	0.83871	0.868852	0.524064	0.52815	1	0.83871	0.764706	0.906355	0.881188
1	0.845161	0.87541	0.525333	0.525333	1	0.833333	0.765432	0.906667	0.887789
1	0.845659	0.869707	0.522546	0.526596	1	0.833866	0.766154	0.906977	0.888158
1	0.846154	0.87013	0.52381	0.527851	1	0.834395	0.772308	0.907285	0.888525
1	0.852564	0.876623	0.525066	0.529101	1	0.834921	0.778462	0.901316	0.895082
1	0.847134	0.870968	0.52231	0.526316	1	0.835443	0.7737	0.907895	0.895425
1	0.847619	0.871383	0.519582	0.527559	1	0.835962	0.779817	0.908197	0.901961
1	0.842271	0.871795	0.524804	0.528796	1	0.830721	0.780488	0.908497	0.908497
1	0.842767	0.878205	0.526042	0.530026	1	0.836991	0.786585	0.908795	0.908795
1	0.84326	0.872611	0.523316	0.53125	1	0.831776	0.787234	0.915309	0.902913
1	0.838006	0.873016	0.528497	0.532468	1	0.832298	0.782477	0.915584	0.903226
1	0.838509	0.879365	0.525773	0.533679	1	0.838509	0.78852	0.915858	0.903537
1	0.839009	0.873817	0.523077	0.534884	1	0.84472	0.794562	0.92233	0.903846
1	0.839506	0.880126	0.528205	0.536082	1	0.845201	0.800604	0.922581	0.904153
1	0.834356	0.874608	0.52551	0.537275	1	0.851393	0.801205	0.916667	0.904459
1	0.829268	0.869159	0.522843	0.542416
1	0.824242	0.863777	0.524051	0.54359
1	0.824773	0.864198	0.525253	0.540816
1	0.825301	0.864615	0.526448	0.541985
1	0.820359	0.865031	0.52381	0.543147
1	0.820896	0.871166	0.521197	0.548223
1	0.821429	0.87156	0.51861	0.549367
1	0.816568	0.866261	0.516049	0.550505
1	0.817109	0.866667	0.520988	0.547739
1	0.812317	0.867069	0.518428	0.545
1	0.812865	0.861862	0.519608	0.542289
1	0.813411	0.862275	0.520782	0.539604
1	0.819242	0.868263	0.518248	0.536946
1	0.825073	0.868657	0.523114	0.538084
1	0.82029	0.863501	0.524272	0.539216
1	0.820809	0.858407	0.529126	0.540342
1	0.821326	0.864307	0.533981	0.545232
1	0.821839	0.864706	0.531401	0.542579
1	0.827586	0.865103	0.53253	0.543689
1	0.82808	0.865497	0.533654	0.541063
1	0.828571	0.860465	0.534772	0.542169
1	0.82906	0.86087	0.535885	0.539568
1	0.829545	0.861272	0.536993	0.54067
1	0.824859	0.861671	0.538095	0.538095
1	0.825352	0.867435	0.539192	0.535545
1	0.825843	0.867816	0.540284	0.536643
1	0.821229	0.868195	0.545024	0.534118
1	0.826816	0.873926	0.546099	0.535211
1	0.832402	0.879656	0.543529	0.53271
1	0.832869	0.88	0.540984	0.5338
1	0.828255	0.880342	0.542056	0.531323
1	0.823691	0.880682	0.543124	0.528868
1	0.824176	0.88102	0.544186	0.529954
1	0.82967	0.881356	0.545244	0.527523
1	0.825137	0.876404	0.549884	0.525114
1	0.830601	0.882022	0.550926	0.522727
1	0.836066	0.882353	0.551963	0.520362
1	0.836512	0.882682	0.556582	0.521445
1	0.836957	0.877778	0.557604	0.519101
1	0.837398	0.883333	0.558621	0.523596
1	0.832884	0.878453	0.559633	0.521253
1	0.838275	0.883978	0.56422	0.522321
1	0.843666	0.889503	0.565217	0.523385
1	0.844086	0.889807	0.56621	0.524444
1	0.839572	0.884932	0.570776	0.525499
1	0.84	0.880109	0.568182	0.526549
1	0.835544	0.880435	0.565611	0.524229
1	0.831135	0.875676	0.563063	0.525275
1	0.836412	0.881081	0.560538	0.526316
1	0.832021	0.881402	0.558036	0.524017
1	0.832461	0.876676	0.55902	0.521739
1	0.832898	0.877005	0.56	0.519481
1	0.828571	0.87234	0.560976	0.52381
1	0.833766	0.872679	0.561947	0.521552
1	0.834197	0.873016	0.562914	0.519313
1	0.834625	0.873351	0.56044	0.517094
1	0.835052	0.878628	0.561404	0.518124
1	0.840206	0.878947	0.558952	0.519149
1	0.835897	0.879265	0.559913	0.516949
1	0.831633	0.879581	0.557484	0.514768
1	0.827411	0.875	0.558442	0.518987
1	0.823232	0.870466	0.556034	0.523207
1	0.823678	0.870801	0.553648	0.524211
1	0.819549	0.866324	0.554604	0.52521
1	0.815461	0.866667	0.558887	0.523013
1	0.820449	0.871795	0.559829	0.527197
1	0.820896	0.876923	0.557447	0.528184
1	0.816832	0.882051	0.558386	0.532359
1	0.817284	0.882353	0.562633	0.533333
1	0.822222	0.882653	0.560254	0.53112
1	0.818182	0.878173	0.564482	0.528926
1	0.818627	0.873737	0.565401	0.529897
1	0.819071	0.874055	0.563025	0.534021
1	0.815085	0.869674	0.567227	0.531828
1	0.811138	0.87	0.564854	0.532787
1	0.807229	0.870324	0.565762	0.533742
1	0.807692	0.870647	0.56341	0.534694
1	0.808153	0.866337	0.561077	0.53252
1	0.81295	0.871287	0.565217	0.536585
1	0.813397	0.871605	0.562887	0.534413
1	0.809524	0.867322	0.560575	0.532258
1	0.814286	0.872236	0.558282	0.53012
1	0.814727	0.872549	0.562372	0.534137
1	0.810875	0.868293	0.563265	0.532
1	0.815603	0.868613	0.560976	0.52988
1	0.816038	0.868932	0.565041	0.527778
1	0.812207	0.869249	0.565923	0.528713
1	0.812646	0.86506	0.566802	0.526627
1	0.808858	0.865385	0.567677	0.524558
1	0.81352	0.870192	0.568548	0.52549
1	0.813953	0.870504	0.566265	0.526419
1	0.818605	0.8753	0.567134	0.530333
1	0.814815	0.875598	0.571142	0.53125
1	0.815242	0.880383	0.57515	0.532164
1	0.811494	0.87619	0.579158	0.533074
1	0.80778	0.872038	0.583166	0.533981
1	0.808219	0.87234	0.580838	0.534884
1	0.808656	0.872642	0.58483	0.535783
1	0.809091	0.872941	0.582505	0.53668
1	0.809524	0.868852	0.586481	0.534615
1	0.809955	0.869159	0.590457	0.532567
1	0.806306	0.869464	0.59127	0.533461
1	0.802691	0.869767	0.588933	0.534351
1	0.803132	0.865741	0.592885	0.535238
1	0.799555	0.866051	0.593688	0.536122
1	0.796009	0.862069	0.594488	0.534091
1	0.800443	0.862385	0.592157	0.532075
1	0.796909	0.858447	0.592955	0.532957
1	0.801325	0.85877	0.59375	0.536723
1	0.801762	0.859091	0.594542	0.537594
1	0.802198	0.85941	0.598441	0.538462
1	0.802632	0.859729	0.596117	0.542214
1	0.799127	0.855856	0.6	0.545966
1	0.803493	0.85618	0.600775	0.543925
1	0.80786	0.860674	0.601547	0.544776
1	0.808279	0.860987	0.602317	0.542751
1	0.808696	0.857143	0.606178	0.546468
1	0.813043	0.861607	0.603846	0.550186
1	0.813449	0.861915	0.601533	0.55102
1	0.817787	0.862222	0.602294	0.551852
1	0.814255	0.858407	0.6	0.55268
1	0.814655	0.85872	0.60076	0.553506
1	0.818966	0.863135	0.598485	0.554328
1	0.819355	0.863436	0.602273	0.552294
1	0.819742	0.863736	0.6	0.555963
1	0.824034	0.864035	0.603774	0.559633
1	0.828326	0.868421	0.60452	0.56044
1	0.832618	0.872807	0.605263	0.561243
1	0.832976	0.873085	0.602996	0.562044
1	0.833333	0.873362	0.603738	0.56
1	0.833689	0.869565	0.604478	0.560799
1	0.830149	0.869848	0.608209	0.55877
1	0.834395	0.874187	0.605948	0.559567
1	0.834746	0.874459	0.606679	0.56036
1	0.835095	0.878788	0.604436	0.561151
1	0.831579	0.875	0.605166	0.55914
1	0.828092	0.875269	0.602941	0.559928
1	0.832285	0.875536	0.60367	0.557932
1	0.836478	0.875803	0.601463	0.55595
1	0.840671	0.876068	0.599271	0.556738
1	0.841004	0.880342	0.597096	0.557522
1	0.845188	0.884615	0.597826	0.555556
1	0.841667	0.880851	0.598553	0.553603
1	0.838174	0.877119	0.599278	0.554386
1	0.834711	0.873418	0.602888	0.552448
1	0.831276	0.869748	0.603604	0.553229
1	0.827869	0.866109	0.604317	0.554007
1	0.828221	0.866388	0.605027	0.552083
1	0.828571	0.866667	0.608618	0.550173
1	0.828921	0.870833	0.609319	0.548276
1	0.825558	0.871102	0.607143	0.546392
1	0.822222	0.867495	0.607843	0.54717
1	0.822581	0.863918	0.605684	0.545299
1	0.826613	0.864198	0.606383	0.548718
1	0.830645	0.860656	0.60424	0.549488
1	0.827309	0.860941	0.604938	0.550256
1	0.827655	0.857434	0.602812	0.548387
1	0.824351	0.857724	0.603509	0.549153
1	0.828343	0.861789	0.601399	0.549915
1	0.828685	0.8583	0.602094	0.548061
1	0.832669	0.862348	0.6	0.551433
1	0.833002	0.862626	0.59792	0.554806
1	0.833333	0.862903	0.598616	0.555556
1	0.833663	0.863179	0.596552	0.553691
1	0.837624	0.863454	0.594502	0.551839
1	0.837945	0.863727	0.597938	0.55
1	0.834646	0.864	0.598628	0.550749
1	0.834971	0.864271	0.596581	0.554077
1	0.831703	0.864542	0.594549	0.552239
1	0.832031	0.864811	0.595238	0.550413
1	0.832359	0.868787	0.595925	0.551155
1	0.829126	0.869048	0.59661	0.551895
1	0.83301	0.873016	0.597293	0.555189
1	0.833333	0.873267	0.595278	0.553366
1	0.837209	0.869822	0.59596	0.55665
1	0.841085	0.870079	0.596639	0.554828
1	0.841393	0.870334	0.59464	0.555556
1	0.841699	0.874263	0.595318	0.558824
1	0.84556	0.878193	0.598662	0.559543
1	0.845857	0.878431	0.599332	0.557724
1	0.849711	0.882353	0.6	0.555916
1	0.85	0.878906	0.598007	0.556634
1	0.853846	0.875486	0.596026	0.557351
1	0.854127	0.875728	0.596694	0.560582
1	0.854406	0.879612	0.594728	0.563813
1	0.851145	0.879845	0.592775	0.561997
1	0.854962	0.883721	0.593443	0.562701
1	0.851711	0.883946	0.594108	0.563403
1	0.851992	0.88417	0.59217	0.564103
1	0.848771	0.880769	0.595432	0.5648
1	0.849057	0.877395	0.593496	0.565495
1	0.849341	0.877629	0.591572	0.563694
1	0.849624	0.881453	0.589661	0.564388
1	0.849906	0.881679	0.592892	0.565079
1	0.853659	0.881905	0.590982	0.565769
1	0.857411	0.885714	0.589085	0.563981
1	0.857678	0.889524	0.589744	0.564669
1	0.854478	0.886148	0.5904	0.567823
1	0.851301	0.886364	0.591054	0.568504
1	0.848148	0.883019	0.591707	0.566719
1	0.848429	0.879699	0.592357	0.569859
1	0.845304	0.879925	0.595541	0.570533
1	0.845588	0.88015	0.596184	0.571205
1	0.842491	0.880374	0.596825	0.571875
1	0.839416	0.877095	0.597464	0.570093
1	0.843066	0.880819	0.598101	0.568323
1	0.84	0.881041	0.601266	0.566563
1	0.84029	0.881262	0.599369	0.567233
1	0.84058	0.884972	0.602524	0.570325
1	0.840868	0.881701	0.600629	0.570988
1	0.844485	0.881919	0.598746	0.574074
1	0.848101	0.882136	0.596875	0.572308
1	0.848375	0.882353	0.595016	0.570552
1	0.851986	0.882569	0.598131	0.568807
1	0.855596	0.879342	0.601246	0.567073
1	0.855856	0.882998	0.604361	0.567732
1	0.856115	0.886654	0.604977	0.570776
1	0.853047	0.883424	0.60559	0.571429
1	0.85	0.883636	0.603715	0.572079
1	0.850267	0.880435	0.601852	0.572727
1	0.853832	0.884058	0.6	0.573374
1	0.850799	0.880866	0.600614	0.576399
1	0.851064	0.877698	0.601227	0.577039
1	0.851327	0.874552	0.601838	0.577677
1	0.848325	0.874776	0.602446	0.580694
1	0.845343	0.875	0.603053	0.581325
1	0.848858	0.875223	0.603659	0.581955
1	0.845884	0.875445	0.606707	0.584962
1	0.849387	0.875666	0.609756	0.585586
1	0.84965	0.879218	0.607903	0.586207
1	0.853147	0.879433	0.608498	0.586826
1	0.856643	0.879646	0.609091	0.587444
1	0.86014	0.879859	0.609682	0.58806
1	0.863636	0.880071	0.612708	0.588674
1	0.867133	0.883598	0.61086	0.586924
1	0.867365	0.883803	0.611446	0.585185
1	0.870855	0.887324	0.61203	0.585799
1	0.867826	0.890845	0.610195	0.586411
1	0.871304	0.894366	0.610778	0.584683
1	0.871528	0.894552	0.61136	0.585294
1	0.868512	0.894737	0.61194	0.588235
1	0.865517	0.894921	0.610119	0.58651
1	0.865749	0.891798	0.610698	0.587116
1	0.869191	0.891986	0.61367	0.590044
1	0.869416	0.892174	0.614243	0.588321
1	0.86964	0.895652	0.612426	0.586608
1	0.869863	0.892548	0.612999	0.587209
1	0.870085	0.896014	0.613569	0.590116
1	0.870307	0.896194	0.614138	0.590711
1	0.867347	0.893103	0.614706	0.591304
1	0.864407	0.893287	0.612903	0.594203
1	0.861486	0.893471	0.61347	0.59479
1	0.858586	0.890411	0.614035	0.595376
1	0.861953	0.890598	0.616959	0.59366
1	0.862185	0.887564	0.617518	0.594245
1	0.859296	0.887755	0.618076	0.594828
1	0.859532	0.887946	0.620991	0.597701
1	0.856667	0.888136	0.619186	0.595989
1	0.853821	0.885135	0.619739	0.596567
1	0.850993	0.882155	0.617945	0.597143
1	0.85124	0.879195	0.618497	0.597718
1	0.851485	0.879397	0.619048	0.598291
1	0.85173	0.879599	0.617266	0.596591
1	0.851974	0.8798	0.617816	0.594901
1	0.852217	0.88	0.618364	0.59322
1	0.849427	0.8802	0.618911	0.596045
1	0.849673	0.880399	0.619456	0.594366
1	0.852941	0.883721	0.62	0.594937
1	0.853181	0.880795	0.622857	0.593268
1	0.85342	0.877888	0.623395	0.593838
1	0.850649	0.875	0.626248	0.596639
1	0.853896	0.878289	0.624467	0.594972
1	0.854133	0.87541	0.625	0.595537
1	0.854369	0.878689	0.627841	0.5961
1	0.851613	0.878887	0.628369	0.594444
1	0.848875	0.879085	0.628895	0.595007
1	0.849117	0.879282	0.627119	0.595568
1	0.849359	0.876423	0.629944	0.596127
1	0.8496	0.879675	0.630465	0.596685
1	0.84689	0.87987	0.628692	0.597241
1	0.847134	0.880065	0.626928	0.597796
1	0.844444	0.880259	0.625175	0.596154
1	0.844691	0.880452	0.627972	0.596708
1	0.847861	0.883683	0.628492	0.59726
1	0.848101	0.880837	0.62901	0.597811
1	0.848341	0.884058	0.631799	0.598361
1	0.84858	0.884244	0.634589	0.601093
1	0.845912	0.88443	0.632823	0.601637
1	0.849057	0.88764	0.635605	0.60218
1	0.846395	0.8848	0.633842	0.602721
1	0.846635	0.881978	0.636616	0.601085
1	0.843994	0.882166	0.637119	0.601626
1	0.841369	0.882353	0.635359	0.604336
1	0.844479	0.885533	0.633609	0.604871
1	0.84186	0.882726	0.634113	0.607578
1	0.844961	0.885895	0.632373	0.608108
1	0.845201	0.883096	0.632877	0.610811
1	0.84544	0.883281	0.633379	0.609164
1	0.842835	0.883465	0.631651	0.60969
1	0.845917	0.883648	0.632153	0.608054
1	0.843318	0.880878	0.632653	0.608579
1	0.840735	0.881064	0.630936	0.609103
1	0.840979	0.88125	0.629229	0.61178
1	0.841221	0.884375	0.62973	0.612299
1	0.841463	0.884555	0.632432	0.612817
1	0.841705	0.887676	0.630728	0.611185
1	0.83915	0.88785	0.629032	0.611702
1	0.839394	0.888025	0.627346	0.614362
1	0.839637	0.891135	0.627845	0.617021
1	0.839879	0.888372	0.628342	0.619681
1	0.8429	0.891473	0.628838	0.62234
1	0.845921	0.891641	0.629333	0.62069
1	0.843373	0.891808	0.629827	0.619048
1	0.843609	0.891975	0.628154	0.617414
1	0.846617	0.895062	0.63081	0.617918
1	0.844078	0.892308	0.6313	0.618421
1	0.844311	0.889571	0.633952	0.618922
1	0.844544	0.88685	0.632275	0.6173
1	0.842027	0.884146	0.632761	0.615686
1	0.842262	0.881459	0.631094	0.618301
1	0.845238	0.881639	0.629435	0.618799
1	0.845468	0.878971	0.629921	0.619296
1	0.842963	0.879154	0.630406	0.619792
1	0.845926	0.882175	0.633028	0.620286
1	0.846154	0.882353	0.635649	0.620779
1	0.843658	0.88253	0.636126	0.619171
1	0.843888	0.87988	0.634465	0.617571
1	0.844118	0.877246	0.637076	0.618065
1	0.844347	0.88024	0.637549	0.616474
1	0.847283	0.883234	0.640156	0.616967
1	0.844802	0.883408	0.642764	0.617458
1	0.845029	0.883582	0.641092	0.617949
1	0.847953	0.883756	0.641558	0.618438
1	0.845481	0.881129	0.639896	0.618926
1	0.848397	0.878519	0.638243	0.619413
1	0.851312	0.881481	0.63871	0.617834
1	0.848837	0.881657	0.639175	0.616264
1	0.846377	0.879056	0.63964	0.618806
1	0.846599	0.879234	0.637997	0.617237
1	0.846821	0.879412	0.638462	0.615676
1	0.847042	0.882353	0.636829	0.618205
1	0.847262	0.879765	0.637292	0.616646
1	0.847482	0.879941	0.635669	0.615094
1	0.847701	0.88287	0.634053	0.615578
1	0.850575	0.883041	0.632446	0.61606
1	0.848138	0.883212	0.630847	0.614518
1	0.851003	0.886131	0.629256	0.615
1	0.851216	0.886297	0.629723	0.615481
1	0.854077	0.886463	0.630189	0.61596
1	0.854286	0.88389	0.630653	0.616438
1	0.857143	0.884058	0.629073	0.614907
1	0.857347	0.881503	0.629537	0.615385
1	0.85755	0.881674	0.63	0.615861
1	0.860399	0.881844	0.628429	0.61834
1	0.857955	0.882014	0.626866	0.616811
1	0.855524	0.882184	0.629353	0.619283
1	0.855728	0.882353	0.627792	0.617756
1	0.855932	0.882521	0.630273	0.616236
1	0.856135	0.88269	0.630731	0.614724
1	0.856338	0.885551	0.631188	0.617178
1	0.85654	0.885714	0.62963	0.619632
1	0.859353	0.888571	0.628079	0.620098
1	0.859551	0.88873	0.628536	0.618582
1	0.857143	0.888889	0.628993	0.617073
1	0.857343	0.891738	0.63145	0.61754
1	0.86014	0.891892	0.631902	0.618005
1	0.860335	0.892045	0.632353	0.616505
1	0.86053	0.889518	0.632803	0.61697
1	0.860724	0.887006	0.633252	0.617433
1	0.858333	0.884507	0.6337	0.619855
1	0.855956	0.882022	0.636142	0.622276
1	0.856155	0.882188	0.638584	0.620773
1	0.856354	0.882353	0.641026	0.619277
1	0.856552	0.882517	0.643468	0.621687
1	0.854195	0.882682	0.6419	0.624096
1	0.854396	0.880223	0.644336	0.626506
1	0.854595	0.883008	0.644769	0.626955
1	0.857339	0.885794	0.643204	0.627404
1	0.857534	0.885953	0.643636	0.627851
1	0.857729	0.888734	0.64208	0.628297
1	0.857923	0.888889	0.640531	0.628743
1	0.858117	0.891667	0.638989	0.629187
1	0.858311	0.891817	0.639423	0.627685
1	0.855978	0.88935	0.639856	0.62619
1	0.853659	0.889503	0.642257	0.626635
1	0.853857	0.892265	0.642686	0.627078
1	0.856563	0.895028	0.643114	0.625592
1	0.854251	0.892562	0.643541	0.626036
1	0.854447	0.895317	0.643967	0.628402
1	0.857143	0.895461	0.642431	0.626919
1	0.859838	0.895604	0.640904	0.62928
1	0.857527	0.895748	0.639383	0.629717
1	0.857718	0.898491	0.63981	0.630153
1	0.857909	0.901235	0.64218	0.630588
1	0.858099	0.90137	0.642604	0.631022
1	0.858289	0.901505	0.641086	0.633373
1	0.860963	0.904241	0.641509	0.633803
1	0.863636	0.901774	0.641932	0.634232
1	0.86631	0.904502	0.642353	0.632749
1	0.866489	0.904632	0.644706	0.633178

## Sheet: c
pv_DEqMS	pv_FedProt	pv_Fisher	pv_Stouffer	pv_REM	pv_RankProd	PG	Dataset
26.6627	26.6627	25.4664	26.2764	30.7488	3.83714	prt1	Balanced
0.0811713	0.0811713	0.0206537	0.00918066	0.0304115	0.510247	prt4603	Balanced
0.002088	0.002088	0.0015866	0.130671	0.000214779	0.215548	prt4602	Balanced
0.002088	0.002088	0.0356659	0.0131219	0.000214779	0.312195	prt4601	Balanced
0.00737296	0.00737296	0.00145854	0.356669	0.000214779	0.380519	prt4600	Balanced
0.0193215	0.0193215	0.00638625	0.0224582	0.000214779	0.760833	prt460	Balanced
9.27537	9.27537	8.05831	8.54622	9.59348	3.92208	prt46	Balanced
0.1498	0.1498	0.0349265	0.0160558	0.0692119	0.786143	prt4599	Balanced
0.0400468	0.0400468	0.0327197	0.0603467	0.000214779	0.669388	prt4598	Balanced
0.002088	0.002088	0.0137866	0.000826798	0.000214779	0.321005	prt4597	Balanced
0.00947949	0.00947949	0.00190145	0.113329	0.000214779	0.367364	prt4596	Balanced
0.0526228	0.0526228	0.0256292	0.00354384	0.000214779	0.691014	prt4595	Balanced
0.0159327	0.0159327	0.0157624	0.00422521	0.000214779	0.416284	prt4594	Balanced
0.0089579	0.0089579	0.0104336	0.0765956	0.000214779	0.326158	prt4593	Balanced
0.555706	0.555706	0.504442	0.140578	0.19075	1.17747	prt4592	Balanced
0.00457938	0.00457938	0.00690938	0.0158363	0.000214779	0.272801	prt4591	Balanced
0.0955255	0.0955255	0.135649	0.0858915	0.00804554	0.961707	prt4590	Balanced
0.00500068	0.00500068	0.0357587	0.00610907	0.000214779	0.351005	prt459	Balanced
0.00310595	0.00310595	0.00190145	0.153992	0.000214779	0.259476	prt4589	Balanced
0.00737296	0.00737296	0.140402	0.063995	0.000214779	0.504599	prt4588	Balanced
0.00947949	0.00947949	0.0118218	0.00610907	0.000214779	0.366071	prt4604	Balanced
0.256705	0.256705	0.230598	0.0740582	0.122031	2.5897	prt4587	Balanced
0.000617941	0.000617941	0.0118218	0.00885874	0.000214779	0.50722	prt4605	Balanced
0.568722	0.568722	0.230598	0.164604	0.62535	2.09383	prt4607	Balanced
0.00947949	0.00947949	0.0965648	0.0842723	0.000214779	0.751622	prt4624	Balanced
0.00632734	0.00632734	0.00601923	0.022929	0.000214779	0.285642	prt4623	Balanced
0.0105685	0.0105685	0.0111518	0.00654993	0.000214779	0.727979	prt4622	Balanced
0.002088	0.002088	0.00407119	0.0255276	0.000214779	0.319664	prt4621	Balanced
0.002088	0.002088	0.0118218	0.000127922	0.000214779	0.599991	prt4620	Balanced
0.0781959	0.0781959	0.0327197	0.00986967	0.0594607	0.96386	prt462	Balanced
0.0517072	0.0517072	0.0118218	0.104177	0.000214779	0.683699	prt4619	Balanced
0.00310595	0.00310595	0.0977664	0.0709445	0.000214779	0.471849	prt4618	Balanced
0.313543	0.313543	0.0908002	0.0740582	0.265878	0.774019	prt4617	Balanced
0.002088	0.002088	0.000737816	0.380531	0.000214779	0.258964	prt4616	Balanced
0.002088	0.002088	0.00998457	0.0110217	0.000214779	0.326846	prt4615	Balanced
0.002088	0.002088	0.0154992	0.000127922	0.000214779	0.475753	prt4614	Balanced
0.002088	0.002088	0.010659	0.00610907	0.000214779	0.261315	prt4613	Balanced
0.021823	0.021823	0.0154992	0.000127922	0.000214779	0.443115	prt4612	Balanced
0.00178897	0.00178897	0.00558706	0.0279899	0.000214779	0.257634	prt4611	Balanced
0.297521	0.297521	1.41269	0.466399	0.000214779	0.978506	prt4610	Balanced
0.00947949	0.00947949	0.00832195	0.0344605	0.000214779	0.299397	prt461	Balanced
0.00457938	0.00457938	0.00511705	0.0660183	0.000214779	0.415316	prt4609	Balanced
0.000940081	0.000940081	0.0357587	0.0146886	0.000214779	0.318992	prt4608	Balanced
0.002088	0.002088	0.0831651	0.049921	0.000214779	0.468446	prt4606	Balanced
0.002088	0.002088	0.0941921	0.0541311	0.000214779	0.345148	prt4586	Balanced
0.00881043	0.00881043	0.0118218	0.00685206	0.000214779	0.277337	prt4585	Balanced
0.0359391	0.0359391	0.0166565	0.00195109	0.000214779	0.398462	prt4584	Balanced
0.002088	0.002088	0.0562843	0.0154091	0.000214779	0.415823	prt4561	Balanced
0.002088	0.002088	0.301794	0.083315	0.000214779	0.438312	prt4560	Balanced
0.002088	0.002088	0.0327197	0.0176003	0.000214779	0.459624	prt456	Balanced
0.200059	0.200059	0.080066	0.0195748	0.161668	0.753655	prt4559	Balanced
0.00947949	0.00947949	0.00190145	0.0861555	0.000214779	0.330318	prt4558	Balanced
0.0666306	0.0666306	0.0118218	0.000266811	0.00715497	0.44625	prt4557	Balanced
0.18282	0.18282	0.115613	0.0169907	0.156487	0.99971	prt4556	Balanced
0.0456531	0.0456531	0.0327197	0.0166867	0.000214779	0.721321	prt4555	Balanced
0.130258	0.130258	0.0349265	0.00423839	0.0524262	0.699464	prt4554	Balanced
0.0193215	0.0193215	0.00700561	0.0176003	0.000214779	0.477075	prt4553	Balanced
0.0281383	0.0281383	0.0111518	0.0110217	0.000214779	0.410202	prt4552	Balanced
0.0102505	0.0102505	0.00529394	0.0691669	0.000214779	0.294436	prt4551	Balanced
0.00101575	0.00101575	0.00190145	0.127418	0.000214779	0.215724	prt4550	Balanced
0.166495	0.166495	0.0562843	9.2807e-05	0.0660963	1.09936	prt455	Balanced
0.0281383	0.0281383	0.00558706	0.121329	0.000214779	0.419069	prt4549	Balanced
0.002088	0.002088	0.0118218	0.00354384	0.000214779	0.212376	prt4548	Balanced
0.002088	0.002088	0.115124	0.039533	0.000214779	0.362227	prt4547	Balanced
0.323473	0.323473	0.0929824	0.0691669	0.275185	0.886182	prt4546	Balanced
0.00247077	0.00247077	0.296488	0.124857	0.000214779	0.589387	prt4545	Balanced
0.0265273	0.0265273	0.0607029	0.049921	0.000214779	0.543891	prt4562	Balanced
0.10736	0.10736	0.0357587	0.00685206	0.0595765	1.28798	prt4563	Balanced
0.0265273	0.0265273	0.00529394	0.0446861	0.000214779	0.367899	prt4564	Balanced
0.0400468	0.0400468	0.0116809	0.0129449	0.000214779	1.01435	prt4565	Balanced
0.0754921	0.0754921	0.0818076	0.0364606	0.0730459	0.589084	prt4583	Balanced
0.00632734	0.00632734	0.0104336	0.0110217	0.000214779	0.325063	prt4582	Balanced
0.107524	0.107524	0.0327197	0.000127922	0.024955	0.623111	prt4581	Balanced
0.112206	0.112206	0.0179361	0.000266811	0.00267298	0.565822	prt4580	Balanced
0.0417421	0.0417421	0.0565382	0.0122979	0.000214779	0.491666	prt458	Balanced
0.0317163	0.0317163	0.0118218	0.00986967	0.000214779	0.408574	prt4579	Balanced
0.00737296	0.00737296	0.00145854	0.327814	0.000214779	0.241699	prt4578	Balanced
0.0265273	0.0265273	0.0221176	0.0122979	0.000214779	0.600382	prt4577	Balanced
0.527233	0.527233	0.127933	0.117933	0.378072	0.764723	prt4576	Balanced
0.0344217	0.0344217	0.00558706	0.0131563	0.000214779	0.411213	prt4625	Balanced
0.0220617	0.0220617	0.00558706	0.035214	0.000214779	0.381428	prt4575	Balanced
0.0298521	0.0298521	0.0118218	0.0154091	0.000214779	0.661743	prt4573	Balanced
0.002088	0.002088	0.0743267	0.0403901	0.000214779	0.654594	prt4572	Balanced
0.0326917	0.0326917	0.0221176	0.00610907	0.000214779	0.738797	prt4571	Balanced
0.0666914	0.0666914	0.0125858	0.00631694	0.00338314	0.475412	prt4570	Balanced
0.0150913	0.0150913	0.0489114	0.0176003	0.000214779	0.586699	prt457	Balanced
0.00193943	0.00193943	0.0118218	0.00590937	0.000214779	0.494636	prt4569	Balanced
0.0512748	0.0512748	0.0305807	0.00685206	0.000214779	0.728336	prt4568	Balanced
0.00790173	0.00790173	0.0371385	0.0195748	0.000214779	0.904776	prt4567	Balanced
0.00830382	0.00830382	0.00179977	0.164604	0.000214779	0.301304	prt4566	Balanced
0.0591885	0.0591885	0.0118218	0.0195748	0.000214779	0.726548	prt4574	Balanced
0.002088	0.002088	0.0116809	0.00986967	0.000214779	0.305485	prt4626	Balanced
0.0150913	0.0150913	0.0183648	0.00667582	0.000214779	0.549776	prt4627	Balanced
0.00947949	0.00947949	0.00190145	0.114215	0.000214779	0.309735	prt4628	Balanced
0.00947949	0.00947949	0.00190145	0.426267	0.000214779	0.548666	prt4688	Balanced
0.0724976	0.0724976	0.0274844	0.000127922	0.0210387	0.778057	prt4687	Balanced
0.567571	0.567571	0.512964	0.10967	0.10783	1.15577	prt4686	Balanced
0.000295235	0.000295235	0.0327197	0.0131563	0.000214779	0.335015	prt4685	Balanced
0.0281383	0.0281383	0.00822281	0.0893269	0.000214779	0.54846	prt4684	Balanced
0.00947949	0.00947949	0.0244404	0.0125947	0.000214779	0.73977	prt4683	Balanced
0.00457938	0.00457938	0.0221176	0.00610907	0.000214779	0.483931	prt4682	Balanced
0.29151	0.29151	0.150782	0.0177244	0.280159	0.634982	prt4681	Balanced
0.131393	0.131393	0.0278359	0.00986967	0.0703368	1.33776	prt4680	Balanced
0.0591041	0.0591041	0.0327197	0.00918066	0.000214779	0.562347	prt468	Balanced
0.115901	0.115901	0.0207386	0.00845632	0.0447383	0.54717	prt4679	Balanced
0.0220617	0.0220617	0.0707149	0.0446861	0.000214779	0.698591	prt4678	Balanced
0.0954703	0.0954703	0.49559	0.426267	0.000214779	0.598905	prt4677	Balanced
0.006548	0.006548	0.0977664	0.0620311	0.000214779	1.3321	prt4676	Balanced
0.0615931	0.0615931	0.0409087	0.0122979	0.0132015	0.548625	prt4675	Balanced
0.0011072	0.0011072	0.00385734	0.152567	0.000214779	0.231424	prt4674	Balanced
0.00947949	0.00947949	0.0118218	0.0288694	0.000214779	0.458062	prt4673	Balanced
0.0937179	0.0937179	0.0382611	0.0122979	0.0315068	0.891229	prt4672	Balanced
0.505507	0.505507	0.678983	0.486599	0.024955	0.879289	prt4671	Balanced
0.00573375	0.00573375	0.0125858	0.000127922	0.000214779	0.370022	prt4689	Balanced
0.00947949	0.00947949	0.00190145	0.199531	0.000214779	0.232504	prt469	Balanced
0.00830382	0.00830382	0.0118218	0.00667582	0.000214779	0.360869	prt4690	Balanced
0.000295235	0.000295235	0.0108197	0.0122979	0.000214779	0.224247	prt4691	Balanced
0.0406976	0.0406976	0.129003	0.116052	0.000214779	0.915978	prt4709	Balanced
0.002088	0.002088	0.00366536	0.035214	0.000214779	0.225138	prt4708	Balanced
0.00457938	0.00457938	0.00190145	0.829458	0.000214779	0.227775	prt4707	Balanced
0.002088	0.002088	0.00190145	0.0805992	0.000214779	0.207044	prt4706	Balanced
0.362764	0.362764	0.0757428	0.0169907	0.000214779	1.69154	prt4705	Balanced
0.315837	0.315837	0.130161	0.0463529	0.0863122	0.939158	prt4704	Balanced
0.00947949	0.00947949	0.0357587	0.00986967	0.000214779	0.421145	prt4703	Balanced
0.178367	0.178367	0.0349265	0.000127922	0.000214779	0.656161	prt4702	Balanced
0.00830382	0.00830382	0.144501	0.0655602	0.000214779	0.586783	prt4701	Balanced
0.10736	0.10736	0.0179361	0.000127922	0.0190094	0.625039	prt4670	Balanced
0.002088	0.002088	0.0206537	0.0100383	0.000214779	0.291613	prt4700	Balanced
8.68381	8.68381	10.8004	10.3355	13.0651	3.7224	prt47	Balanced
0.00830382	0.00830382	0.4532	0.292183	0.000214779	0.510334	prt4699	Balanced
0.0281383	0.0281383	0.0466301	0.00610907	0.000214779	0.610078	prt4698	Balanced
0.002088	0.002088	0.00509648	0.0195886	0.000214779	0.319488	prt4697	Balanced
0.0680411	0.0680411	0.139048	0.0486663	0.000214779	0.441805	prt4696	Balanced
0.10736	0.10736	0.0521961	0.000127922	0.0641384	0.575923	prt4695	Balanced
0.002088	0.002088	0.00558706	0.0187418	0.000214779	0.229391	prt4694	Balanced
0.00947949	0.00947949	0.0116809	0.00590937	0.000214779	0.301828	prt4693	Balanced
0.0112916	0.0112916	0.00558706	0.0728547	0.000214779	0.399915	prt4692	Balanced
0.0345417	0.0345417	0.0183648	0.00462379	0.000214779	0.528041	prt470	Balanced
0.002088	0.002088	0.018625	0.00610907	0.000214779	0.341301	prt4544	Balanced
0.0448865	0.0448865	0.00654446	0.0275851	0.000214779	0.430051	prt467	Balanced
0.000617941	0.000617941	0.00190145	0.1196	0.000214779	0.21034	prt4668	Balanced
0.077099	0.077099	0.0137866	0.00986967	0.00872023	1.01224	prt4645	Balanced
0.0360608	0.0360608	0.0183648	0.010656	0.000214779	0.528111	prt4644	Balanced
0.0319621	0.0319621	0.0409087	0.022929	0.000214779	0.809123	prt4643	Balanced
0.002088	0.002088	0.0194865	0.00487758	0.000214779	0.351287	prt4642	Balanced
0.0150913	0.0150913	0.00558706	0.037877	0.000214779	0.472922	prt4641	Balanced
0.0766573	0.0766573	0.0125798	0.000127922	0.000214779	0.619729	prt4640	Balanced
0.904438	0.904438	0.789654	0.557802	0.000214779	0.92415	prt464	Balanced
0.002088	0.002088	0.0137866	9.2807e-05	0.000214779	0.292682	prt4639	Balanced
0.119101	0.119101	0.0221176	0.0122979	0.0579612	1.11247	prt4638	Balanced
0.002088	0.002088	0.00190145	0.149872	0.000214779	0.309511	prt4637	Balanced
0.193092	0.193092	0.0468449	0.0176003	0.120824	1.03713	prt4636	Balanced
0.0201877	0.0201877	0.00366536	0.049921	0.000214779	0.370438	prt4635	Balanced
0.000940081	0.000940081	0.40224	0.23072	0.000214779	0.991614	prt4634	Balanced
0.000982714	0.000982714	0.00190145	0.15193	0.000214779	0.234685	prt4633	Balanced
0.134205	0.134205	0.0221176	0.00991939	0.0601653	1.0077	prt4632	Balanced
0.1498	0.1498	0.0327197	0.0122979	0.0782141	0.698256	prt4631	Balanced
0.002088	0.002088	0.0125858	0.0126259	0.000214779	0.701668	prt4630	Balanced
0.324268	0.324268	0.16321	0.0506087	0.184886	0.985614	prt463	Balanced
0.0526918	0.0526918	0.0200678	0.00685206	0.000214779	0.619829	prt4629	Balanced
0.002088	0.002088	0.00638625	0.0281847	0.000214779	0.255582	prt4646	Balanced
0.00457938	0.00457938	0.00190145	0.0728547	0.000214779	0.327037	prt4647	Balanced
0.00947949	0.00947949	0.0137866	0.000127922	0.000214779	0.336116	prt4648	Balanced
0.00881043	0.00881043	0.00558706	0.123775	0.000214779	0.369616	prt4649	Balanced
0.500965	0.500965	0.521889	0.242222	0.0769123	1.23569	prt4667	Balanced
0.0112916	0.0112916	0.0562843	0.000127922	0.000214779	0.460491	prt4666	Balanced
0.0342554	0.0342554	0.0106628	0.035214	0.000214779	0.379903	prt4665	Balanced
0.0220617	0.0220617	0.262532	0.244482	0.000214779	0.59516	prt4664	Balanced
0.00253296	0.00253296	0.00190145	0.121329	0.000214779	0.252514	prt4663	Balanced
0.021823	0.021823	0.351396	0.123008	0.000214779	0.563306	prt4662	Balanced
0.00457938	0.00457938	0.00558706	0.116052	0.000214779	0.335271	prt4661	Balanced
0.0766573	0.0766573	0.0818076	0.0176003	0.000214779	0.799169	prt4660	Balanced
0.0969052	0.0969052	0.609866	0.121329	0.000214779	0.503371	prt466	Balanced
0.0766573	0.0766573	0.459977	0.372432	0.000214779	0.821915	prt4669	Balanced
0.263313	0.263313	0.26062	0.0176003	0.624456	1.17362	prt4659	Balanced
0.000617633	0.000617633	0.00502872	0.107393	0.000214779	0.406353	prt4657	Balanced
0.0265273	0.0265273	0.0221176	0.000127922	0.000214779	0.350299	prt4656	Balanced
0.00679429	0.00679429	0.0565382	0.0479505	0.000214779	0.451096	prt4655	Balanced
0.00830382	0.00830382	0.0029332	0.049921	0.000214779	0.435898	prt4654	Balanced
0.00947949	0.00947949	0.0029332	0.347699	0.000214779	0.393787	prt4653	Balanced
0.0212726	0.0212726	0.0221176	0.00685206	0.000214779	0.557333	prt4652	Balanced
0.183268	0.183268	0.317319	0.169846	0.0415092	0.720785	prt4651	Balanced
0.0969052	0.0969052	0.0681598	0.0292622	0.000214779	0.856611	prt4650	Balanced
0.0724976	0.0724976	0.0127851	0.000127922	0.0190094	0.806336	prt465	Balanced
0.0150913	0.0150913	0.0327197	0.00328372	0.000214779	0.802228	prt4658	Balanced
0.0781959	0.0781959	0.0179361	0.000127922	0.024955	0.671781	prt4543	Balanced
0.00737296	0.00737296	0.0703018	0.0506087	0.000214779	0.311258	prt4542	Balanced
0.056804	0.056804	0.0118218	0.0195748	0.000214779	0.488742	prt4541	Balanced
0.002088	0.002088	0.0592108	0.0446861	0.000214779	0.566639	prt4434	Balanced
0.0188971	0.0188971	0.0207386	0.000127922	0.000214779	0.401536	prt4433	Balanced
0.00947949	0.00947949	0.366947	0.206331	0.000214779	0.447577	prt4432	Balanced
0.00178897	0.00178897	0.00700561	0.0122979	0.000214779	0.258368	prt4431	Balanced
0.0188971	0.0188971	0.00509648	0.0349178	0.000214779	0.345348	prt4430	Balanced
0.00434847	0.00434847	0.115124	0.049921	0.000214779	0.629771	prt443	Balanced
0.0344217	0.0344217	0.0227743	0.000127922	0.000214779	0.918932	prt4429	Balanced
0.0220617	0.0220617	0.131746	0.109142	0.000214779	1.14364	prt4428	Balanced
0.002088	0.002088	0.00145854	0.193363	0.000214779	0.215993	prt4427	Balanced
0.0766573	0.0766573	0.0256292	0.00674801	0.0310638	0.564795	prt4426	Balanced
0.0559545	0.0559545	0.0118218	0.00685206	0.00471079	0.67944	prt4425	Balanced
0.002088	0.002088	0.00366536	0.035214	0.000214779	0.405138	prt4424	Balanced
1.70255	1.70255	1.57883	1.05518	1.14103	2.12771	prt4423	Balanced
0.0559545	0.0559545	0.130059	0.0327509	0.000214779	0.781274	prt4422	Balanced
0.0298521	0.0298521	0.0118218	0.00685206	0.000214779	0.543196	prt4421	Balanced
0.002088	0.002088	0.191703	0.132562	0.000214779	0.592857	prt4420	Balanced
0.282115	0.282115	0.0757428	0.0563847	0.225912	0.664132	prt442	Balanced
0.0150913	0.0150913	0.00366536	0.0610137	0.000214779	0.478258	prt4419	Balanced
0.002088	0.002088	0.000339875	1.01301	0.000214779	0.198038	prt4418	Balanced
0.0342554	0.0342554	0.0176146	0.000127922	0.000214779	0.425666	prt4435	Balanced
0.0337619	0.0337619	0.0405419	0.0288694	0.000214779	0.566164	prt4436	Balanced
0.0281383	0.0281383	0.00840972	0.113329	0.000214779	0.83743	prt4437	Balanced
0.0766573	0.0766573	0.0153368	0.00667582	0.00884105	0.700469	prt4438	Balanced
0.0345417	0.0345417	0.0908002	0.0781693	0.000214779	0.781105	prt4456	Balanced
0.130095	0.130095	0.0540254	0.0351514	0.000214779	2.30053	prt4455	Balanced
0.0150913	0.0150913	0.00529394	0.0610137	0.000214779	0.704634	prt4454	Balanced
0.00947949	0.00947949	0.00638625	0.0161742	0.000214779	0.353524	prt4453	Balanced
0.00737296	0.00737296	0.00941176	0.00685206	0.000214779	0.334824	prt4452	Balanced
0.002088	0.002088	0.16321	0.0728547	0.000214779	0.597483	prt4451	Balanced
0.780985	0.780985	0.382791	0.37709	0.764914	1.57258	prt4450	Balanced
0.000295235	0.000295235	0.0111518	0.00885874	0.000214779	0.248241	prt445	Balanced
0.0298521	0.0298521	0.0206537	0.00401677	0.0469129	0.897397	prt4449	Balanced
0.00881043	0.00881043	0.0221176	0.00401677	0.000214779	0.548355	prt4417	Balanced
0.0216815	0.0216815	0.0256292	0.0169907	0.000214779	0.822937	prt4448	Balanced
0.000982714	0.000982714	0.00558706	0.0403901	0.000214779	0.271701	prt4446	Balanced
0.000617941	0.000617941	0.0116809	0.00685206	0.000214779	0.289025	prt4445	Balanced
0.0353543	0.0353543	0.0221176	0.0110217	0.000214779	0.548926	prt4444	Balanced
0.00679429	0.00679429	0.0137866	0.00986967	0.000214779	0.433286	prt4443	Balanced
0.00881043	0.00881043	0.05028	0.00610907	0.000214779	0.317607	prt4442	Balanced
0.297521	0.297521	0.0869463	0.0166867	0.184886	1.12666	prt4441	Balanced
0.00991986	0.00991986	1.37251	0.457665	0.000214779	0.687484	prt4440	Balanced
0.0754921	0.0754921	0.0277976	0.00610907	0.00241845	1.44004	prt444	Balanced
0.0250798	0.0250798	0.0118218	0.00986967	0.000214779	0.433464	prt4439	Balanced
0.0591885	0.0591885	0.0118218	0.00422521	0.00189273	0.63959	prt4447	Balanced
0.0196673	0.0196673	0.00366536	0.109142	0.000214779	0.368924	prt4457	Balanced
0.002088	0.002088	0.0107329	0.0170492	0.000214779	0.231732	prt4416	Balanced
0.002088	0.002088	0.00700561	0.0110217	0.000214779	0.3897	prt4414	Balanced
0.0344217	0.0344217	0.0236802	0.00674801	0.000214779	0.539792	prt4392	Balanced
0.002088	0.002088	0.0271088	0.0148033	0.000214779	0.427562	prt4391	Balanced
0.276366	0.276366	0.0780926	0.049921	0.210185	1.06563	prt4390	Balanced
0.000940081	0.000940081	0.0102471	0.00685206	0.000214779	0.257573	prt439	Balanced
0.002088	0.002088	0.0221176	0.0122979	0.000214779	0.530584	prt4389	Balanced
0.00457938	0.00457938	0.0236802	0.00918066	0.000214779	0.322749	prt4388	Balanced
0.002088	0.002088	0.150782	0.121329	0.000214779	0.527835	prt4387	Balanced
0.0591885	0.0591885	0.214918	0.196067	0.000214779	1.00384	prt4386	Balanced
0.00991986	0.00991986	0.0154992	0.00590937	0.000214779	0.572469	prt4385	Balanced
0.0298521	0.0298521	0.0116626	0.0208159	0.000214779	0.593534	prt4384	Balanced
0.000940081	0.000940081	0.0154558	0.00195109	0.000214779	0.287721	prt4383	Balanced
0.118478	0.118478	0.201615	0.0807096	0.000214779	1.16029	prt4382	Balanced
0.0110227	0.0110227	0.0591302	0.0166867	0.000214779	0.540803	prt4381	Balanced
0.0197236	0.0197236	0.139543	0.132569	0.000214779	0.868565	prt4380	Balanced
0.0187951	0.0187951	0.00609142	0.0188918	0.000214779	0.40325	prt438	Balanced
0.00457938	0.00457938	0.00700561	0.0176003	0.000214779	0.340709	prt4379	Balanced
0.129817	0.129817	0.0883566	0.0161742	0.000214779	0.780184	prt4378	Balanced
0.0331776	0.0331776	0.0327197	0.000127922	0.000214779	1.08856	prt4377	Balanced
0.0417421	0.0417421	0.0154558	0.0176003	0.0190094	0.42321	prt4376	Balanced
0.0766573	0.0766573	0.0349265	0.0129207	0.000214779	0.630073	prt4393	Balanced
0.002088	0.002088	0.00593053	0.0122979	0.000214779	0.266345	prt4394	Balanced
0.002088	0.002088	0.00556817	0.0177244	0.000214779	0.297033	prt4395	Balanced
0.002088	0.002088	0.0108197	0.0126259	0.000214779	0.319771	prt4396	Balanced
0.526959	0.526959	0.161197	0.140578	0.489763	1.10229	prt4413	Balanced
0.002088	0.002088	0.183815	0.0468867	0.000214779	0.549207	prt4412	Balanced
0.000617941	0.000617941	0.00145854	0.152567	0.000214779	0.25465	prt4411	Balanced
0.00830382	0.00830382	0.0137866	0.000127922	0.000214779	0.471033	prt4410	Balanced
0.000940081	0.000940081	0.0137866	0.000127922	0.000214779	0.328492	prt441	Balanced
0.002088	0.002088	0.0236802	0.000127922	0.000214779	0.547637	prt4409	Balanced
0.0196673	0.0196673	0.0357587	0.0176003	0.000214779	0.694272	prt4408	Balanced
0.301281	0.301281	0.0929824	0.049921	0.255531	0.909829	prt4407	Balanced
0.0377109	0.0377109	0.56922	0.196067	0.000214779	0.587847	prt4406	Balanced
0.0112916	0.0112916	0.00529394	0.104622	0.000214779	0.328735	prt4415	Balanced
0.0112916	0.0112916	0.0179361	0.00667582	0.000214779	0.331147	prt4405	Balanced
0.0337619	0.0337619	0.0127851	0.0488262	0.000214779	0.42423	prt4403	Balanced
0.002088	0.002088	0.207634	0.18055	0.000214779	0.61165	prt4402	Balanced
0.10736	0.10736	0.0200678	0.00986967	0.0468252	1.3887	prt4401	Balanced
0.141407	0.141407	0.741154	0.451505	0.000214779	0.687579	prt4400	Balanced
0.297521	0.297521	0.116469	0.0304334	0.242558	1.179	prt440	Balanced
1.12187	1.12187	2.00688	0.292183	0.137716	2.7711	prt44	Balanced
0.115939	0.115939	0.125587	0.00986967	0.000214779	0.819711	prt4399	Balanced
0.103471	0.103471	0.522821	0.450782	0.000214779	0.613162	prt4398	Balanced
0.00310595	0.00310595	0.0148936	0.00301159	0.000214779	0.291856	prt4397	Balanced
0.0265273	0.0265273	0.00811674	0.0781693	0.000214779	0.348179	prt4404	Balanced
0.297521	0.297521	0.0848453	0.0751348	0.284593	3.13683	prt471	Balanced
0.00947949	0.00947949	0.00190145	0.140578	0.000214779	0.32317	prt4458	Balanced
0.002088	0.002088	0.00509648	0.0336993	0.000214779	0.34353	prt446	Balanced
0.0112916	0.0112916	0.0153368	0.000127922	0.000214779	0.367622	prt4519	Balanced
0.002088	0.002088	0.0125858	0.00590937	0.000214779	0.238519	prt4518	Balanced
0.00947949	0.00947949	0.0118218	0.00845632	0.0143767	0.612828	prt4517	Balanced
0.00947949	0.00947949	0.0118218	0.0110217	0.000214779	0.388292	prt4516	Balanced
0.002088	0.002088	0.00190145	0.0765956	0.000214779	0.251427	prt4515	Balanced
0.0724976	0.0724976	0.115124	0.000127922	0.000214779	0.9339	prt4514	Balanced
0.00881043	0.00881043	0.0179361	0.000127922	0.000214779	0.274194	prt4513	Balanced
0.0952207	0.0952207	0.105258	0.0861555	0.000214779	0.664984	prt4512	Balanced
0.0319132	0.0319132	0.0700755	0.0195756	0.000214779	0.521401	prt4511	Balanced
0.002088	0.002088	0.00556817	0.0240977	0.000214779	0.234069	prt4510	Balanced
0.002088	0.002088	0.00134966	0.175993	0.000214779	0.219801	prt451	Balanced
0.002088	0.002088	0.00134966	0.156927	0.000214779	0.265816	prt4509	Balanced
0.613954	0.613954	0.259435	0.121329	0.560521	1.13723	prt4508	Balanced
0.00830382	0.00830382	0.00190145	0.121329	0.000214779	0.29084	prt4507	Balanced
0.0220617	0.0220617	0.0221176	0.0110217	0.000214779	0.461483	prt4506	Balanced
0.0485512	0.0485512	0.00906724	0.0122979	0.000214779	0.586645	prt4505	Balanced
0.00457938	0.00457938	0.00190145	0.105344	0.000214779	0.249297	prt4504	Balanced
0.0173145	0.0173145	0.010659	0.00624436	0.000214779	0.987194	prt4503	Balanced
0.10736	0.10736	0.0565382	0.0122979	0.0594607	1.35964	prt4502	Balanced
0.194893	0.194893	0.0539141	0.0446861	0.184886	1.56851	prt452	Balanced
0.126262	0.126262	0.0703018	0.0176003	0.000214779	0.668821	prt4520	Balanced
0.00457938	0.00457938	0.0277976	0.000127922	0.000214779	0.511729	prt4521	Balanced
0.00830382	0.00830382	0.101842	0.0862975	0.000214779	0.30682	prt4522	Balanced
0.0089579	0.0089579	0.0105879	0.049921	0.000214779	0.315599	prt4540	Balanced
0.0344217	0.0344217	0.0089171	0.0327509	0.000214779	0.386103	prt454	Balanced
0.171095	0.171095	0.495221	0.349305	0.000214779	0.691053	prt4539	Balanced
0.134492	0.134492	0.0321398	0.0122979	0.0769123	0.969434	prt4538	Balanced
0.0591885	0.0591885	0.0118218	0.00685206	0.0104767	0.560916	prt4537	Balanced
0.000617941	0.000617941	0.00145854	0.182947	0.000214779	0.206321	prt4536	Balanced
0.0294087	0.0294087	0.00558706	0.0564688	0.000214779	0.427471	prt4535	Balanced
0.312322	0.312322	0.125587	0.0576083	0.35998	0.75034	prt4534	Balanced
0.00457938	0.00457938	0.0562843	0.0186138	0.000214779	0.4402	prt4533	Balanced
0.0212726	0.0212726	0.0108197	0.00986967	0.000214779	0.731874	prt4501	Balanced
0.00248732	0.00248732	0.0154992	0.00401677	0.000214779	0.281137	prt4532	Balanced
3.10747	3.10747	3.66013	1.15818	0.0304115	1.33585	prt4530	Balanced
0.12519	0.12519	0.104016	0.0839763	0.000214779	1.30454	prt453	Balanced
0.000295235	0.000295235	0.0277588	0.0122979	0.000214779	0.263381	prt4529	Balanced
0.00947949	0.00947949	0.0133813	0.000127922	0.000214779	0.43413	prt4528	Balanced
0.10736	0.10736	1.09766	1.2173	0.000214779	1.02273	prt4527	Balanced
0.00903023	0.00903023	0.0154992	0.00610907	0.000214779	0.308608	prt4526	Balanced
0.0399976	0.0399976	0.0118218	0.0110217	0.000214779	0.433404	prt4525	Balanced
0.0281383	0.0281383	0.0118218	0.000127922	0.000214779	0.454813	prt4524	Balanced
0.00457938	0.00457938	0.0221176	0.00685206	0.000214779	0.621674	prt4523	Balanced
0.0754983	0.0754983	0.0151175	0.00401677	0.0182148	0.620802	prt4531	Balanced
0.0344217	0.0344217	0.00762212	0.0176003	0.000214779	0.781388	prt4459	Balanced
0.000617941	0.000617941	0.00998457	0.0146886	0.000214779	0.254383	prt4500	Balanced
9.91873	9.91873	10.8924	9.98245	5.25459	3.63886	prt45	Balanced
1.22866	1.22866	0.676512	0.196067	0.675145	0.882229	prt4477	Balanced
0.00830382	0.00830382	0.0118218	0.0176003	0.000214779	0.397491	prt4476	Balanced
0.0766573	0.0766573	0.0153368	0.000127922	0.0210387	0.563812	prt4475	Balanced
0.035858	0.035858	0.0116809	0.049921	0.000214779	0.519908	prt4474	Balanced
0.607804	0.607804	0.300363	0.100917	0.4384	2.01421	prt4473	Balanced
0.0112916	0.0112916	0.0109525	0.236294	0.000214779	0.38053	prt4472	Balanced
0.00193943	0.00193943	0.00190145	0.142235	9.84458e-05	0.213309	prt4471	Balanced
0.000617633	0.000617633	0.0221176	0.00590937	0.000214779	0.254239	prt4470	Balanced
0.0166684	0.0166684	0.0743267	0.0620311	0.000214779	0.432013	prt447	Balanced
0.0456531	0.0456531	0.0183368	0.002833	0.000214779	0.572865	prt4469	Balanced
0.028189	0.028189	0.00529394	0.0177244	0.000214779	0.377823	prt4468	Balanced
0.00679429	0.00679429	0.0200678	0.00610907	0.000214779	0.351006	prt4467	Balanced
0.00415478	0.00415478	0.0118218	0.00986967	0.000214779	0.274701	prt4466	Balanced
0.283443	0.283443	0.142684	0.0176003	0.0769123	1.0005	prt4465	Balanced
0.002088	0.002088	0.0221176	0.00195109	0.000214779	0.27729	prt4464	Balanced
0.0173145	0.0173145	0.175819	0.15147	0.000214779	0.623659	prt4463	Balanced
0.002088	0.002088	0.18672	0.143052	0.000193763	0.490131	prt4462	Balanced
0.515499	0.515499	1.25402	0.357123	0.000214779	1.13722	prt4461	Balanced
0.00830382	0.00830382	0.0327197	0.000127922	0.000214779	0.28493	prt4460	Balanced
0.297521	0.297521	0.0565382	0.0213657	0.0769123	1.42692	prt4478	Balanced
0.000617941	0.000617941	0.00190145	0.181029	0.000214779	0.30153	prt4479	Balanced
0.0759239	0.0759239	0.144501	0.11888	0.000214779	1.68808	prt448	Balanced
0.002088	0.002088	0.000450464	0.596712	0.000214779	0.237214	prt4480	Balanced
0.002088	0.002088	0.00529394	0.0182462	0.000214779	0.266904	prt4499	Balanced
0.0201877	0.0201877	0.00811674	0.0154091	0.000214779	0.486119	prt4498	Balanced
0.190088	0.190088	0.23175	0.138308	0.0291371	0.814592	prt4497	Balanced
0.235192	0.235192	0.456881	0.400969	0.000214779	1.17834	prt4496	Balanced
0.0220617	0.0220617	0.0200678	0.00624436	0.000214779	0.897061	prt4495	Balanced
0.0281383	0.0281383	0.0118218	0.000127922	0.000214779	0.447476	prt4494	Balanced
0.10736	0.10736	0.175819	0.15147	0.000214779	0.686472	prt4493	Balanced
0.00947949	0.00947949	0.0139987	0.0010651	0.000214779	0.34558	prt4492	Balanced
0.00457938	0.00457938	0.0327197	0.0195748	0.000214779	0.495409	prt4491	Balanced
0.002088	0.002088	0.00558706	0.0158363	0.000214779	0.762577	prt450	Balanced
0.002088	0.002088	0.0137866	0.000127922	0.000214779	0.498355	prt4490	Balanced
0.035858	0.035858	0.0299076	0.00590937	0.000214779	0.483444	prt4489	Balanced
0.00947949	0.00947949	0.00190145	0.0956605	0.000214779	0.266553	prt4488	Balanced
0.00881043	0.00881043	0.0176146	0.00153144	0.000214779	0.388555	prt4487	Balanced
0.000295235	0.000295235	0.0118218	0.0161742	0.000214779	0.464173	prt4486	Balanced
0.02949	0.02949	0.383952	0.322394	0.000214779	0.697642	prt4485	Balanced
0.002088	0.002088	0.0357587	0.0126259	0.000214779	0.346338	prt4484	Balanced
0.002088	0.002088	0.0125858	0.002833	0.000214779	0.257588	prt4483	Balanced
0.002088	0.002088	0.0118218	0.0122979	0.000214779	0.256405	prt4482	Balanced
0.0149831	0.0149831	0.113205	0.104622	0.000214779	0.64669	prt4481	Balanced
0.0949533	0.0949533	0.236623	0.121329	0.000214779	0.593764	prt449	Balanced
0.0766573	0.0766573	0.0325585	0.0169907	0.0182148	1.21253	prt4375	Balanced
0.00830382	0.00830382	0.00558706	0.0176003	0.000214779	0.240659	prt4710	Balanced
0.155017	0.155017	0.0300201	0.0154091	0.0260879	0.781938	prt4712	Balanced
0.002088	0.002088	0.000737816	0.340784	0.000214779	0.21314	prt4941	Balanced
0.119101	0.119101	0.0336155	0.00610907	0.0595765	0.837041	prt4940	Balanced
0.0273897	0.0273897	0.00558706	0.0240977	0.000214779	0.466219	prt494	Balanced
0.00947949	0.00947949	0.056366	0.0327509	0.000214779	0.756219	prt4939	Balanced
0.002088	0.002088	0.00193082	0.105344	0.000214779	0.270755	prt4938	Balanced
0.002088	0.002088	0.0116809	0.0130594	0.000214779	0.222488	prt4937	Balanced
0.435728	0.435728	0.191628	0.10678	0.569383	0.725418	prt4936	Balanced
0.00193943	0.00193943	0.0111518	0.00986967	0.000214779	0.254849	prt4935	Balanced
0.0136062	0.0136062	0.0562843	0.047208	0.000214779	0.426466	prt4934	Balanced
0.0517072	0.0517072	0.0221176	0.00610907	0.0104767	0.789822	prt4933	Balanced
0.002088	0.002088	0.0166565	0.00195109	0.000214779	0.583395	prt4932	Balanced
0.207877	0.207877	0.98427	0.821927	0.000214779	1.08182	prt4931	Balanced
0.000982714	0.000982714	0.00558706	0.0610137	0.000214779	0.228564	prt4930	Balanced
0.0831986	0.0831986	0.160393	0.0176003	0.000214779	0.90914	prt493	Balanced
0.00947949	0.00947949	0.121538	0.00195109	0.000214779	0.660255	prt4929	Balanced
0.00790173	0.00790173	0.134844	0.0893269	0.117315	0.762788	prt4928	Balanced
0.002088	0.002088	0.00190145	0.121329	0.000214779	0.26905	prt4927	Balanced
0.000617941	0.000617941	0.100953	0.0186138	9.33981e-05	0.472013	prt4926	Balanced
0.0317163	0.0317163	0.0796783	0.0682038	0.0158188	0.728419	prt4925	Balanced
0.138758	0.138758	0.0757428	0.0176003	0.10783	1.01011	prt4942	Balanced
0.0150913	0.0150913	0.00509648	0.0977945	0.000214779	0.40886	prt4924	Balanced
0.0112916	0.0112916	0.0118218	0.000127922	0.000214779	0.344228	prt4943	Balanced
0.002088	0.002088	0.241263	0.121329	0.000214779	0.378433	prt4945	Balanced
0.00947949	0.00947949	0.00190145	0.128738	0.000214779	0.344982	prt4962	Balanced
0.456539	0.456539	0.122008	0.116344	0.405452	1.60646	prt4961	Balanced
0.00947949	0.00947949	0.00193082	0.137348	0.000214779	0.394495	prt4960	Balanced
0.0053677	0.0053677	0.0221176	0.0126259	0.000214779	0.636944	prt496	Balanced
0.0708168	0.0708168	0.0183648	0.0176003	0.0315068	0.797871	prt4959	Balanced
0.00848036	0.00848036	0.00762212	0.0176003	0.000214779	0.300188	prt4958	Balanced
0.002088	0.002088	0.00509648	0.0977945	0.000214779	0.280733	prt4957	Balanced
0.002088	0.002088	0.253345	0.169846	0.000214779	0.327544	prt4956	Balanced
0.0457794	0.0457794	0.0139987	0.0893269	0.000214779	0.742964	prt4955	Balanced
0.00947949	0.00947949	0.00558706	0.0177244	0.000214779	0.317386	prt4954	Balanced
0.0766573	0.0766573	0.102872	0.0807096	0.000214779	0.617125	prt4953	Balanced
0.00193943	0.00193943	0.00145854	0.186506	0.000214779	0.213158	prt4952	Balanced
0.000940081	0.000940081	0.0325585	0.0105947	0.000214779	0.263354	prt4951	Balanced
0.0669549	0.0669549	0.0116809	0.0327509	0.000214779	0.534055	prt4950	Balanced
0.00947949	0.00947949	0.0357587	0.0188918	0.000214779	0.459414	prt495	Balanced
0.00830382	0.00830382	0.0118218	0.0122979	0.000214779	0.708285	prt4949	Balanced
0.0325538	0.0325538	0.00700561	0.121329	0.000214779	0.404081	prt4948	Balanced
0.00457938	0.00457938	0.0118218	0.00590937	0.000214779	0.409925	prt4947	Balanced
0.46671	0.46671	0.686171	0.196067	0.0524262	2.76279	prt4946	Balanced
0.509768	0.509768	0.844823	0.536374	0.0468252	1.63055	prt4944	Balanced
0.0344217	0.0344217	0.0179361	0.00401677	0.000214779	0.403374	prt4923	Balanced
0.0322238	0.0322238	0.0183648	0.00610907	0.000214779	0.64362	prt4922	Balanced
0.002088	0.002088	0.0102471	0.0176003	0.000214779	0.489823	prt4921	Balanced
8.08683	8.08683	7.41463	7.46667	8.80964	2.85454	prt49	Balanced
0.002088	0.002088	0.00558706	0.0292622	0.000214779	0.233684	prt4899	Balanced
0.002088	0.002088	0.522821	0.512003	0.000214779	0.926174	prt4898	Balanced
0.00737296	0.00737296	0.0116809	0.00685206	0.000214779	0.635578	prt4897	Balanced
0.0417421	0.0417421	0.0154558	0.00610907	0.000214779	0.407139	prt4896	Balanced
0.0937179	0.0937179	0.0302282	0.00685206	0.0769123	0.632154	prt4895	Balanced
0.104226	0.104226	0.0221176	0.000127922	0.0594607	0.567583	prt4894	Balanced
0.002088	0.002088	0.0179361	0.00153144	0.000214779	0.358526	prt4893	Balanced
0.002088	0.002088	0.00587008	0.0129449	0.000214779	0.36675	prt4892	Balanced
0.002088	0.002088	0.0941937	0.035214	0.000214779	0.859996	prt4891	Balanced
0.493868	0.493868	0.256443	0.116052	0.614862	0.785982	prt4890	Balanced
0.0316323	0.0316323	0.0559663	0.0104441	0.000214779	0.643906	prt489	Balanced
0.00947949	0.00947949	0.0200678	0.00610907	0.000214779	0.304792	prt4889	Balanced
0.0666306	0.0666306	0.0409087	0.0176003	0.0346729	0.960032	prt4888	Balanced
0.00830382	0.00830382	0.0116809	0.0176003	0.000214779	0.325925	prt4887	Balanced
0.002088	0.002088	0.130318	0.116052	0.000214779	0.527316	prt4886	Balanced
0.0331776	0.0331776	0.00637745	0.0427867	0.000214779	1.03543	prt4885	Balanced
0.157469	0.157469	0.0457421	0.00310212	0.0744034	0.955569	prt4884	Balanced
0.160682	0.160682	0.0559663	0.0177244	0.168798	0.614061	prt4883	Balanced
0.002088	0.002088	0.0200678	0.000127922	0.000214779	0.39111	prt490	Balanced
0.00881043	0.00881043	0.0200678	0.00610907	0.000214779	0.438186	prt4900	Balanced
0.002088	0.002088	0.0118218	0.035214	0.000214779	0.346136	prt4901	Balanced
0.002088	0.002088	0.00556817	0.0804268	0.000214779	0.308013	prt4902	Balanced
0.10736	0.10736	0.209038	0.0981091	0.342197	0.679222	prt4920	Balanced
0.00178897	0.00178897	0.00327739	0.0486663	0.000214779	0.239003	prt492	Balanced
0.0210204	0.0210204	0.0118218	0.0102427	0.000214779	0.501605	prt4919	Balanced
0.0337619	0.0337619	0.0941921	0.00310212	0.000214779	0.524206	prt4918	Balanced
0.00253296	0.00253296	0.00509648	0.0195748	0.000214779	0.245645	prt4917	Balanced
0.00947949	0.00947949	0.0183648	0.00610907	0.000214779	0.425042	prt4916	Balanced
0.00328111	0.00328111	0.0137866	0.000127922	0.000214779	0.260982	prt4915	Balanced
0.002088	0.002088	0.0120376	0.00401677	0.000214779	0.350789	prt4914	Balanced
0.0492917	0.0492917	0.068503	0.0240977	0.0524262	0.717061	prt4913	Balanced
0.12519	0.12519	0.0221176	0.00986967	0.0594607	0.490445	prt4963	Balanced
0.00947949	0.00947949	0.00190145	0.193376	0.000214779	0.308926	prt4912	Balanced
0.0988045	0.0988045	0.0206537	0.00157418	0.000214779	1.02458	prt4910	Balanced
0.0201877	0.0201877	0.00556817	0.0964526	0.000214779	0.350993	prt491	Balanced
0.00737296	0.00737296	0.0118218	0.0506087	0.000214779	0.307074	prt4909	Balanced
0.002088	0.002088	0.00637745	0.0188918	0.000214779	0.231339	prt4908	Balanced
0.00737296	0.00737296	0.00190145	0.137362	0.000214779	0.262973	prt4907	Balanced
0.166495	0.166495	0.173445	0.140578	0.000214779	1.20847	prt4906	Balanced
0.0112916	0.0112916	0.00479186	0.049921	0.000214779	0.441566	prt4905	Balanced
0.626972	0.626972	0.272641	0.149485	0.656442	0.982664	prt4904	Balanced
0.0220617	0.0220617	0.0118218	0.00610907	0.000214779	0.893812	prt4903	Balanced
0.0866454	0.0866454	0.144501	0.0166867	0.000214779	0.749591	prt4911	Balanced
0.0113426	0.0113426	0.0327197	0.000127922	0.000214779	0.731628	prt4964	Balanced
0.0281383	0.0281383	0.0118218	0.00225081	0.000214779	0.629171	prt4965	Balanced
0.000982714	0.000982714	0.0137866	0.0122979	0.000214779	0.540408	prt4966	Balanced
0.0553601	0.0553601	0.0562843	0.03095	0.000214779	0.509122	prt5024	Balanced
0.765051	0.765051	0.676512	0.0988543	0.157777	1.44678	prt5023	Balanced
0.0725565	0.0725565	0.0154992	0.0161742	0.024955	0.419549	prt5022	Balanced
0.00830382	0.00830382	0.0818076	0.0630252	0.000214779	0.434743	prt5021	Balanced
0.000295235	0.000295235	0.0137866	0.0109566	0.000214779	0.411215	prt5020	Balanced
0.00737296	0.00737296	0.0154558	0.0122979	0.000214779	0.528727	prt502	Balanced
0.118922	0.118922	0.0240492	0.0126259	0.0769123	0.502658	prt5019	Balanced
0.00947949	0.00947949	0.00700561	0.0126259	0.000214779	0.381926	prt5018	Balanced
0.00457938	0.00457938	0.0277976	0.00590937	0.000214779	0.48519	prt5017	Balanced
0.101477	0.101477	0.0139987	0.0129449	0.000214779	1.3738	prt5016	Balanced
0.002088	0.002088	0.00134966	0.152567	0.000214779	0.261162	prt5015	Balanced
0.002088	0.002088	0.0107273	0.00674801	0.000214779	0.230277	prt5014	Balanced
0.555351	0.555351	0.85945	0.157227	0.000214779	1.02552	prt5013	Balanced
0.0766573	0.0766573	0.0277976	0.00624436	0.00267298	0.447189	prt5012	Balanced
0.00193943	0.00193943	0.00529394	0.0414517	0.000214779	0.439041	prt5011	Balanced
0.0766573	0.0766573	0.230598	0.121329	0.000214779	1.22239	prt5010	Balanced
0.571171	0.571171	0.160186	0.123008	0.453329	0.759777	prt501	Balanced
0.000940081	0.000940081	0.00190145	0.180013	0.000214779	0.259144	prt5009	Balanced
0.337819	0.337819	0.0864831	0.00845632	0.024955	1.1689	prt5008	Balanced
0.000295235	0.000295235	0.0995232	0.0364606	0.000214779	0.472954	prt5025	Balanced
0.002088	0.002088	0.0154992	0.00157418	0.000214779	0.429123	prt5026	Balanced
0.00830382	0.00830382	0.0118218	0.00364444	9.65089e-05	0.298573	prt5027	Balanced
0.1498	0.1498	0.0349265	0.0154091	0.0795368	0.827557	prt5028	Balanced
0.0150913	0.0150913	0.00587008	0.0224283	0.000214779	0.36884	prt5046	Balanced
0.0201877	0.0201877	0.00700561	0.0126259	0.000214779	0.383917	prt5045	Balanced
0.002088	0.002088	0.00190145	0.122674	0.000214779	0.269969	prt5044	Balanced
0.168523	0.168523	0.0562843	0.000127922	0.0769123	0.65724	prt5043	Balanced
0.002088	0.002088	0.0327197	0.0161742	0.000214779	0.354406	prt5042	Balanced
0.0166684	0.0166684	0.0179361	0.00610907	0.000214779	0.333747	prt5041	Balanced
0.0345417	0.0345417	0.112852	0.0861796	0.000214779	0.734717	prt5040	Balanced
0.237218	0.237218	0.0349265	0.0176003	0.0824773	0.832289	prt504	Balanced
0.000940081	0.000940081	0.000570745	0.410841	9.65089e-05	0.206596	prt5039	Balanced
0.002088	0.002088	0.0010338	0.717427	0.000214779	0.207264	prt5007	Balanced
0.000617941	0.000617941	0.0103973	0.0176003	0.000214779	0.237589	prt5038	Balanced
0.0417421	0.0417421	0.0221176	0.00610907	0.000214779	0.562505	prt5036	Balanced
0.0969052	0.0969052	0.0221176	0.0240977	0.0327065	0.885711	prt5035	Balanced
0.00253296	0.00253296	0.0908002	0.0342261	0.000214779	0.312986	prt5034	Balanced
0.00947949	0.00947949	0.0137866	0.000127922	0.000214779	1.23097	prt5033	Balanced
0.00635261	0.00635261	0.0111518	0.0126259	0.000214779	0.269086	prt5032	Balanced
0.0972744	0.0972744	0.0327197	0.00685206	0.00189273	0.871828	prt5031	Balanced
0.0517072	0.0517072	0.0163297	0.0281847	0.0310638	0.59851	prt5030	Balanced
0.0766573	0.0766573	0.0221176	0.00364444	0.0182148	0.972001	prt503	Balanced
0.0220617	0.0220617	0.00558706	0.0314338	0.000214779	0.558392	prt5029	Balanced
0.00446052	0.00446052	0.0154558	0.00487758	0.000214779	0.373858	prt5037	Balanced
0.0187722	0.0187722	0.0137866	0.00986967	0.000214779	0.660732	prt4882	Balanced
0.000248086	0.000248086	0.00190145	0.121329	0.000214779	0.19909	prt5006	Balanced
0.00947949	0.00947949	0.00190145	0.234855	0.000214779	0.253193	prt5004	Balanced
0.108052	0.108052	0.0586191	0.0446861	0.000214779	1.6181	prt4983	Balanced
0.0265273	0.0265273	0.00529394	0.049921	0.000214779	0.436188	prt4982	Balanced
0.002088	0.002088	0.145189	0.0619139	0.000214779	0.916226	prt4981	Balanced
0.002088	0.002088	0.0414338	0.00685206	0.000214779	0.662327	prt4980	Balanced
0.0666306	0.0666306	0.0780926	0.0492256	0.000214779	0.56437	prt498	Balanced
0.0089579	0.0089579	0.0318083	0.00685206	0.000214779	0.654526	prt4979	Balanced
0.190088	0.190088	0.0356659	0.021749	0.10903	1.08134	prt4978	Balanced
0.000940081	0.000940081	0.0029332	0.0772587	0.000214779	0.202633	prt4977	Balanced
0.002088	0.002088	0.0562843	0.0176003	0.000214779	0.454468	prt4976	Balanced
0.00189912	0.00189912	0.0591302	0.0195756	0.000214779	0.553278	prt4975	Balanced
0.0193215	0.0193215	0.0153368	0.000127922	0.000214779	0.521624	prt4974	Balanced
0.002088	0.002088	0.0029332	0.0852428	0.000214779	0.288908	prt4973	Balanced
0.0331776	0.0331776	0.00638625	0.0188918	0.000214779	0.638405	prt4972	Balanced
0.00366306	0.00366306	0.0173222	0.000127922	0.000214779	0.394669	prt4971	Balanced
0.0668918	0.0668918	0.0357587	0.0166867	0.000214779	0.699906	prt4970	Balanced
0.0710091	0.0710091	0.0137866	0.0364606	0.000214779	0.830845	prt497	Balanced
0.10736	0.10736	0.0221176	0.000127922	0.0415092	2.25404	prt4969	Balanced
0.403021	0.403021	0.286391	0.241762	0.321142	2.03266	prt4968	Balanced
0.00947949	0.00947949	0.0535799	0.0195756	0.000214779	0.36971	prt4967	Balanced
0.0699308	0.0699308	0.0125858	0.0176003	0.00189273	0.881368	prt4984	Balanced
0.0112916	0.0112916	0.0118218	0.00339369	0.000214779	0.317325	prt4985	Balanced
0.0490491	0.0490491	0.0139987	0.00610907	0.000214779	1.0454	prt4986	Balanced
0.00310595	0.00310595	0.0440603	0.00685206	0.000214779	0.4617	prt4987	Balanced
0.00457938	0.00457938	0.00558706	0.0176003	0.000214779	0.294471	prt5003	Balanced
0.00737296	0.00737296	0.0154558	0.0010651	0.000214779	0.456602	prt5002	Balanced
0.00457938	0.00457938	0.00190145	0.232842	0.000214779	0.243832	prt5001	Balanced
0.0498542	0.0498542	0.0409087	0.0240977	0.0101791	0.982975	prt5000	Balanced
0.0754921	0.0754921	0.0137866	0.00364444	0.00715497	1.13057	prt500	Balanced
13.6698	13.6698	13.1825	13.7311	15.5126	4.24049	prt50	Balanced
7.91008	7.91008	6.00526	6.10844	7.00254	4.6923	prt5	Balanced
0.0557425	0.0557425	0.0316107	0.00986967	0.000214779	0.463789	prt4999	Balanced
0.002088	0.002088	0.0356659	0.0122979	9.65089e-05	0.781234	prt4998	Balanced
0.0398393	0.0398393	0.0118218	0.00610907	0.000214779	0.406163	prt5005	Balanced
0.000617941	0.000617941	0.317319	0.243412	9.65089e-05	0.446089	prt4997	Balanced
0.15113	0.15113	0.0743267	0.0169907	0.0351516	0.958415	prt4995	Balanced
0.002088	0.002088	0.0118218	0.00685206	0.000214779	0.290667	prt4994	Balanced
0.00881043	0.00881043	0.00558706	0.0956605	0.000214779	0.389829	prt4993	Balanced
0.00800328	0.00800328	0.00558706	0.0176003	0.000214779	1.39325	prt4992	Balanced
0.844323	0.844323	0.845817	0.583704	0.0304115	1.50162	prt4991	Balanced
0.0193215	0.0193215	0.0116809	0.113775	0.000214779	0.449257	prt4990	Balanced
0.0216815	0.0216815	0.042184	0.0327509	0.000214779	0.360678	prt499	Balanced
0.0492917	0.0492917	0.00929862	0.010512	0.000214779	0.500365	prt4989	Balanced
0.002088	0.002088	0.256443	0.132779	0.000214779	1.33273	prt4988	Balanced
0.0149011	0.0149011	0.0118218	0.0428744	0.000214779	0.354471	prt4996	Balanced
0.002088	0.002088	0.000737816	0.486996	0.000214779	0.210762	prt4881	Balanced
0.101756	0.101756	0.0336155	0.00610907	0.0475817	0.45141	prt4880	Balanced
0.00947949	0.00947949	0.00366536	0.049921	0.000214779	0.368344	prt488	Balanced
0.0187951	0.0187951	0.0029332	0.0437959	0.000214779	0.448897	prt4772	Balanced
0.0173145	0.0173145	0.00386962	0.116052	0.000214779	0.329948	prt4771	Balanced
0.0344217	0.0344217	0.563268	0.400969	0.000214779	0.502414	prt4770	Balanced
0.00457938	0.00457938	0.0111518	0.00667582	0.000214779	0.525157	prt477	Balanced
0.002088	0.002088	0.0118218	0.0182462	0.000214779	0.310178	prt4769	Balanced
0.0937179	0.0937179	0.0170771	0.00487758	0.0315068	0.671786	prt4768	Balanced
0.0984218	0.0984218	0.0221176	0.00401677	0.0408151	1.26796	prt4767	Balanced
0.002088	0.002088	0.00190145	0.11268	0.000214779	0.245628	prt4766	Balanced
0.0946505	0.0946505	0.189882	0.164245	0.000214779	1.17259	prt4765	Balanced
0.0273897	0.0273897	0.00762212	0.0839568	0.000214779	0.451803	prt4764	Balanced
0.002088	0.002088	0.0409087	0.0279899	0.000214779	0.306351	prt4763	Balanced
0.002088	0.002088	0.00529394	0.0437959	0.000214779	0.280894	prt4762	Balanced
0.0344217	0.0344217	0.0409087	0.000127922	0.000214779	0.650713	prt4761	Balanced
0.00457938	0.00457938	0.0562843	0.0189835	0.000214779	0.91766	prt4760	Balanced
0.0345417	0.0345417	0.00558706	0.049921	0.000214779	0.411799	prt476	Balanced
0.0222473	0.0222473	0.0818076	0.0364606	0.000214779	0.766568	prt4759	Balanced
0.175903	0.175903	0.0349265	0.0176003	0.00189273	0.683943	prt4758	Balanced
0.0754921	0.0754921	0.0137866	0.0176003	0.00338314	0.619579	prt4757	Balanced
0.109054	0.109054	0.160393	0.0728547	0.000214779	1.07101	prt4756	Balanced
0.00830382	0.00830382	0.00197733	0.0620311	0.000214779	0.495918	prt4773	Balanced
0.00500068	0.00500068	0.00474536	0.0281847	0.000214779	0.310008	prt4774	Balanced
0.00947949	0.00947949	0.0356659	0.00685206	0.000214779	0.364574	prt4775	Balanced
0.626585	0.626585	0.265399	0.0680793	0.0616678	1.49674	prt4776	Balanced
0.511524	0.511524	0.230598	0.0743519	0.26395	1.27706	prt4794	Balanced
0.00830382	0.00830382	0.0908002	0.035214	0.000214779	0.435899	prt4793	Balanced
0.115939	0.115939	0.241263	0.196067	0.000214779	0.59873	prt4792	Balanced
0.00737296	0.00737296	0.00190145	0.274668	0.000214779	0.242241	prt4791	Balanced
0.00500068	0.00500068	0.00193082	0.0861796	0.000214779	0.584951	prt4790	Balanced
0.301798	0.301798	0.134844	0.0728547	0.358395	1.01519	prt479	Balanced
0.002088	0.002088	0.00190145	0.0506087	0.000214779	0.450883	prt4789	Balanced
0.000617941	0.000617941	0.357067	0.169846	9.65089e-05	0.455929	prt4788	Balanced
0.000617941	0.000617941	0.00190145	0.0988819	0.000214779	0.204455	prt4787	Balanced
0.0620151	0.0620151	0.0357587	0.0176003	0.00715497	0.681858	prt4755	Balanced
0.0089579	0.0089579	0.0179361	0.00590937	0.000214779	0.499747	prt4786	Balanced
0.00881043	0.00881043	0.0221176	0.00986967	0.000214779	0.51663	prt4784	Balanced
0.00830382	0.00830382	0.00509648	0.031297	0.000214779	0.597241	prt4783	Balanced
0.0490491	0.0490491	0.142684	0.104622	0.00884105	1.05853	prt4782	Balanced
0.189178	0.189178	0.109116	0.0182462	0.0744034	0.783128	prt4781	Balanced
0.00300068	0.00300068	0.00811674	0.0176003	0.000214779	0.365584	prt4780	Balanced
0.0201877	0.0201877	0.00558706	0.0176003	0.000214779	0.434033	prt478	Balanced
0.000617941	0.000617941	0.0183648	0.000127922	0.000214779	0.465435	prt4779	Balanced
0.00830382	0.00830382	0.00190145	0.196067	0.000214779	0.31793	prt4778	Balanced
0.0456531	0.0456531	0.0104336	0.0176003	0.000214779	0.347544	prt4777	Balanced
0.002088	0.002088	0.0127657	0.00610907	0.000214779	0.474342	prt4785	Balanced
0.168523	0.168523	0.0445609	0.000127922	0.106968	1.27823	prt4795	Balanced
0.0376744	0.0376744	0.0262149	0.00869884	0.000214779	0.619071	prt4754	Balanced
0.002088	0.002088	0.0357587	0.00986967	0.000214779	0.651442	prt4752	Balanced
0.0754921	0.0754921	0.0357587	0.00685206	0.000214779	0.612472	prt473	Balanced
0.127697	0.127697	0.0941937	0.0552081	0.0300125	0.885527	prt4729	Balanced
0.0197236	0.0197236	0.0183648	0.0106967	0.000214779	0.3077	prt4728	Balanced
0.000617941	0.000617941	0.000450464	0.583704	0.000214779	0.197593	prt4727	Balanced
0.00947949	0.00947949	0.00190145	0.243408	0.000214779	0.313724	prt4726	Balanced
0.000295235	0.000295235	0.00558706	0.0195756	0.000214779	0.230889	prt4725	Balanced
0.0766573	0.0766573	0.0137866	0.000127922	0.0182148	0.767182	prt4724	Balanced
0.0221693	0.0221693	0.00587008	0.0176003	0.000214779	0.300862	prt4723	Balanced
0.0345417	0.0345417	0.0521961	0.0327509	0.000214779	0.613077	prt4722	Balanced
0.00573375	0.00573375	0.0170771	0.0176003	0.000214779	0.41111	prt4721	Balanced
0.002088	0.002088	0.126948	0.0870168	0.000214779	0.545473	prt4720	Balanced
0.0150913	0.0150913	0.00273662	0.10967	0.000214779	0.350319	prt472	Balanced
0.00830382	0.00830382	0.00190145	0.533235	0.000214779	0.326261	prt4719	Balanced
0.00830382	0.00830382	0.0139987	0.00159204	0.000214779	0.447956	prt4718	Balanced
0.724745	0.724745	0.571064	0.123008	0.0524262	1.04073	prt4717	Balanced
0.154157	0.154157	0.515723	0.244482	0.000214779	1.24887	prt4716	Balanced
0.002088	0.002088	0.0108197	0.0610137	0.000214779	0.553139	prt4715	Balanced
0.002088	0.002088	0.00558706	0.0166867	0.000214779	0.206876	prt4714	Balanced
0.000617941	0.000617941	0.0118218	0.00339369	0.000214779	0.411598	prt4713	Balanced
0.002088	0.002088	0.00114451	0.613499	0.000214779	0.201646	prt4730	Balanced
0.0109635	0.0109635	0.0125858	0.000127922	0.000214779	0.380333	prt4731	Balanced
0.155753	0.155753	0.0565382	0.00610907	0.0824773	0.76096	prt4732	Balanced
0.0273897	0.0273897	0.0118218	0.0195756	0.000214779	0.353375	prt4733	Balanced
0.108052	0.108052	0.0703018	0.0278253	0.0447383	0.664481	prt4751	Balanced
0.155753	0.155753	0.0409087	0.00590937	0.000214779	0.954797	prt4750	Balanced
0.00947949	0.00947949	0.379569	0.340784	0.000214779	0.505062	prt475	Balanced
0.002088	0.002088	0.001306	0.36974	0.000214779	0.273752	prt4749	Balanced
0.00178897	0.00178897	0.0327197	0.00986967	0.000214779	0.310972	prt4748	Balanced
0.002088	0.002088	0.0327197	0.0146886	0.000214779	0.389202	prt4747	Balanced
0.0270203	0.0270203	0.00556817	0.0364606	0.000214779	0.467868	prt4746	Balanced
0.00947949	0.00947949	0.0118218	0.0797081	0.000214779	0.650224	prt4745	Balanced
0.00457938	0.00457938	0.307391	0.0403901	0.000214779	0.401496	prt4744	Balanced
0.0564889	0.0564889	0.0118218	0.000127922	0.00267298	0.529017	prt4753	Balanced
0.0754921	0.0754921	0.0204609	0.00756658	0.0579612	0.75309	prt4743	Balanced
0.12519	0.12519	0.455781	0.305817	0.000214779	0.562259	prt4741	Balanced
0.00947949	0.00947949	0.094958	0.0842723	0.000214779	0.532588	prt4740	Balanced
0.1068	0.1068	0.228397	0.196067	0.000214779	0.866116	prt474	Balanced
0.165101	0.165101	0.122008	0.047208	0.0315068	1.28295	prt4739	Balanced
0.101477	0.101477	0.0301659	0.000127922	0.04072	0.699969	prt4738	Balanced
0.0265273	0.0265273	0.0501695	0.0176003	0.000214779	0.554403	prt4737	Balanced
0.00830382	0.00830382	0.00556817	0.0327509	0.000214779	0.428464	prt4736	Balanced
0.035858	0.035858	0.0118218	0.00986967	0.00338314	0.354247	prt4735	Balanced
0.0337619	0.0337619	0.0179361	0.000127922	0.000214779	0.678233	prt4734	Balanced
0.0216815	0.0216815	0.0154992	0.000127922	0.000214779	0.416987	prt4742	Balanced
0.0417421	0.0417421	0.0221176	0.0327196	0.00556718	0.591616	prt4711	Balanced
0.0133176	0.0133176	0.0118218	0.0486663	0.000214779	0.351921	prt4796	Balanced
0.0222473	0.0222473	0.00558706	0.0763362	0.000214779	0.453562	prt4798	Balanced
0.0716582	0.0716582	0.0150529	0.000127922	0.0219291	0.669311	prt4857	Balanced
0.00178897	0.00178897	0.00174876	0.122364	0.000214779	0.200565	prt4856	Balanced
0.317533	0.317533	0.357067	0.140578	0.0651875	1.18155	prt4855	Balanced
0.002088	0.002088	0.0562843	0.0349178	0.000214779	1.33381	prt4854	Balanced
0.00947949	0.00947949	0.00700561	0.049921	0.000214779	0.306243	prt4853	Balanced
0.0326917	0.0326917	0.126769	0.0327509	0.000214779	0.498714	prt4852	Balanced
0.0640301	0.0640301	0.125587	0.0154091	0.149592	1.00591	prt4851	Balanced
0.00300068	0.00300068	0.0116115	0.0486663	0.000214779	0.280783	prt4850	Balanced
0.0112916	0.0112916	0.0183648	0.00685206	0.000214779	0.951929	prt485	Balanced
0.0766573	0.0766573	0.0139987	0.000127922	0.00872023	0.63961	prt4849	Balanced
0.0196673	0.0196673	0.0221176	0.0122979	0.000214779	0.587634	prt4848	Balanced
0.00947949	0.00947949	0.0409087	0.0328782	0.000214779	0.835654	prt4847	Balanced
0.0112916	0.0112916	0.00190145	0.478219	0.000214779	0.299002	prt4846	Balanced
0.00947949	0.00947949	0.0364136	0.0176003	0.0524262	0.584793	prt4845	Balanced
0.0222638	0.0222638	0.0216946	0.000127922	0.000214779	0.635108	prt4844	Balanced
0.002088	0.002088	0.000718567	0.347699	0.000214779	0.201294	prt4843	Balanced
0.00178897	0.00178897	0.00509648	0.0488262	9.84458e-05	0.439736	prt4842	Balanced
0.002088	0.002088	0.0089171	0.0072108	0.000214779	0.210111	prt4841	Balanced
0.0884973	0.0884973	0.116469	0.0765956	0.000214779	1.44824	prt4840	Balanced
0.0105685	0.0105685	0.0294054	0.0169907	0.000214779	0.607176	prt4858	Balanced
0.130226	0.130226	0.265399	0.102969	0.0104767	1.18232	prt4859	Balanced
0.134205	0.134205	0.126769	0.0861796	0.000214779	0.840728	prt486	Balanced
0.060827	0.060827	0.602749	0.347699	0.000214779	1.03494	prt4860	Balanced
0.00463653	0.00463653	0.0409087	0.0255276	0.000214779	0.510128	prt4879	Balanced
0.00573375	0.00573375	0.00190145	0.10967	0.000214779	0.630606	prt4878	Balanced
0.101756	0.101756	0.0183443	0.000127922	0.0315068	0.836217	prt4877	Balanced
0.00457938	0.00457938	0.0611011	0.00590937	0.000214779	0.400499	prt4876	Balanced
0.002088	0.002088	0.00638625	0.0122979	0.000214779	0.345556	prt4875	Balanced
0.00457938	0.00457938	0.0780926	0.0550075	0.000214779	0.255316	prt4874	Balanced
0.000982714	0.000982714	0.0012252	0.204004	0.000214779	0.243781	prt4873	Balanced
0.104226	0.104226	0.0154992	0.00610907	0.0304115	0.44116	prt4872	Balanced
0.0761124	0.0761124	0.0154992	0.00986967	0.00189273	0.552277	prt4871	Balanced
0.030091	0.030091	0.173426	0.0610137	0.000214779	0.821469	prt484	Balanced
0.0421271	0.0421271	0.0118218	0.0279899	0.000214779	1.05757	prt4870	Balanced
0.0201877	0.0201877	0.00509648	0.0541311	0.000214779	0.472046	prt4869	Balanced
0.00547189	0.00547189	0.00134966	0.241762	0.000214779	0.27779	prt4868	Balanced
0.247913	0.247913	0.0565382	0.0467648	0.184782	0.925223	prt4867	Balanced
0.000792763	0.000792763	0.388824	0.173376	0.000214779	0.652229	prt4866	Balanced
0.00310595	0.00310595	0.02758	0.0126259	0.000214779	0.361232	prt4865	Balanced
0.00947949	0.00947949	0.0178787	0.000127922	0.000214779	0.548679	prt4864	Balanced
0.002088	0.002088	0.0117277	0.00685206	0.000214779	0.21378	prt4863	Balanced
0.002088	0.002088	0.000570745	0.530861	0.000214779	0.248542	prt4862	Balanced
0.117881	0.117881	0.0299076	0.000127922	0.0468252	0.562551	prt4861	Balanced
0.31895	0.31895	0.115253	0.0506087	0.240555	1.12902	prt487	Balanced
0.119101	0.119101	0.236423	0.15193	0.000214779	0.735295	prt4797	Balanced
0.0554735	0.0554735	0.0116809	0.00590937	0.000214779	0.570838	prt4839	Balanced
0.002088	0.002088	0.0274844	0.00401677	0.000214779	0.562859	prt4837	Balanced
0.316072	0.316072	0.515723	0.0506087	0.000214779	1.03517	prt4814	Balanced
0.00178897	0.00178897	0.00366536	0.035214	0.000214779	0.308251	prt4813	Balanced
0.131885	0.131885	0.0221176	0.000127922	0.0331376	0.49953	prt4812	Balanced
0.00830382	0.00830382	0.0300201	0.0176003	0.000214779	0.45376	prt4811	Balanced
0.338663	0.338663	0.142684	0.0893269	0.352356	1.243	prt4810	Balanced
0.107524	0.107524	0.0409087	0.000127922	0.0769123	0.938195	prt481	Balanced
0.00947949	0.00947949	0.0221176	0.000127922	0.000214779	0.379901	prt4809	Balanced
0.002088	0.002088	0.300299	0.140578	0.000214779	0.747877	prt4808	Balanced
0.0766573	0.0766573	0.0300201	0.0176003	0.0342199	0.790275	prt4807	Balanced
0.00457938	0.00457938	0.00197733	0.10967	0.000214779	0.23193	prt4806	Balanced
0.00947949	0.00947949	0.0116809	0.0763362	0.000214779	0.386448	prt4805	Balanced
0.0492917	0.0492917	0.0118218	0.0176003	0.000214779	0.559379	prt4804	Balanced
0.0417421	0.0417421	0.0125858	0.0110217	0.000214779	0.655763	prt4803	Balanced
0.0517072	0.0517072	0.046945	0.035214	0.000214779	0.523234	prt4802	Balanced
0.136299	0.136299	0.59641	0.62624	0.000214779	0.852299	prt4801	Balanced
0.002088	0.002088	0.00558706	0.0176003	0.000214779	0.296318	prt4800	Balanced
0.0043123	0.0043123	0.00558706	0.0177244	0.000214779	0.385597	prt480	Balanced
4.68004	4.68004	4.76184	4.67607	6.06505	3.46352	prt48	Balanced
0.0159669	0.0159669	0.0562843	0.0488262	0.000214779	0.440762	prt4799	Balanced
0.0692344	0.0692344	0.0908002	0.0327509	0.000214779	0.643378	prt4815	Balanced
0.0317163	0.0317163	0.0562843	0.0446861	0.000214779	0.437944	prt4816	Balanced
0.315308	0.315308	0.746171	0.403665	0.0342199	1.19845	prt4817	Balanced
0.00790173	0.00790173	0.0111518	0.0161742	0.000214779	0.300128	prt4818	Balanced
0.0657881	0.0657881	0.0221176	0.00610907	0.000214779	0.894206	prt4836	Balanced
0.000295235	0.000295235	0.000737816	0.352841	9.65089e-05	0.209835	prt4835	Balanced
0.0591885	0.0591885	0.0154992	0.0176003	0.000214779	0.477133	prt4834	Balanced
0.00800328	0.00800328	0.0183648	0.00554438	0.0447383	0.726002	prt4833	Balanced
0.0666306	0.0666306	0.0200678	0.000127922	0.0594607	0.571819	prt4832	Balanced
0.00710315	0.00710315	0.00190145	0.0728547	0.000214779	0.296644	prt4831	Balanced
0.000617941	0.000617941	0.108672	0.0486663	0.000214779	0.399914	prt4830	Balanced
0.0265273	0.0265273	0.0155295	0.00195109	0.000214779	0.87681	prt483	Balanced
0.0112916	0.0112916	0.0154992	0.000127922	0.000214779	1.47775	prt4829	Balanced
0.497896	0.497896	0.139543	0.100917	0.363278	1.79825	prt4838	Balanced
0.00457938	0.00457938	0.00190145	0.0552081	0.000214779	0.318587	prt4828	Balanced
0.444198	0.444198	0.139167	0.0934583	0.380485	1.19887	prt4826	Balanced
0.0470357	0.0470357	0.0206537	0.00590937	0.000214779	0.518562	prt4825	Balanced
0.58161	0.58161	0.323532	0.0506087	0.136603	1.11842	prt4824	Balanced
0.00825	0.00825	0.00558706	0.0131563	0.000214779	0.342532	prt4823	Balanced
0.00881043	0.00881043	0.0123834	0.00339369	0.000214779	0.94809	prt4822	Balanced
0.190088	0.190088	0.042184	0.0176003	0.10783	0.70345	prt4821	Balanced
0.0485512	0.0485512	0.0883566	0.0281847	0.000214779	0.997494	prt4820	Balanced
0.000617941	0.000617941	0.00366536	0.035214	0.000214779	0.509863	prt482	Balanced
0.0766573	0.0766573	0.0154558	0.00610907	0.0194167	0.528774	prt4819	Balanced
0.0188971	0.0188971	0.106747	0.0186138	0.000214779	0.558671	prt4827	Balanced
0.00848036	0.00848036	0.0123834	0.000127922	0.000214779	0.657159	prt5047	Balanced
0.002088	0.002088	0.000737816	0.717427	0.000214779	0.203081	prt4374	Balanced
0.0649916	0.0649916	0.0409087	0.00590381	0.000214779	1.01275	prt4372	Balanced
0.0166684	0.0166684	0.16321	0.121329	0.000214779	0.701819	prt3929	Balanced
0.0309672	0.0309672	0.105248	0.0839763	0.000214779	0.835133	prt3928	Balanced
0.002088	0.002088	0.00587008	0.0126259	0.000214779	0.41071	prt3927	Balanced
0.0265273	0.0265273	0.00509648	0.0195748	0.000214779	0.499733	prt3926	Balanced
0.0345417	0.0345417	0.21101	0.11888	0.000214779	0.708904	prt3925	Balanced
0.002088	0.002088	0.16321	0.0240977	0.000214779	0.568361	prt3924	Balanced
0.00947949	0.00947949	0.00366536	0.0459187	0.000214779	0.341458	prt3923	Balanced
0.0112916	0.0112916	0.0118218	0.0122979	0.000214779	0.543168	prt3922	Balanced
0.0251095	0.0251095	0.0200678	0.00685206	0.000214779	1.77644	prt3921	Balanced
0.0112916	0.0112916	0.0681598	0.0166867	0.000214779	0.561159	prt3920	Balanced
0.0937179	0.0937179	0.520506	0.196067	1.33353	2.11312	prt392	Balanced
0.0766573	0.0766573	0.0139543	0.00401677	0.024955	0.883471	prt3919	Balanced
0.0302308	0.0302308	0.0221176	0.00610907	0.000214779	0.52721	prt3918	Balanced
0.0220617	0.0220617	0.00840972	0.153992	0.000214779	0.595579	prt3917	Balanced
0.002088	0.002088	0.0029332	0.0610137	0.000214779	0.226466	prt3916	Balanced
0.103656	0.103656	0.16839	0.149485	0.000214779	0.735669	prt3915	Balanced
0.243319	0.243319	0.0565382	0.0161742	0.0816616	0.669754	prt3914	Balanced
0.0053677	0.0053677	0.0274844	0.0166867	0.000214779	0.514678	prt3913	Balanced
0.002088	0.002088	0.00822281	0.0110217	0.000214779	0.375103	prt3912	Balanced
0.607804	0.607804	0.150782	0.149485	0.503035	1.09622	prt393	Balanced
0.000982714	0.000982714	0.00190145	0.113854	0.000214779	0.224664	prt3911	Balanced
0.0526228	0.0526228	0.0154558	0.00610907	0.000214779	0.7319	prt3930	Balanced
0.002088	0.002088	0.0467967	0.00986967	0.000214779	0.394629	prt3932	Balanced
0.0485512	0.0485512	0.0200678	0.00590937	0.000214779	0.655524	prt395	Balanced
0.00737296	0.00737296	0.037326	0.0279899	0.000214779	0.689876	prt3949	Balanced
0.002088	0.002088	0.0118218	0.0176003	0.000214779	0.401374	prt3948	Balanced
0.00300068	0.00300068	0.0116809	0.00986967	0.000214779	0.337557	prt3947	Balanced
0.00947949	0.00947949	0.0118218	0.000127922	0.000214779	0.258468	prt3946	Balanced
0.002088	0.002088	0.00197733	0.0506087	0.000214779	0.312582	prt3945	Balanced
0.00947949	0.00947949	0.00190145	0.187109	0.000214779	0.293112	prt3944	Balanced
0.190088	0.190088	0.0565382	0.0104126	0.0816616	0.938885	prt3943	Balanced
0.002088	0.002088	0.0029332	0.153926	0.000214779	0.259621	prt3942	Balanced
0.0142573	0.0142573	0.0102346	0.0110881	0.000214779	0.341693	prt3941	Balanced
0.0337619	0.0337619	0.0106628	0.049921	0.000214779	0.406085	prt3940	Balanced
0.719037	0.719037	0.366271	0.204658	0.765626	1.45372	prt394	Balanced
0.000295235	0.000295235	0.0146297	0.00590937	0.000214779	0.286076	prt3939	Balanced
0.0492917	0.0492917	0.0118218	0.0154091	0.000214779	1.14507	prt3938	Balanced
0.0265273	0.0265273	0.00593053	0.169846	0.000214779	0.560427	prt3937	Balanced
0.0937179	0.0937179	0.0183648	0.000127922	0.0319732	0.55111	prt3936	Balanced
0.00679429	0.00679429	0.0108197	0.0166867	0.000214779	0.298526	prt3935	Balanced
0.00947949	0.00947949	0.0029332	0.11888	0.000214779	0.305021	prt3934	Balanced
0.002088	0.002088	0.0118218	0.00401677	0.000214779	0.327304	prt3933	Balanced
0.00830382	0.00830382	0.00315795	0.0552081	0.000214779	0.318644	prt3931	Balanced
0.0421271	0.0421271	0.0116809	0.0292622	0.000214779	0.615928	prt3910	Balanced
0.0686297	0.0686297	0.0137866	0.0154091	0.000214779	0.894178	prt391	Balanced
0.0222638	0.0222638	0.14981	0.0839763	0.000214779	0.673266	prt3909	Balanced
0.0916355	0.0916355	0.0179361	0.000127922	0.0300125	0.511425	prt3887	Balanced
0.00457938	0.00457938	0.0409087	0.00590937	0.000214779	0.349674	prt3886	Balanced
0.155592	0.155592	0.0327197	0.00610907	0.0601653	0.537699	prt3885	Balanced
0.483657	0.483657	1.31102	0.529809	0.000214779	0.975461	prt3884	Balanced
0.0972744	0.0972744	0.0327197	0.0176003	0.000214779	0.789553	prt3883	Balanced
0.268208	0.268208	0.0941937	0.0790842	0.242558	1.32867	prt3882	Balanced
0.0526228	0.0526228	0.0221176	0.000127922	0.000214779	0.776274	prt3881	Balanced
0.00947949	0.00947949	0.00558706	0.122674	0.000214779	0.293184	prt3880	Balanced
0.0961933	0.0961933	0.0118218	0.00685206	0.000214779	0.638552	prt388	Balanced
0.64165	0.64165	0.301794	0.162422	0.681943	1.0906	prt3879	Balanced
0.00457938	0.00457938	0.00190145	0.154185	0.000214779	0.208772	prt3878	Balanced
0.002088	0.002088	0.0118218	0.000697005	0.000214779	0.436087	prt3877	Balanced
0.002088	0.002088	0.0386809	0.0224283	0.000214779	0.680468	prt3876	Balanced
0.002088	0.002088	0.0154558	0.00130559	0.000214779	0.412279	prt3875	Balanced
0.00457938	0.00457938	0.0236802	0.00401677	0.000214779	0.358862	prt3874	Balanced
0.0584892	0.0584892	0.0405419	0.0186138	0.00533313	0.623479	prt3873	Balanced
0.0666306	0.0666306	0.068503	0.0468867	0.000214779	0.865488	prt3872	Balanced
0.0188971	0.0188971	0.080066	0.0169907	0.000214779	0.738891	prt3871	Balanced
0.176882	0.176882	0.0356659	0.0126259	0.0579612	1.54438	prt3870	Balanced
0.0322238	0.0322238	0.00637745	0.0963738	0.000214779	0.429674	prt3888	Balanced
0.00830382	0.00830382	0.0102143	0.0169907	0.000214779	0.347962	prt3889	Balanced
0.15674	0.15674	0.0436551	0.000127922	0.0315068	0.902676	prt389	Balanced
0.0724976	0.0724976	0.0154558	0.00924663	0.0104767	1.10939	prt3890	Balanced
0.0265273	0.0265273	0.0125858	0.00685206	0.000214779	0.46666	prt3908	Balanced
1.09332	1.09332	0.755141	0.583704	1.50087	1.33018	prt3907	Balanced
0.107021	0.107021	0.139167	0.121517	0.000214779	0.548643	prt3906	Balanced
0.205997	0.205997	0.515723	0.298009	0.000214779	1.16424	prt3905	Balanced
0.626585	0.626585	0.364097	0.185209	0.283938	1.96071	prt3904	Balanced
0.0150913	0.0150913	0.00225387	0.0552081	0.000214779	0.403106	prt3903	Balanced
0.0281383	0.0281383	0.0897473	0.0161742	0.331013	0.611289	prt3902	Balanced
0.002088	0.002088	0.153727	0.0764699	0.000214779	0.502096	prt3901	Balanced
0.741313	0.741313	0.22388	0.0541311	0.10533	1.36804	prt3900	Balanced
0.00715718	0.00715718	0.136467	0.070961	0.000214779	0.550906	prt3950	Balanced
0.0898963	0.0898963	0.0221176	0.00986967	0.0260879	3.11405	prt390	Balanced
0.00947949	0.00947949	0.0125858	0.000127922	0.000214779	0.629392	prt3899	Balanced
0.00830382	0.00830382	0.0117277	0.00228817	0.000214779	0.335131	prt3898	Balanced
0.002088	0.002088	0.0118218	0.00610907	0.000214779	0.391049	prt3897	Balanced
0.000792763	0.000792763	0.400368	0.296303	9.65089e-05	0.40454	prt3896	Balanced
0.594235	0.594235	0.281215	0.123008	0.606905	2.26131	prt3895	Balanced
0.002088	0.002088	0.0116809	0.0111436	0.000214779	0.275172	prt3894	Balanced
0.00457938	0.00457938	0.0029332	0.102746	0.000214779	0.410954	prt3893	Balanced
0.245267	0.245267	0.0818076	0.0176003	0.195825	0.850494	prt3892	Balanced
0.00500068	0.00500068	0.0137866	0.00320327	0.000214779	0.415223	prt3891	Balanced
11.675	11.675	17.8633	16.3277	8.27041	4.30452	prt39	Balanced
0.00947949	0.00947949	0.0118218	0.0279144	0.000214779	0.406054	prt3951	Balanced
0.0862354	0.0862354	0.0221176	0.000127922	0.0567683	0.518322	prt3952	Balanced
0.205997	0.205997	0.0357587	0.0139359	0.0616678	0.703812	prt3953	Balanced
0.00457938	0.00457938	0.00366536	0.0763362	0.000214779	0.295153	prt4011	Balanced
0.155753	0.155753	0.0325585	0.0176003	0.0799305	0.932805	prt4010	Balanced
0.00679429	0.00679429	0.00197733	0.0506087	0.000214779	0.36944	prt401	Balanced
0.169233	0.169233	0.0677869	0.0176003	0.0179427	0.582195	prt4009	Balanced
0.0216815	0.0216815	0.00509648	0.0327509	0.000214779	0.676245	prt4008	Balanced
0.0591885	0.0591885	0.0139987	0.000127922	0.000214779	1.29322	prt4007	Balanced
0.12519	0.12519	0.0218117	0.0111436	0.0579612	0.650503	prt4006	Balanced
0.002088	0.002088	0.000286831	0.810952	0.000214779	0.186452	prt4005	Balanced
0.00737296	0.00737296	0.0111518	0.00685206	0.000214779	0.339863	prt4004	Balanced
0.31895	0.31895	0.0818076	0.0739383	0.273035	1.02822	prt4003	Balanced
0.185632	0.185632	0.0565382	0.0169907	0.149121	0.768078	prt4002	Balanced
0.0187951	0.0187951	0.00509648	0.0445842	0.000214779	0.432945	prt4001	Balanced
0.002088	0.002088	0.00386962	0.0403901	0.000214779	0.215033	prt4000	Balanced
0.002088	0.002088	0.130059	0.0807096	0.000214779	0.661218	prt400	Balanced
2.03949	2.03949	8.80674	4.5425	0.741647	3.11703	prt40	Balanced
11.7184	11.7184	11.3653	11.6787	13.2695	3.79771	prt4	Balanced
0.00947949	0.00947949	0.0154558	0.00320327	0.000214779	0.684406	prt3999	Balanced
0.0187951	0.0187951	0.0139987	0.0176003	0.000214779	0.752108	prt3998	Balanced
0.316072	0.316072	0.244843	0.0122979	0.0721186	0.759555	prt3997	Balanced
0.0102505	0.0102505	0.0118218	0.022929	0.000214779	0.418077	prt4012	Balanced
0.00800328	0.00800328	0.00558706	0.0176003	0.000214779	0.291061	prt4013	Balanced
0.002088	0.002088	0.0941921	0.0528425	0.000214779	0.353144	prt4014	Balanced
0.915496	0.915496	0.605042	0.0486663	0.162131	1.66753	prt4015	Balanced
0.0150913	0.0150913	0.00366536	0.0619139	0.000214779	1.35245	prt4033	Balanced
0.00457938	0.00457938	0.00558706	0.0213657	0.000214779	0.286203	prt4032	Balanced
0.0686297	0.0686297	0.0116809	0.00610907	0.000214779	0.584074	prt4031	Balanced
0.00253296	0.00253296	0.00190145	0.11888	0.000214779	0.242045	prt4030	Balanced
0.10736	0.10736	0.122564	0.0842723	0.000214779	0.699062	prt403	Balanced
0.00947949	0.00947949	0.0029332	0.0569173	0.000214779	0.547358	prt4029	Balanced
0.0187951	0.0187951	0.0183648	0.00667582	0.000214779	0.449776	prt4028	Balanced
0.0553601	0.0553601	0.0752165	0.0259551	0.000214779	0.612778	prt4027	Balanced
0.0281383	0.0281383	0.0107273	0.0270232	0.000214779	0.437665	prt4026	Balanced
0.1498	0.1498	0.379569	0.278347	0.000214779	1.1608	prt3996	Balanced
0.0089579	0.0089579	0.0377226	0.0314149	0.000214779	1.09373	prt4025	Balanced
0.0222638	0.0222638	0.0133813	0.000127922	0.000214779	0.672163	prt4023	Balanced
0.00457938	0.00457938	0.0010338	0.241957	0.000214779	0.381849	prt4022	Balanced
0.00830382	0.00830382	0.0221176	0.000127922	0.000214779	0.318811	prt4021	Balanced
0.000295235	0.000295235	0.0796783	0.0506087	0.000214779	0.396855	prt4020	Balanced
0.0360619	0.0360619	0.00822281	0.00979527	0.000214779	0.477378	prt402	Balanced
0.0142313	0.0142313	0.00190145	0.144838	0.000214779	0.370973	prt4019	Balanced
0.0526586	0.0526586	0.0941937	0.0122979	0.0468252	0.627353	prt4018	Balanced
0.176882	0.176882	0.0818076	0.0188918	0.0769123	2.52614	prt4017	Balanced
0.00328111	0.00328111	0.00556817	0.0446861	0.000214779	0.377295	prt4016	Balanced
0.0766573	0.0766573	0.0277976	0.0110881	0.0240745	0.454463	prt4024	Balanced
0.0345417	0.0345417	0.00637745	0.0195748	0.000214779	0.465583	prt387	Balanced
0.0492917	0.0492917	0.0941921	0.0446861	0.000214779	0.536436	prt3995	Balanced
0.0337619	0.0337619	0.00840972	0.0266318	0.000214779	0.354082	prt3993	Balanced
0.002088	0.002088	0.0116809	0.00685206	0.000214779	0.244547	prt3970	Balanced
0.002088	0.002088	0.0116809	0.0126259	0.000214779	0.477499	prt397	Balanced
0.000295235	0.000295235	0.0029332	0.0663284	0.000214779	0.219781	prt3969	Balanced
0.451328	0.451328	0.145874	0.1196	0.467764	1.03599	prt3968	Balanced
0.0220617	0.0220617	0.00509648	0.021749	0.000214779	0.38743	prt3967	Balanced
0.002088	0.002088	0.00190145	0.23072	0.000214779	0.30582	prt3966	Balanced
0.152323	0.152323	0.0294054	0.0169907	0.0763745	0.969562	prt3965	Balanced
0.002088	0.002088	0.142254	0.121329	0.000214779	0.510337	prt3964	Balanced
0.0898963	0.0898963	0.272641	0.124462	0.000214779	0.822634	prt3963	Balanced
0.0337619	0.0337619	0.00811674	0.049921	0.000214779	0.337837	prt3962	Balanced
0.002088	0.002088	0.0118218	0.00685206	0.000214779	0.266085	prt3961	Balanced
0.343293	0.343293	0.105258	0.0728547	0.303513	1.29735	prt3960	Balanced
0.527233	0.527233	0.488901	0.269337	0.0274838	1.15518	prt396	Balanced
0.119101	0.119101	0.0221176	0.00986967	0.0579612	0.707071	prt3959	Balanced
0.0766573	0.0766573	0.0183648	0.0126259	0.0294525	0.342086	prt3958	Balanced
0.141225	0.141225	0.0849079	0.0126259	0.0816616	1.90329	prt3957	Balanced
0.0187951	0.0187951	0.0302282	0.0176003	0.000214779	0.380817	prt3956	Balanced
0.002088	0.002088	0.00134966	0.222367	0.000214779	0.22358	prt3955	Balanced
0.00310595	0.00310595	0.0221176	0.000127922	0.000214779	0.316303	prt3954	Balanced
0.00737296	0.00737296	0.0137866	0.0327509	0.000214779	0.345503	prt3971	Balanced
0.316053	0.316053	0.100953	0.0195748	0.173544	0.949349	prt3972	Balanced
0.00115659	0.00115659	0.134545	0.117933	0.000214779	0.405171	prt3973	Balanced
0.0166684	0.0166684	0.228694	0.035214	0.000214779	0.5617	prt3974	Balanced
0.0344217	0.0344217	0.0137866	0.00339369	0.000214779	0.520906	prt3992	Balanced
0.00710315	0.00710315	0.00190145	0.113329	0.000214779	0.381918	prt3991	Balanced
0.0187951	0.0187951	0.0261871	0.0122979	0.000214779	0.553079	prt3990	Balanced
0.00410785	0.00410785	0.0941937	0.0842723	0.000214779	0.729807	prt399	Balanced
0.0103556	0.0103556	0.00332272	0.0815471	0.000214779	0.680125	prt3989	Balanced
0.00947949	0.00947949	0.00558706	0.0177244	0.000214779	0.344923	prt3988	Balanced
0.0392067	0.0392067	0.0116809	0.0195748	0.000214779	0.504329	prt3987	Balanced
0.190088	0.190088	0.0372622	0.0177244	0.0315068	1.15495	prt3986	Balanced
0.283701	0.283701	0.225789	0.0195748	0.0980391	0.738006	prt3985	Balanced
0.00947949	0.00947949	0.0116809	0.0122979	0.000214779	0.40641	prt3994	Balanced
0.0192087	0.0192087	0.0357587	0.00610907	0.000214779	0.381403	prt3984	Balanced
0.002088	0.002088	0.0029332	0.0467648	0.000214779	0.262118	prt3982	Balanced
0.002088	0.002088	0.0029332	0.0763362	0.000214779	0.272066	prt3981	Balanced
0.0102505	0.0102505	0.00807653	0.0126259	0.000214779	0.639236	prt3980	Balanced
1.30982	1.30982	0.377136	0.292971	0.955826	1.87946	prt398	Balanced
0.000617941	0.000617941	0.0154992	0.00195109	0.000214779	0.793729	prt3979	Balanced
0.002088	0.002088	0.107538	0.0781693	0.000214779	0.44904	prt3978	Balanced
0.0493772	0.0493772	0.0114144	0.0176003	0.000214779	0.356708	prt3977	Balanced
0.00947949	0.00947949	0.054401	0.0468867	0.000214779	0.374746	prt3976	Balanced
0.181823	0.181823	0.0329676	0.000127922	0.0240745	0.602273	prt3975	Balanced
0.0173145	0.0173145	0.0144231	0.000127922	0.000214779	0.433292	prt3983	Balanced
0.10736	0.10736	0.0327197	0.010512	0.00241845	0.959025	prt3869	Balanced
0.00457938	0.00457938	0.0118218	0.000127922	0.000214779	0.55429	prt3868	Balanced
0.00947949	0.00947949	0.0118218	0.137348	0.000214779	0.701482	prt3867	Balanced
0.0450198	0.0450198	0.20712	0.000127922	0.000214779	0.497026	prt376	Balanced
0.0754921	0.0754921	0.0540254	0.0126259	0.161384	0.558922	prt3759	Balanced
0.0105685	0.0105685	0.00587008	0.0467648	0.000214779	0.498666	prt3758	Balanced
0.000287943	0.000287943	0.00366536	0.0610137	0.000214779	0.289856	prt3757	Balanced
0.002088	0.002088	0.00558706	0.0195756	0.000214779	0.221291	prt3756	Balanced
0.0337619	0.0337619	0.0154992	0.00339369	0.000214779	0.363282	prt3755	Balanced
0.00947949	0.00947949	0.0207386	0.000887956	0.000214779	0.575028	prt3754	Balanced
0.002088	0.002088	0.00904563	0.00986967	0.000214779	0.686962	prt3753	Balanced
0.002088	0.002088	0.0221176	0.00918066	0.000214779	0.439338	prt3752	Balanced
0.0220617	0.0220617	0.00502872	0.0327509	0.000214779	0.557087	prt3751	Balanced
0.002088	0.002088	0.139543	0.0506087	0.000214779	0.591721	prt3750	Balanced
0.0150913	0.0150913	0.00637745	0.0169907	0.000214779	0.462598	prt375	Balanced
0.002088	0.002088	0.00190145	0.0977945	0.000214779	0.211878	prt3749	Balanced
0.002088	0.002088	0.00190145	0.121329	0.000214779	0.26947	prt3748	Balanced
0.10736	0.10736	0.0274082	0.00339369	0.0342199	0.516557	prt3747	Balanced
0.0492917	0.0492917	0.00840972	0.12736	0.000214779	0.494674	prt3746	Balanced
0.0755909	0.0755909	0.161197	0.0852428	0.000214779	0.755723	prt3745	Balanced
0.028189	0.028189	0.0200678	0.000127922	0.000214779	0.563025	prt3744	Balanced
0.00947949	0.00947949	0.0221176	0.00986967	0.000214779	0.592395	prt3743	Balanced
0.000982714	0.000982714	0.104016	0.0956605	0.000214779	0.86766	prt3760	Balanced
0.146239	0.146239	0.0221176	0.0126259	0.0616678	1.30846	prt3761	Balanced
0.0109635	0.0109635	0.0447559	0.035214	0.000214779	0.516422	prt3762	Balanced
0.0221693	0.0221693	0.00197733	0.140578	0.000214779	0.472427	prt3763	Balanced
0.00830382	0.00830382	0.433684	0.196067	0.000214779	0.986143	prt3781	Balanced
0.002088	0.002088	0.142684	0.0855487	9.65089e-05	1.13267	prt3780	Balanced
0.444198	0.444198	0.132953	0.0839763	0.328551	1.23291	prt378	Balanced
0.0498542	0.0498542	0.0118218	0.186506	0.000214779	0.414271	prt3779	Balanced
0.002088	0.002088	0.00509648	0.0204877	9.65089e-05	0.280794	prt3778	Balanced
0.00947949	0.00947949	0.00863359	0.010656	0.000214779	0.458893	prt3777	Balanced
0.002088	0.002088	0.0327197	0.00986967	0.000214779	0.32126	prt3776	Balanced
0.406962	0.406962	0.126769	0.0852428	0.353816	0.887992	prt3775	Balanced
0.000295235	0.000295235	0.140402	0.0994441	9.65089e-05	0.623667	prt3774	Balanced
0.0605755	0.0605755	0.094958	0.040211	0.0346729	0.815118	prt3742	Balanced
0.258668	0.258668	0.0535799	0.0443969	0.136451	0.621913	prt3773	Balanced
0.002088	0.002088	0.00509648	0.0199582	0.000214779	0.213735	prt3771	Balanced
0.297296	0.297296	1.22355	1.00591	0.000214779	1.51393	prt3770	Balanced
0.0517072	0.0517072	0.139543	0.126397	0.000214779	0.765675	prt377	Balanced
0.0766573	0.0766573	0.0277976	0.000127922	0.000214779	1.0095	prt3769	Balanced
0.00253296	0.00253296	0.00762212	0.00986967	0.000214779	0.342619	prt3768	Balanced
0.002088	0.002088	0.224655	0.127599	0.000214779	0.480481	prt3767	Balanced
0.00457938	0.00457938	0.0221176	0.00610907	0.000214779	0.282585	prt3766	Balanced
0.0792783	0.0792783	0.0409087	0.0461287	0.000214779	0.53603	prt3765	Balanced
0.0398393	0.0398393	0.00935384	0.0154091	0.000214779	1.27225	prt3764	Balanced
0.00253296	0.00253296	0.00822281	0.0176003	0.000214779	0.277563	prt3772	Balanced
0.474672	0.474672	0.11893	0.1196	0.40118	0.6161	prt3782	Balanced
0.181823	0.181823	0.150782	0.0977945	0.00338314	1.02151	prt3741	Balanced
0.0599243	0.0599243	0.0137866	0.00422521	0.0194728	0.504786	prt374	Balanced
0.002088	0.002088	0.016517	0.00631694	0.000214779	0.695579	prt3717	Balanced
0.000940081	0.000940081	0.0221176	0.00685206	0.000214779	0.57446	prt3716	Balanced
0.00947949	0.00947949	0.113205	0.0893269	0.000214779	0.566364	prt3715	Balanced
0.0396075	0.0396075	0.0118218	0.0122979	0.000214779	0.527192	prt3714	Balanced
0.000940081	0.000940081	0.00558706	0.0177244	0.000214779	0.242653	prt3713	Balanced
0.002088	0.002088	0.880868	0.511334	0.000214779	3.04048	prt3712	Balanced
0.002088	0.002088	0.00609142	0.0342261	0.000214779	0.234931	prt3711	Balanced
0.225256	0.225256	0.0409087	0.0195748	0.0804726	0.84972	prt3710	Balanced
0.0344217	0.0344217	0.0562843	0.00986967	0.000214779	0.754016	prt371	Balanced
0.0359391	0.0359391	0.370521	0.0935171	0.000214779	0.469959	prt3709	Balanced
0.0591885	0.0591885	0.0118218	0.00592586	0.00227639	0.651001	prt3708	Balanced
0.000982714	0.000982714	0.00145854	0.448804	0.000214779	0.212052	prt3707	Balanced
0.0102505	0.0102505	0.0521961	0.0195756	0.000214779	0.575025	prt3706	Balanced
0.10736	0.10736	0.0703018	0.049921	0.000214779	2.31155	prt3705	Balanced
0.0281383	0.0281383	0.00637745	0.0279899	0.000214779	0.537286	prt3704	Balanced
0.00737296	0.00737296	0.144501	0.0839763	0.000214779	0.500165	prt3703	Balanced
0.0231082	0.0231082	0.00700561	0.0327509	0.000214779	0.367248	prt3702	Balanced
0.0526918	0.0526918	0.0118218	0.00986967	0.000214779	0.714514	prt3701	Balanced
0.000940081	0.000940081	0.000286831	0.789252	0.000214779	0.21429	prt3700	Balanced
0.002088	0.002088	0.00822281	0.0461287	0.000214779	0.404561	prt3718	Balanced
0.00947949	0.00947949	0.0116809	0.0506087	0.000214779	0.316406	prt3719	Balanced
0.00457938	0.00457938	0.101842	0.049921	0.000214779	0.611472	prt372	Balanced
0.002088	0.002088	0.00184553	0.121329	0.000214779	0.219621	prt3720	Balanced
0.156631	0.156631	0.0357587	0.0176003	0.112336	0.515582	prt3739	Balanced
0.0187951	0.0187951	0.0591302	0.00858696	0.000214779	0.39653	prt3738	Balanced
0.002088	0.002088	0.0120573	0.0146886	0.000214779	0.225864	prt3737	Balanced
0.002088	0.002088	0.00637745	0.049921	0.000214779	0.347273	prt3736	Balanced
0.00881043	0.00881043	0.00190145	0.0934583	0.000214779	0.367059	prt3735	Balanced
0.00830382	0.00830382	0.0154992	0.00590937	0.000214779	0.689272	prt3734	Balanced
0.0235915	0.0235915	0.00700561	0.0934583	0.000214779	0.496161	prt3733	Balanced
0.000982714	0.000982714	0.000737816	0.310401	9.65089e-05	0.188997	prt3732	Balanced
0.527233	0.527233	0.256131	0.0660183	0.0819782	1.33307	prt3731	Balanced
0.002088	0.002088	0.0908002	0.0506087	0.000214779	0.439841	prt3740	Balanced
0.0517072	0.0517072	0.0125858	0.00610907	0.000214779	1.14874	prt3730	Balanced
0.0369887	0.0369887	0.0116809	0.0195756	0.000214779	0.504995	prt3729	Balanced
0.121206	0.121206	0.0409087	0.0122979	0.0520571	0.681672	prt3728	Balanced
0.00947949	0.00947949	0.0154558	0.000127922	0.000214779	0.625454	prt3727	Balanced
0.260811	0.260811	0.0858318	0.0763362	0.283938	2.39705	prt3726	Balanced
0.0937179	0.0937179	0.0221176	0.00624436	0.0614797	0.589565	prt3725	Balanced
0.000295235	0.000295235	0.0221176	0.00610907	0.000214779	0.345087	prt3724	Balanced
0.0738929	0.0738929	0.111958	0.00986967	0.000214779	0.742456	prt3723	Balanced
0.00573375	0.00573375	0.00190145	0.0728547	0.000214779	0.316922	prt3722	Balanced
0.00500068	0.00500068	0.00193082	0.121329	0.000214779	0.307754	prt3721	Balanced
0.138315	0.138315	0.0365652	0.000127922	0.0601653	0.640106	prt373	Balanced
0.002088	0.002088	0.0183648	0.00401677	0.000214779	0.351243	prt4034	Balanced
0.0326917	0.0326917	0.0941921	0.0610137	0.000214779	0.625506	prt3783	Balanced
0.0666306	0.0666306	0.0318083	0.00401677	0.00715497	0.448091	prt3785	Balanced
0.00463653	0.00463653	0.001306	0.189873	0.000214779	0.251364	prt3844	Balanced
0.00848036	0.00848036	0.0183648	0.000127922	0.000214779	0.34608	prt3843	Balanced
0.002088	0.002088	0.00276768	0.0781693	0.000214779	0.236855	prt3842	Balanced
0.0725565	0.0725565	0.0256292	0.0131563	0.0579612	0.602975	prt3841	Balanced
0.0251733	0.0251733	0.00700561	0.0364606	0.000214779	0.556453	prt3840	Balanced
0.292597	0.292597	0.0703018	0.0506087	0.21958	0.778161	prt384	Balanced
0.0728709	0.0728709	0.0221176	0.0126259	0.016637	0.936812	prt3839	Balanced
0.035858	0.035858	0.0108197	0.0176003	0.000214779	0.396409	prt3838	Balanced
0.0754921	0.0754921	0.0183648	0.00624436	0.000214779	0.690669	prt3837	Balanced
0.0186293	0.0186293	0.00558706	0.0275753	0.000214779	0.356638	prt3836	Balanced
0.0697857	0.0697857	0.320816	0.269337	0.000214779	0.589399	prt3835	Balanced
0.0972744	0.0972744	0.0221176	0.000127922	0.00241845	0.627642	prt3834	Balanced
0.002088	0.002088	0.00190145	0.15193	0.000214779	0.254898	prt3833	Balanced
0.002088	0.002088	0.0565382	0.0161742	0.000214779	0.511529	prt3832	Balanced
0.0396075	0.0396075	0.353239	0.283808	0.000214779	0.96841	prt3831	Balanced
0.00178897	0.00178897	0.00190145	0.0893269	9.33981e-05	0.197192	prt3830	Balanced
0.115939	0.115939	0.0793363	0.0266318	0.0326903	1.03217	prt383	Balanced
0.0887514	0.0887514	0.042184	0.000127922	0.0125911	1.4223	prt3829	Balanced
0.002088	0.002088	0.00529394	0.049921	0.000214779	0.233137	prt3828	Balanced
0.002088	0.002088	0.0183648	0.00858696	0.000214779	0.291765	prt3845	Balanced
0.0166684	0.0166684	0.00346269	0.0728547	0.000214779	0.406285	prt3846	Balanced
0.002088	0.002088	0.0166565	0.000266811	0.000214779	0.303377	prt3847	Balanced
0.00947949	0.00947949	0.00366536	0.0728547	0.000214779	0.236666	prt3848	Balanced
0.0884973	0.0884973	0.112434	0.0815471	0.0264111	1.22947	prt3866	Balanced
0.0150913	0.0150913	0.00509648	0.0487726	0.000214779	0.494383	prt3865	Balanced
0.17936	0.17936	0.0713115	0.00963493	0.0654462	0.70357	prt3864	Balanced
0.00457938	0.00457938	0.00700561	0.0176003	0.000214779	0.254095	prt3863	Balanced
0.0697857	0.0697857	0.0118218	0.000127922	0.00267298	0.459938	prt3862	Balanced
0.155592	0.155592	0.0535799	0.000127922	0.032033	0.618239	prt3861	Balanced
0.00737296	0.00737296	0.00762212	0.121329	0.000214779	0.31591	prt3860	Balanced
0.000982714	0.000982714	0.00145854	0.166922	0.000214779	0.238523	prt386	Balanced
0.0754921	0.0754921	0.0376022	0.0160558	0.015809	1.1569	prt3859	Balanced
0.0344345	0.0344345	0.0327197	0.010512	0.000214779	0.582636	prt3827	Balanced
0.00679429	0.00679429	0.0114144	0.0110217	0.000214779	0.302573	prt3858	Balanced
0.096036	0.096036	0.0700755	0.0176003	0.000214779	1.68864	prt3856	Balanced
0.000940081	0.000940081	0.0118218	0.00522104	0.000214779	0.241898	prt3855	Balanced
0.0344217	0.0344217	0.0570873	0.0176003	0.000214779	0.566747	prt3854	Balanced
1.09056	1.09056	0.320967	0.187109	0.7639	0.887347	prt3853	Balanced
0.000295235	0.000295235	0.0118218	0.00610907	0.000214779	0.583126	prt3852	Balanced
0.0166684	0.0166684	0.0029332	0.047208	0.000214779	0.354732	prt3851	Balanced
0.0892441	0.0892441	0.0183648	0.000127922	0.0315068	0.684331	prt3850	Balanced
0.491105	0.491105	0.18672	0.134545	0.57091	2.67979	prt385	Balanced
0.000617941	0.000617941	0.00190145	0.109142	9.65089e-05	0.229353	prt3849	Balanced
0.181209	0.181209	0.100953	0.0506087	0.000214779	0.673785	prt3857	Balanced
0.002088	0.002088	0.0349265	0.00610907	0.000214779	0.297715	prt3784	Balanced
0.000982714	0.000982714	0.0137866	0.010656	0.000214779	0.266634	prt3826	Balanced
0.0766573	0.0766573	0.0137866	0.000127922	0.0182148	0.460174	prt3824	Balanced
0.002088	0.002088	0.0327197	0.00685206	0.000214779	0.638792	prt3801	Balanced
0.002088	0.002088	0.00190145	0.206331	0.000214779	0.291249	prt3800	Balanced
0.0724929	0.0724929	0.145874	0.0765956	0.000214779	1.13821	prt380	Balanced
12.8008	12.8008	11.4716	11.9808	13.5771	3.65621	prt38	Balanced
0.00881043	0.00881043	0.519966	0.143052	0.000214779	0.437748	prt3799	Balanced
0.0583717	0.0583717	0.0118218	0.00610907	0.000214779	1.11553	prt3798	Balanced
0.00737296	0.00737296	0.212341	0.156927	0.000214779	0.972089	prt3797	Balanced
0.002088	0.002088	0.0818076	0.0364606	0.000214779	0.639063	prt3796	Balanced
0.0173145	0.0173145	0.00366536	0.040211	0.000214779	0.498319	prt3795	Balanced
0.041701	0.041701	0.0540254	0.0259551	0.000214779	0.679626	prt3794	Balanced
0.002088	0.002088	0.0029332	0.0468867	0.000214779	0.287398	prt3793	Balanced
0.282375	0.282375	0.0987187	0.0781693	0.209075	1.60786	prt3792	Balanced
0.181209	0.181209	0.553676	0.0682038	0.000214779	1.31194	prt3791	Balanced
0.0201877	0.0201877	0.0200948	0.0176003	0.000214779	0.397346	prt3790	Balanced
0.044556	0.044556	0.0137866	0.00986967	0.000214779	0.504249	prt379	Balanced
0.00193943	0.00193943	0.0154992	0.00590937	0.000214779	0.382322	prt3789	Balanced
0.00947949	0.00947949	0.00593053	0.0403025	0.000214779	0.365046	prt3788	Balanced
0.0559545	0.0559545	0.0116809	0.0126259	0.000214779	0.500798	prt3787	Balanced
0.00947949	0.00947949	0.144501	0.130671	0.000214779	0.916101	prt3786	Balanced
0.0766573	0.0766573	0.0221176	0.00685206	0.000214779	1.11489	prt3802	Balanced
0.101477	0.101477	0.0154992	0.000127922	0.0182148	0.899996	prt3803	Balanced
0.0345417	0.0345417	0.138026	0.0110217	0.000214779	1.10938	prt3804	Balanced
0.0344217	0.0344217	0.0116809	0.0132433	0.000214779	0.376465	prt3805	Balanced
0.0172647	0.0172647	0.0215593	0.0449648	0.000214779	0.677912	prt3823	Balanced
0.00830382	0.00830382	0.0166565	0.000127922	0.000214779	0.576278	prt3822	Balanced
0.0435505	0.0435505	0.0757428	0.0176003	0.000214779	2.46182	prt3821	Balanced
0.002088	0.002088	0.00556817	0.0176003	0.000214779	0.457495	prt3820	Balanced
0.00947949	0.00947949	0.0125798	0.0278253	0.000214779	0.464351	prt382	Balanced
0.14703	0.14703	0.0367074	0.00610907	0.11639	0.864296	prt3819	Balanced
0.135686	0.135686	0.124809	0.0728547	0.11639	1.47675	prt3818	Balanced
0.000617941	0.000617941	0.0743267	0.0327509	0.000214779	0.339684	prt3817	Balanced
0.454554	0.454554	0.122008	0.113775	0.392054	1.21387	prt3816	Balanced
0.0937179	0.0937179	0.0166565	0.00401677	0.0319251	0.632158	prt3825	Balanced
0.579328	0.579328	0.361853	0.162551	0.795412	1.03444	prt3815	Balanced
0.0492917	0.0492917	0.0116809	0.0120184	0.000214779	0.746408	prt3813	Balanced
0.00881043	0.00881043	0.0166565	0.00685206	0.000214779	0.448469	prt3812	Balanced
0.101477	0.101477	0.0327197	0.000127922	0.0594607	0.628546	prt3811	Balanced
0.0517072	0.0517072	0.0118218	0.00610907	0.0126665	0.511998	prt3810	Balanced
0.002088	0.002088	0.0118218	0.00401677	0.000214779	0.341282	prt381	Balanced
0.0834495	0.0834495	0.0333877	0.0122979	0.000214779	0.82164	prt3809	Balanced
0.0017512	0.0017512	0.0707149	0.0551013	0.00241845	0.376173	prt3808	Balanced
0.002088	0.002088	0.0118218	0.0176003	0.0158188	0.399388	prt3807	Balanced
0.002088	0.002088	0.00145854	0.367621	0.000214779	0.261519	prt3806	Balanced
0.006548	0.006548	0.113205	0.0110217	0.000214779	0.419506	prt3814	Balanced
0.00457938	0.00457938	0.0327197	0.00667582	0.000214779	0.505237	prt4373	Balanced
0.0302308	0.0302308	0.0565382	0.039533	0.000214779	0.518572	prt4035	Balanced
0.035858	0.035858	0.0325585	0.0110217	0.000214779	0.418306	prt4037	Balanced
0.0615931	0.0615931	0.0183648	0.0176003	0.0274838	0.831592	prt4266	Balanced
0.0309672	0.0309672	0.0357587	0.0166867	0.000214779	0.784699	prt4265	Balanced
0.0400468	0.0400468	0.0440603	0.0176003	0.0182148	0.390649	prt4264	Balanced
0.0112916	0.0112916	0.0089171	0.0279144	0.000214779	0.34782	prt4263	Balanced
0.00947949	0.00947949	0.0125858	0.0176003	0.000214779	0.426234	prt4262	Balanced
0.00457938	0.00457938	0.0118218	0.0154091	0.000214779	0.535394	prt4261	Balanced
0.0345417	0.0345417	0.0089171	0.035214	0.000214779	0.956081	prt4260	Balanced
0.00737296	0.00737296	0.0111518	0.0094765	0.000214779	0.481531	prt426	Balanced
0.12519	0.12519	0.144501	0.0288694	0.235399	0.902803	prt4259	Balanced
0.138758	0.138758	0.0489114	0.00610907	0.0745538	0.787165	prt4258	Balanced
0.0724976	0.0724976	0.0327197	0.00339369	0.0594607	0.794737	prt4257	Balanced
0.136299	0.136299	0.0277976	0.0122979	0.0763745	0.703582	prt4256	Balanced
0.00881043	0.00881043	0.24186	0.0126259	0.000214779	0.603215	prt4255	Balanced
0.0265273	0.0265273	0.0170771	0.00667582	0.000214779	0.434089	prt4254	Balanced
0.18503	0.18503	0.142684	0.0506087	0.00495694	0.915079	prt4253	Balanced
0.00830382	0.00830382	0.00762212	0.0106967	0.000214779	0.646951	prt4252	Balanced
0.00632734	0.00632734	0.0154558	0.00610907	0.000214779	0.289528	prt4251	Balanced
0.00457938	0.00457938	0.0234469	0.000127922	0.000214779	0.390204	prt4250	Balanced
0.00500068	0.00500068	0.0221176	0.0110217	0.000214779	0.706113	prt425	Balanced
0.002088	0.002088	0.00276768	0.0541311	0.000214779	0.784017	prt4267	Balanced
0.00737296	0.00737296	0.00558706	0.0166867	0.000214779	0.409897	prt4249	Balanced
0.169503	0.169503	0.0409087	0.0110217	0.0692119	0.898398	prt4268	Balanced
0.119569	0.119569	0.0234469	0.00685206	0.0616678	0.661424	prt427	Balanced
0.0089579	0.0089579	0.00190145	0.105344	0.000214779	0.248726	prt4287	Balanced
0.002088	0.002088	0.0137866	0.00950581	0.000214779	0.35636	prt4286	Balanced
0.0220617	0.0220617	0.106747	0.0839763	0.000214779	0.394486	prt4285	Balanced
0.0105685	0.0105685	0.0137866	0.0010651	0.000214779	0.507212	prt4284	Balanced
0.285358	0.285358	0.125587	0.0176003	0.18055	1.22936	prt4283	Balanced
0.245267	0.245267	0.06216	0.000127922	0.0721186	0.714736	prt4282	Balanced
0.0326917	0.0326917	0.0221176	0.010512	0.000214779	0.852579	prt4281	Balanced
0.362764	0.362764	0.424288	0.10967	0.0703368	1.57035	prt4280	Balanced
0.002088	0.002088	0.0327197	0.0129207	0.000214779	0.405496	prt428	Balanced
0.000982714	0.000982714	0.0137866	0.000127922	0.000214779	0.316246	prt4279	Balanced
0.520897	0.520897	0.228397	0.196067	0.307324	2.55852	prt4278	Balanced
0.0754921	0.0754921	0.88262	0.9932	0.000214779	0.68059	prt4277	Balanced
0.0298521	0.0298521	0.0436551	0.021227	0.000214779	0.665829	prt4276	Balanced
0.134205	0.134205	0.0302282	0.0169907	0.0800516	0.856369	prt4275	Balanced
0.0239574	0.0239574	0.0221176	0.00401677	0.000214779	0.631105	prt4274	Balanced
0.0766573	0.0766573	0.0681598	0.00667985	0.000214779	0.745256	prt4273	Balanced
0.286076	0.286076	0.112434	0.00339369	0.25243	1.05275	prt4272	Balanced
0.00947949	0.00947949	0.0200678	0.0100637	0.000214779	0.804659	prt4271	Balanced
0.002088	0.002088	0.00190145	0.15193	0.000214779	0.213175	prt4270	Balanced
0.00947949	0.00947949	0.0111518	0.00685206	0.000214779	0.28629	prt4269	Balanced
0.555351	0.555351	0.186247	0.0161742	0.000214779	1.78724	prt4248	Balanced
0.0327551	0.0327551	0.00587008	0.0176003	0.000214779	0.434838	prt4247	Balanced
0.451328	0.451328	0.145189	0.0751348	0.32423	2.42862	prt4246	Balanced
0.0201877	0.0201877	0.476339	0.426267	0.000214779	0.88371	prt4223	Balanced
0.0766573	0.0766573	0.0170771	0.000127922	0.024955	1.15116	prt4222	Balanced
0.002088	0.002088	0.0221176	0.000266811	0.000214779	0.25337	prt4221	Balanced
0.00947949	0.00947949	0.00558706	0.0176003	0.000214779	0.288764	prt4220	Balanced
0.108546	0.108546	0.046945	0.00157418	0.0255616	0.620029	prt422	Balanced
0.172493	0.172493	0.0409087	0.0176003	0.114854	1.04022	prt4219	Balanced
0.00192189	0.00192189	0.0565382	0.0240977	0.000214779	0.467559	prt4218	Balanced
0.0984218	0.0984218	0.0207386	0.00590937	0.0409655	0.924486	prt4217	Balanced
0.0752184	0.0752184	0.0262149	0.00590937	0.0594607	0.491045	prt4216	Balanced
0.037437	0.037437	0.0137866	0.000127922	0.000214779	0.57841	prt4215	Balanced
0.002088	0.002088	0.0409087	0.0176003	0.000214779	0.436016	prt4214	Balanced
0.00947949	0.00947949	0.0118218	0.000127922	0.000214779	0.566293	prt4213	Balanced
0.148858	0.148858	0.0562843	0.0467648	0.114185	0.987916	prt4212	Balanced
0.00947949	0.00947949	0.00190145	0.0815471	0.000214779	0.480412	prt4211	Balanced
0.00830382	0.00830382	0.0818076	0.00685206	0.000214779	0.778438	prt4210	Balanced
0.0766573	0.0766573	0.0565382	0.0240977	0.0347862	0.780786	prt421	Balanced
0.0187951	0.0187951	0.00514156	0.063995	0.000214779	0.525696	prt4209	Balanced
0.00947949	0.00947949	0.00509648	0.0279899	0.000214779	0.315767	prt4208	Balanced
0.002088	0.002088	0.0236802	0.00869884	0.000214779	0.554376	prt4207	Balanced
0.00248732	0.00248732	0.0327197	0.000127922	0.000214779	0.338159	prt4224	Balanced
0.380071	0.380071	0.0780926	0.0327509	0.0769123	0.75594	prt4225	Balanced
0.002088	0.002088	0.00822281	0.0160558	0.000214779	0.267806	prt4226	Balanced
0.002088	0.002088	0.0941937	0.049921	0.000214779	0.426964	prt4227	Balanced
0.00415478	0.00415478	0.0118218	0.0176003	0.000214779	0.338785	prt4245	Balanced
0.0697857	0.0697857	0.0221176	0.00986967	0.000214779	2.3009	prt4244	Balanced
0.0281383	0.0281383	0.00509648	0.0224283	0.000214779	0.455643	prt4243	Balanced
0.000617941	0.000617941	0.00145854	0.153992	0.000214779	0.22892	prt4242	Balanced
0.035858	0.035858	0.126948	0.049921	0.000214779	0.530239	prt4241	Balanced
0.002088	0.002088	0.00190145	0.117933	0.000214779	0.190067	prt4240	Balanced
0.0661725	0.0661725	0.0118218	0.00918066	0.000214779	0.689317	prt424	Balanced
0.0281383	0.0281383	0.00509648	0.0195748	0.000214779	0.932953	prt4239	Balanced
0.148712	0.148712	0.0221176	0.000127922	0.000214779	0.649556	prt4238	Balanced
0.000295235	0.000295235	0.0565382	0.0327509	0.000214779	0.287342	prt4288	Balanced
0.14703	0.14703	0.0565382	0.00487758	0.0825104	1.98954	prt4237	Balanced
0.00947949	0.00947949	0.00840972	0.0852428	0.000214779	0.357476	prt4235	Balanced
0.0270203	0.0270203	0.0118218	0.23177	0.000214779	0.840687	prt4234	Balanced
0.136299	0.136299	0.158274	0.113775	0.0286997	0.671391	prt4233	Balanced
0.0637659	0.0637659	0.0127851	0.00610907	0.0132744	0.667106	prt4232	Balanced
0.0150913	0.0150913	0.00929517	0.0563769	0.000214779	0.611243	prt4231	Balanced
0.16574	0.16574	0.0357587	0.0177244	0.109998	1.05886	prt4230	Balanced
0.000982714	0.000982714	0.00509648	0.0891936	0.000214779	0.249238	prt423	Balanced
0.342099	0.342099	0.0941937	0.0781693	0.204479	0.97326	prt4229	Balanced
0.00415478	0.00415478	0.0277976	0.00667582	0.000214779	0.396831	prt4228	Balanced
0.00528688	0.00528688	0.066321	0.0576083	0.000214779	0.640329	prt4236	Balanced
0.002088	0.002088	0.00593053	0.0122979	0.000214779	0.252877	prt4289	Balanced
0.0221693	0.0221693	0.0565382	0.0440143	0.000214779	0.599576	prt429	Balanced
0.002088	0.002088	0.00327739	0.0364606	0.000214779	0.207421	prt4290	Balanced
0.0363372	0.0363372	0.0118218	0.0728547	0.000214779	0.654942	prt435	Balanced
0.002088	0.002088	0.000272857	1.28025	0.000214779	0.222373	prt4349	Balanced
0.0119217	0.0119217	0.0276138	0.00610907	0.000214779	0.872752	prt4348	Balanced
0.108052	0.108052	0.0565382	0.0327509	0.000214779	0.595347	prt4347	Balanced
0.00457938	0.00457938	0.00242366	0.0488262	0.000214779	0.336539	prt4346	Balanced
0.0159669	0.0159669	0.0221176	0.00590937	0.000214779	0.505701	prt4345	Balanced
0.00947949	0.00947949	0.00385734	0.156671	0.000214779	0.358982	prt4344	Balanced
0.00881043	0.00881043	0.0154992	0.00590937	0.000214779	0.397514	prt4343	Balanced
0.14323	0.14323	0.0356659	0.0126259	0.0601653	1.19291	prt4342	Balanced
0.0150913	0.0150913	0.00811674	0.0126259	0.000214779	0.360077	prt4341	Balanced
0.112206	0.112206	0.0200678	0.00685206	0.0453437	1.12012	prt4340	Balanced
0.0400468	0.0400468	0.0221176	0.00986967	0.000214779	1.13264	prt434	Balanced
0.741463	0.741463	0.379494	0.241762	0.857412	0.908966	prt4339	Balanced
0.000940081	0.000940081	0.0405419	0.0177244	0.000214779	0.364904	prt4338	Balanced
0.237218	0.237218	0.122739	0.0446861	0.16812	1.58583	prt4337	Balanced
0.500965	0.500965	0.144501	0.130671	0.481105	1.04434	prt4336	Balanced
0.0102505	0.0102505	0.0155295	0.000127922	0.000214779	0.410852	prt4335	Balanced
0.000982714	0.000982714	0.0562843	0.0281847	0.000214779	0.321546	prt4334	Balanced
0.0766573	0.0766573	0.233952	0.0807096	0.000214779	0.608756	prt4333	Balanced
0.130342	0.130342	0.0234469	0.0122979	0.0594607	0.944305	prt4350	Balanced
0.0972744	0.0972744	0.126192	0.0874966	0.00533313	0.56888	prt4351	Balanced
0.0150913	0.0150913	0.126948	0.11888	0.000214779	0.456243	prt4352	Balanced
0.0716582	0.0716582	0.56922	0.169846	0.000214779	0.984494	prt4353	Balanced
0.002088	0.002088	0.00366536	0.169846	0.000214779	0.258018	prt4371	Balanced
0.002088	0.002088	0.00556817	0.0240977	0.000214779	0.247873	prt4370	Balanced
0.0325538	0.0325538	0.0137866	0.0110217	0.00189273	0.418543	prt437	Balanced
0.115939	0.115939	0.0357587	0.00685206	0.0304115	0.864556	prt4369	Balanced
0.0201877	0.0201877	0.0116809	0.0380779	0.000214779	0.516706	prt4368	Balanced
0.0725565	0.0725565	0.0154992	0.000127922	0.000214779	0.857599	prt4367	Balanced
0.121206	0.121206	0.0773389	0.0447209	0.000214779	1.03829	prt4366	Balanced
0.0520888	0.0520888	0.0118218	0.0122979	0.000214779	1.08845	prt4365	Balanced
0.138758	0.138758	0.0318083	0.00401677	0.0375807	2.35904	prt4364	Balanced
0.0400468	0.0400468	0.00998457	0.0166867	0.000214779	0.531724	prt4332	Balanced
0.107524	0.107524	0.0218117	0.00918066	0.0524262	0.845898	prt4363	Balanced
0.613954	0.613954	0.522821	0.0603467	0.0804726	1.11458	prt4361	Balanced
0.00457938	0.00457938	0.0118218	0.000127922	0.000214779	0.781998	prt4360	Balanced
0.002088	0.002088	0.00366536	0.132562	0.000214779	0.318825	prt436	Balanced
0.0337619	0.0337619	0.0777627	0.0487726	0.000214779	0.445434	prt4359	Balanced
0.0342554	0.0342554	0.0137866	0.00667582	0.000214779	0.480054	prt4358	Balanced
0.11694	0.11694	0.0581233	0.0249151	0.00802842	1.30023	prt4357	Balanced
0.0273897	0.0273897	0.013235	0.000127922	0.000214779	0.507102	prt4356	Balanced
0.0337619	0.0337619	0.0327197	0.0110881	0.000214779	0.600976	prt4355	Balanced
0.00573375	0.00573375	0.0183648	0.0299624	0.000214779	0.279573	prt4354	Balanced
0.002088	0.002088	0.0200678	0.00610907	0.000214779	0.349052	prt4362	Balanced
0.00947949	0.00947949	0.0357587	0.0126259	0.000214779	0.588387	prt4206	Balanced
0.0526228	0.0526228	0.21101	0.10678	0.000214779	0.76319	prt4331	Balanced
0.12519	0.12519	0.465999	0.391888	0.000214779	1.20749	prt433	Balanced
0.0766573	0.0766573	0.0120573	0.00986967	0.000214779	1.0606	prt4307	Balanced
0.00632734	0.00632734	0.119461	0.0660183	0.000214779	0.38675	prt4306	Balanced
0.714133	0.714133	0.759507	0.391888	0.0319251	1.39182	prt4305	Balanced
0.00947949	0.00947949	0.106747	0.0486663	0.000214779	0.394318	prt4304	Balanced
0.0342554	0.0342554	0.0274844	0.0122979	0.000214779	0.651039	prt4303	Balanced
0.002088	0.002088	0.0154992	0.000127922	0.000214779	0.463763	prt4302	Balanced
0.0344217	0.0344217	0.0818076	0.063946	0.000214779	0.516004	prt4301	Balanced
0.0331776	0.0331776	0.0118218	0.186506	0.000214779	0.731293	prt4300	Balanced
0.0766573	0.0766573	0.225789	0.105765	0.000214779	0.513458	prt430	Balanced
9.32323	9.32323	9.85776	10.3029	2.72707	5.22264	prt43	Balanced
0.0591885	0.0591885	0.130059	0.121329	0.000214779	0.947687	prt4299	Balanced
0.0417421	0.0417421	0.0183648	0.000127922	0.000214779	0.778572	prt4298	Balanced
0.193092	0.193092	0.214749	0.1262	0.000214779	1.59561	prt4297	Balanced
0.002088	0.002088	0.0876865	0.0559112	9.65089e-05	0.463885	prt4296	Balanced
0.0639735	0.0639735	0.0440603	0.0176003	0.000214779	0.779524	prt4295	Balanced
0.0456531	0.0456531	0.0104336	0.00685206	0.000214779	0.609622	prt4294	Balanced
0.0302308	0.0302308	0.00558706	0.0240977	0.000214779	0.372832	prt4293	Balanced
0.00710315	0.00710315	0.0818076	0.0177244	0.000214779	0.738083	prt4292	Balanced
0.0504091	0.0504091	0.0116809	0.00610907	0.000214779	0.504331	prt4291	Balanced
0.00253296	0.00253296	0.0221176	0.0122979	0.000214779	0.323171	prt4308	Balanced
0.00457938	0.00457938	0.102872	0.0446861	0.000214779	0.332993	prt4309	Balanced
0.00253296	0.00253296	0.00145854	0.161327	0.000214779	0.218247	prt431	Balanced
0.00947949	0.00947949	0.0357587	0.088998	0.000214779	0.383892	prt4310	Balanced
0.0112916	0.0112916	0.0796783	0.0728547	0.000214779	0.501766	prt4329	Balanced
0.00830382	0.00830382	0.00529394	0.0855487	0.000214779	0.371459	prt4328	Balanced
0.0409963	0.0409963	0.246222	0.181029	0.000214779	0.946004	prt4327	Balanced
0.00457938	0.00457938	0.126948	0.0506087	0.000214779	0.454574	prt4326	Balanced
0.00457938	0.00457938	0.16321	0.0781693	0.000214779	0.482864	prt4325	Balanced
0.319293	0.319293	0.105256	0.0934583	0.36227	1.33375	prt4324	Balanced
0.00328111	0.00328111	0.00190145	0.0893269	0.000214779	0.463395	prt4323	Balanced
0.660573	0.660573	0.21101	0.185209	0.629719	2.006	prt4322	Balanced
0.0296636	0.0296636	0.0137866	0.0668213	0.000214779	0.638428	prt4321	Balanced
0.000940081	0.000940081	0.00593053	0.0563847	0.000214779	0.397873	prt4330	Balanced
0.0265273	0.0265273	0.0111518	0.0176003	0.000214779	0.69837	prt4320	Balanced
0.00830382	0.00830382	0.0466301	0.0154091	0.000214779	0.710707	prt4319	Balanced
0.00848036	0.00848036	0.00190145	0.0903102	0.000214779	0.30388	prt4318	Balanced
0.00848036	0.00848036	0.0137866	0.022929	0.000214779	0.258397	prt4317	Balanced
0.0724976	0.0724976	0.0777219	0.0506087	0.000214779	0.753559	prt4316	Balanced
0.002088	0.002088	0.00385734	0.0807096	0.000214779	0.285768	prt4315	Balanced
0.192666	0.192666	0.0484388	0.0177244	0.120824	1.00313	prt4314	Balanced
0.0326917	0.0326917	0.0614754	0.035214	0.000214779	0.439823	prt4313	Balanced
0.0889706	0.0889706	0.0221176	0.000127922	0.000214779	1.02356	prt4312	Balanced
0.00947949	0.00947949	0.00529394	0.0279899	0.000214779	0.300852	prt4311	Balanced
0.002088	0.002088	0.00190145	0.0848021	0.000214779	0.246833	prt432	Balanced
0.00457938	0.00457938	0.0818076	0.0176003	0.000214779	0.444948	prt4205	Balanced
0.0456531	0.0456531	0.0118218	0.00986967	0.00715497	0.668345	prt4204	Balanced
0.207877	0.207877	0.449951	0.0176003	0.000214779	0.823815	prt4203	Balanced
0.00991986	0.00991986	0.0221176	0.00986967	0.000214779	0.398872	prt4097	Balanced
0.002088	0.002088	0.0118218	0.035214	0.000214779	0.352989	prt4096	Balanced
0.002088	0.002088	0.00190145	0.16941	0.000214779	0.368126	prt4095	Balanced
0.0449273	0.0449273	0.0116809	0.0122979	0.000214779	0.472625	prt4094	Balanced
0.0135023	0.0135023	0.00190145	0.0728547	0.000214779	0.316467	prt4093	Balanced
0.0344217	0.0344217	0.0357587	0.0122979	0.0227414	0.589805	prt4092	Balanced
0.0526918	0.0526918	0.0116809	0.0126259	0.000214779	0.45806	prt4091	Balanced
0.0972744	0.0972744	0.0221176	0.0148033	0.0351516	1.07085	prt4090	Balanced
0.00947949	0.00947949	0.0200678	0.010656	0.000214779	0.500358	prt409	Balanced
0.130258	0.130258	0.0349265	0.00610907	0.0586442	0.940955	prt4089	Balanced
0.0686297	0.0686297	0.0565382	0.0327509	0.029404	0.862195	prt4088	Balanced
0.00947949	0.00947949	0.00638625	0.0176003	0.000214779	0.422952	prt4087	Balanced
0.002088	0.002088	0.094958	0.0637356	0.000214779	0.377547	prt4086	Balanced
0.0892086	0.0892086	0.0346777	0.0243643	0.0190094	0.927149	prt4085	Balanced
0.002088	0.002088	0.00386962	0.241957	0.000214779	0.314301	prt4084	Balanced
0.0963999	0.0963999	0.0466876	0.0281847	0.000214779	0.554114	prt4083	Balanced
0.00164778	0.00164778	0.0995232	0.000127922	0.000214779	0.448602	prt4082	Balanced
0.00947949	0.00947949	0.00190145	0.129335	0.000214779	0.355214	prt4081	Balanced
0.00947949	0.00947949	0.0908002	0.0176003	0.000214779	0.402935	prt4080	Balanced
0.002088	0.002088	0.0256292	0.00339369	0.000214779	0.360962	prt4098	Balanced
0.00463653	0.00463653	0.0116809	0.0154091	0.000214779	0.246722	prt4099	Balanced
13.4342	13.4342	12.4768	12.9674	14.7274	4.24667	prt41	Balanced
0.387103	0.387103	0.160964	0.0638643	0.345805	1.71073	prt410	Balanced
0.112104	0.112104	0.0221176	0.000127922	0.0342199	0.483148	prt4118	Balanced
0.0512748	0.0512748	0.010659	0.00674801	0.000214779	0.529436	prt4117	Balanced
0.0150913	0.0150913	0.0116809	0.00462379	0.000214779	0.38881	prt4116	Balanced
0.112046	0.112046	0.0207386	0.00401677	0.0304115	1.09016	prt4115	Balanced
0.002088	0.002088	0.000737816	0.32651	0.000214779	0.205199	prt4114	Balanced
0.0644166	0.0644166	0.0125858	0.000127922	0.0146029	0.565056	prt4113	Balanced
0.0220617	0.0220617	0.00700561	0.0169907	0.000214779	0.422125	prt4112	Balanced
0.0337619	0.0337619	0.0118218	0.0728547	0.000214779	0.563661	prt4111	Balanced
0.00500068	0.00500068	0.0125858	0.000127922	0.000214779	0.368648	prt4110	Balanced
0.000617941	0.000617941	0.00509648	0.0492256	9.65089e-05	0.199504	prt408	Balanced
0.00310595	0.00310595	0.000737816	0.348109	0.000214779	0.243221	prt411	Balanced
0.002088	0.002088	0.0118218	0.0327509	0.000214779	0.391486	prt4108	Balanced
0.0053677	0.0053677	0.00134966	1.04316	0.000214779	0.287571	prt4107	Balanced
0.0102505	0.0102505	0.00558706	0.116052	0.000214779	0.456752	prt4106	Balanced
0.00881043	0.00881043	0.0325585	0.0176003	0.000214779	0.956965	prt4105	Balanced
0.000792763	0.000792763	0.00638625	0.0122979	0.000214779	0.217983	prt4104	Balanced
0.0102505	0.0102505	0.0546855	0.00986967	0.000214779	0.714046	prt4103	Balanced
0.00248732	0.00248732	0.0036916	0.0848021	0.000214779	0.422353	prt4102	Balanced
0.002088	0.002088	0.0125798	0.000127922	0.000214779	0.240007	prt4101	Balanced
0.00253296	0.00253296	0.13799	0.0795544	0.000214779	0.835613	prt4100	Balanced
0.00737296	0.00737296	0.0221176	0.00986967	0.000214779	0.319144	prt4109	Balanced
0.0398393	0.0398393	0.0200678	0.00610907	0.000214779	0.661611	prt4119	Balanced
0.0754921	0.0754921	0.0137866	0.000127922	0.024955	0.732679	prt4079	Balanced
0.00947949	0.00947949	0.00190145	0.600582	0.000214779	0.324544	prt4077	Balanced
0.0281383	0.0281383	0.0155295	0.00610907	0.000214779	0.47512	prt4054	Balanced
0.00193943	0.00193943	0.0179361	0.00610907	0.000214779	0.276481	prt4053	Balanced
0.0406976	0.0406976	0.0357587	0.0110217	0.000214779	0.869597	prt4052	Balanced
0.0159327	0.0159327	0.00529394	0.327336	0.000214779	0.554363	prt4051	Balanced
0.0734458	0.0734458	0.0565382	0.0281847	0.0524262	0.645564	prt4050	Balanced
0.0281383	0.0281383	0.139048	0.128852	0.000214779	1.22516	prt405	Balanced
0.0201877	0.0201877	0.00479186	0.0281847	0.000214779	0.412758	prt4049	Balanced
0.0236938	0.0236938	0.0206537	0.00685206	0.000214779	0.439108	prt4048	Balanced
0.0856929	0.0856929	0.0153368	0.000127922	0.015809	0.555163	prt4047	Balanced
0.00737296	0.00737296	0.00174876	0.3055	0.000214779	0.350992	prt4046	Balanced
0.00737296	0.00737296	0.00366536	0.0751348	0.000214779	0.324254	prt4045	Balanced
0.00189912	0.00189912	0.00593053	0.0169907	0.000214779	0.243202	prt4044	Balanced
0.0805118	0.0805118	0.0409087	0.0176003	0.00267298	0.880558	prt4043	Balanced
0.0140257	0.0140257	0.00822281	0.010656	0.000214779	0.450278	prt4042	Balanced
0.002088	0.002088	0.00134966	0.171755	0.000214779	0.233263	prt4041	Balanced
0.00947949	0.00947949	0.0299076	0.00610907	0.000214779	0.356632	prt4040	Balanced
0.0512748	0.0512748	0.0114144	0.0110217	0.000214779	0.883733	prt404	Balanced
0.028189	0.028189	0.0154992	0.0122979	0.000214779	0.676772	prt4039	Balanced
0.00881043	0.00881043	0.00190145	0.10967	0.000214779	0.343287	prt4038	Balanced
0.212307	0.212307	0.139215	0.00590937	0.0839237	0.835402	prt4055	Balanced
0.0615931	0.0615931	0.0256292	0.00610907	0.00533313	0.614374	prt4056	Balanced
0.00947949	0.00947949	0.0565382	0.0275851	0.000214779	0.580163	prt4057	Balanced
0.0136062	0.0136062	0.0118218	0.0228461	0.000214779	0.649021	prt4058	Balanced
0.00881043	0.00881043	0.00190145	0.261616	0.000214779	0.390406	prt4076	Balanced
0.0400468	0.0400468	0.0173222	0.063001	0.000214779	1.08166	prt4075	Balanced
0.00848036	0.00848036	0.0565382	0.0327509	0.000214779	0.756119	prt4074	Balanced
0.00573375	0.00573375	0.00558706	0.0176003	0.000214779	0.44109	prt4073	Balanced
0.00039066	0.00039066	0.150782	0.0176003	9.65089e-05	0.604548	prt4072	Balanced
0.00428402	0.00428402	0.0118218	0.000127922	0.000214779	0.354983	prt4071	Balanced
0.107524	0.107524	0.0183648	0.00354384	0.0306639	1.36526	prt4070	Balanced
0.035858	0.035858	0.122739	0.116052	0.000214779	0.915393	prt407	Balanced
0.212307	0.212307	0.0565382	0.049921	0.188499	0.719162	prt4069	Balanced
0.530398	0.530398	0.150782	0.116052	0.363278	0.819183	prt4078	Balanced
0.00881043	0.00881043	0.0111518	0.0126259	0.000214779	0.331254	prt4068	Balanced
0.136584	0.136584	0.0262149	0.0111436	0.0616678	0.638027	prt4066	Balanced
0.0517072	0.0517072	0.0327197	0.00157418	0.000214779	0.525776	prt4065	Balanced
0.002088	0.002088	0.372551	0.130671	0.000214779	0.525415	prt4064	Balanced
0.002088	0.002088	0.0154558	0.000127922	0.000214779	0.465298	prt4063	Balanced
0.00737296	0.00737296	0.0743267	0.0176003	0.000214779	0.546146	prt4062	Balanced
0.002088	0.002088	0.00509648	0.0236006	0.000214779	0.33517	prt4061	Balanced
0.0017512	0.0017512	0.00760973	0.0154091	0.000214779	0.24412	prt4060	Balanced
0.00947949	0.00947949	0.0118218	0.000127922	0.000214779	0.380179	prt406	Balanced
0.0220617	0.0220617	0.00558706	0.0414656	0.000214779	0.381554	prt4059	Balanced
0.0150913	0.0150913	0.0154992	0.00610907	0.000214779	0.885871	prt4067	Balanced
0.182718	0.182718	0.112434	0.040211	0.161384	1.42034	prt4036	Balanced
0.0781959	0.0781959	0.0221176	0.00685206	0.000214779	0.498351	prt412	Balanced
0.0201877	0.0201877	0.00558706	0.035214	0.000214779	0.528299	prt4121	Balanced
0.00457938	0.00457938	0.00145854	0.206331	0.000214779	0.239785	prt4181	Balanced
0.0270203	0.0270203	0.0200678	0.000127922	0.000214779	0.395833	prt4180	Balanced
0.00253296	0.00253296	0.00587008	0.0126259	0.000214779	0.348849	prt418	Balanced
0.0150913	0.0150913	0.0029332	0.040211	0.000214779	0.40535	prt4179	Balanced
0.0376744	0.0376744	0.0118218	0.0176003	0.000214779	0.496195	prt4178	Balanced
0.0150913	0.0150913	0.0116809	0.0506087	0.000214779	0.845933	prt4177	Balanced
0.0958157	0.0958157	0.191703	0.0146886	0.000214779	0.614282	prt4176	Balanced
0.386433	0.386433	0.142684	0.0541311	0.156436	1.56249	prt4175	Balanced
0.386433	0.386433	0.132953	0.0517918	0.309092	2.01107	prt4174	Balanced
0.00947949	0.00947949	0.00558706	0.0781693	0.000214779	0.312136	prt4173	Balanced
0.0105685	0.0105685	0.0116809	0.0132433	0.000214779	0.47648	prt4172	Balanced
0.002088	0.002088	0.563268	0.324891	0.000214779	0.473298	prt4171	Balanced
0.00457938	0.00457938	0.00811674	0.0728547	0.000214779	0.442932	prt4170	Balanced
0.724585	0.724585	0.23175	0.153992	0.407662	1.12746	prt417	Balanced
0.0106735	0.0106735	0.0256292	0.00685206	0.000214779	0.393917	prt4169	Balanced
0.0360608	0.0360608	0.00700561	0.00986967	0.000214779	0.803986	prt4168	Balanced
0.002088	0.002088	0.0221176	0.0122979	0.0158188	0.294743	prt4167	Balanced
0.00457938	0.00457938	0.0327197	0.0176003	0.000214779	0.344019	prt4166	Balanced
0.0294087	0.0294087	0.0127851	0.00590937	0.000214779	0.354528	prt4165	Balanced
0.112206	0.112206	0.0757428	0.035214	0.0447383	0.802163	prt4182	Balanced
0.002088	0.002088	0.00558706	0.0176003	0.000214779	0.289286	prt4183	Balanced
0.002088	0.002088	0.00276768	0.11888	0.000214779	0.233286	prt4184	Balanced
0.0216815	0.0216815	0.0358763	0.0110217	0.000214779	0.362734	prt4185	Balanced
0.0281383	0.0281383	0.0179361	0.00685206	0.000214779	0.861471	prt4202	Balanced
0.002088	0.002088	0.0137866	0.00986967	0.000214779	0.229792	prt4201	Balanced
0.00101575	0.00101575	0.0277976	0.0122979	0.000214779	0.910973	prt4200	Balanced
0.0112916	0.0112916	0.0116809	0.0122979	0.000214779	0.307193	prt420	Balanced
16.3729	16.3729	17.0054	16.1247	6.59498	3.40334	prt42	Balanced
0.00457938	0.00457938	0.0137866	0.000127922	0.000214779	0.309135	prt4199	Balanced
0.002088	0.002088	0.0723777	0.049921	0.000214779	0.543786	prt4198	Balanced
0.0435505	0.0435505	0.0234469	0.0176003	0.0594607	0.509974	prt4197	Balanced
0.181209	0.181209	0.319318	0.196067	0.00559059	0.983239	prt4196	Balanced
0.002088	0.002088	0.0219111	0.00610907	0.000214779	0.341844	prt4164	Balanced
0.00947949	0.00947949	0.00190145	0.127094	0.000214779	0.290852	prt4195	Balanced
0.122095	0.122095	0.0207386	0.0104441	0.0524262	1.28184	prt4193	Balanced
0.0281383	0.0281383	0.00558706	0.049921	0.000214779	0.362658	prt4192	Balanced
0.00193943	0.00193943	0.00386962	0.0364606	0.000214779	0.353816	prt4191	Balanced
0.00500068	0.00500068	0.0118218	0.00685206	0.000214779	0.29273	prt4190	Balanced
0.00830382	0.00830382	0.0154992	0.00439319	0.000214779	0.346328	prt419	Balanced
0.002088	0.002088	0.0108197	0.0102444	0.000214779	0.353317	prt4189	Balanced
0.0692344	0.0692344	0.0125858	0.000127922	0.00338314	1.00485	prt4188	Balanced
0.0150913	0.0150913	0.0183648	0.00590937	0.000214779	0.587881	prt4187	Balanced
0.276366	0.276366	0.0641296	0.0486663	0.204857	0.56599	prt4186	Balanced
0.002088	0.002088	0.00190145	0.164604	0.000214779	0.224016	prt4194	Balanced
0.0265273	0.0265273	0.00637745	0.0459304	0.000214779	0.34864	prt4120	Balanced
0.00947949	0.00947949	0.00822281	0.0122979	0.000214779	0.30786	prt4163	Balanced
0.00800328	0.00800328	0.00190145	0.105396	0.000214779	0.366756	prt4161	Balanced
0.0410822	0.0410822	0.105248	0.0304398	0.000214779	0.637424	prt4139	Balanced
0.00881043	0.00881043	0.00190145	0.140578	0.000214779	0.402345	prt4138	Balanced
0.002088	0.002088	0.0447559	0.0281847	0.000214779	0.278572	prt4137	Balanced
0.0187951	0.0187951	0.00558706	0.0281847	0.000214779	0.477132	prt4136	Balanced
0.222467	0.222467	0.0742874	0.0584732	0.221987	1.05453	prt4135	Balanced
0.0166684	0.0166684	0.00529394	0.11268	0.000214779	0.423197	prt4134	Balanced
0.000617941	0.000617941	0.0118218	0.0154091	0.000214779	0.245553	prt4133	Balanced
0.00947949	0.00947949	0.00276768	0.0757162	0.000214779	0.65863	prt4132	Balanced
0.639576	0.639576	0.134844	0.116052	0.43086	1.61807	prt4131	Balanced
0.00737296	0.00737296	0.0029332	0.26825	0.000214779	0.237447	prt4130	Balanced
0.0193215	0.0193215	0.105258	0.0894781	0.000214779	0.780257	prt413	Balanced
0.000287943	0.000287943	0.0357587	0.0279899	0.000214779	0.49748	prt4129	Balanced
0.276366	0.276366	0.105248	0.0506087	0.333547	0.815085	prt4128	Balanced
0.0298521	0.0298521	0.0200678	0.00590937	0.000214779	0.441264	prt4127	Balanced
0.00457938	0.00457938	0.108672	0.0728547	0.000214779	0.422792	prt4126	Balanced
0.00737296	0.00737296	0.0941937	0.0839763	0.000214779	0.331828	prt4125	Balanced
0.00193943	0.00193943	0.07635	0.0122979	0.000214779	0.610721	prt4124	Balanced
0.002088	0.002088	0.0207386	0.00986967	0.000214779	0.323714	prt4123	Balanced
0.0345417	0.0345417	0.294934	0.251943	0.000214779	0.623527	prt4122	Balanced
0.235464	0.235464	0.0998818	0.0141318	0.18055	0.862504	prt414	Balanced
0.0962977	0.0962977	0.0176146	0.00667582	0.032033	1.12179	prt4140	Balanced
0.002088	0.002088	0.00190145	0.0728547	0.000214779	0.309045	prt4141	Balanced
0.000617941	0.000617941	0.0118218	0.00624436	0.000214779	0.269791	prt4142	Balanced
0.0512748	0.0512748	0.0118218	0.0195748	0.000214779	0.512597	prt4160	Balanced
0.0089579	0.0089579	0.00558706	0.0177244	0.000214779	0.398052	prt416	Balanced
0.00253296	0.00253296	0.0221176	0.000127922	0.000214779	0.385776	prt4159	Balanced
0.0344217	0.0344217	0.0274844	0.00685206	0.0219291	0.716308	prt4158	Balanced
0.0892087	0.0892087	0.0321398	0.000127922	0.0346729	1.15169	prt4157	Balanced
0.002088	0.002088	0.126769	0.0743519	0.000214779	0.380971	prt4156	Balanced
0.002088	0.002088	0.26805	0.196067	0.000214779	0.420301	prt4155	Balanced
0.238401	0.238401	0.0995232	0.0126259	0.184886	1.3419	prt4154	Balanced
0.156207	0.156207	0.0818076	0.0195748	0.0319251	0.704314	prt4153	Balanced
0.002088	0.002088	0.0218117	0.000127922	0.000214779	0.384425	prt4162	Balanced
0.0978804	0.0978804	0.105248	0.0728547	0.000214779	0.713825	prt4152	Balanced
0.0222638	0.0222638	0.00558706	0.0610137	0.000214779	0.362288	prt4150	Balanced
0.00881043	0.00881043	0.00190145	0.188965	0.000214779	0.268975	prt415	Balanced
0.0686297	0.0686297	0.0118218	0.000127922	0.00715497	0.786242	prt4149	Balanced
0.0172698	0.0172698	0.0203312	0.00986967	0.000214779	1.29421	prt4148	Balanced
0.0683524	0.0683524	0.0118218	0.002833	0.00471079	1.53663	prt4147	Balanced
0.0150913	0.0150913	0.0299076	0.0176003	0.000214779	0.429105	prt4146	Balanced
0.285358	0.285358	0.0565382	0.0415805	0.18055	1.32691	prt4145	Balanced
0.0204604	0.0204604	0.0118218	0.0781693	0.000214779	0.563776	prt4144	Balanced
0.0492917	0.0492917	0.0116809	0.0110881	0.000214779	0.60974	prt4143	Balanced
0.0244576	0.0244576	0.00556817	0.0541311	0.000214779	0.398938	prt4151	Balanced
0.0291308	0.0291308	0.0555093	0.0176003	0.000214779	0.584788	prt5048	Balanced
0.305543	0.305543	0.150782	0.0766029	0.000214779	0.913819	prt5049	Balanced
0.00830382	0.00830382	0.00276084	0.0552081	0.000214779	0.329912	prt505	Balanced
0.00947949	0.00947949	0.144501	0.0110217	0.000214779	0.375574	prt5955	Balanced
0.0281383	0.0281383	0.0036916	0.0855487	0.000214779	0.454858	prt5954	Balanced
0.359887	0.359887	0.0976566	0.0327509	0.13624	0.985374	prt5953	Balanced
0.002088	0.002088	0.0357587	0.0122979	0.000214779	0.319133	prt5952	Balanced
0.0298521	0.0298521	0.010659	0.0176003	0.000214779	0.579827	prt5951	Balanced
0.002088	0.002088	0.00822281	0.0158363	0.000214779	0.320212	prt5950	Balanced
0.134205	0.134205	0.0221176	0.00610907	0.029404	0.876669	prt595	Balanced
0.002088	0.002088	0.0327197	0.0126259	0.000214779	0.326801	prt5949	Balanced
0.00881043	0.00881043	0.104016	0.0934583	0.000214779	0.619336	prt5948	Balanced
0.002088	0.002088	0.0029332	0.0506087	0.000214779	0.32197	prt5947	Balanced
0.0089579	0.0089579	0.00190145	0.121329	0.000214779	0.252118	prt5946	Balanced
0.002088	0.002088	0.0221176	0.00685206	0.000214779	1.18205	prt5945	Balanced
0.0752045	0.0752045	0.446677	0.24986	0.000214779	0.646297	prt5944	Balanced
0.0011072	0.0011072	0.0325585	0.0126259	0.000214779	0.478689	prt5943	Balanced
0.00947949	0.00947949	0.00190145	0.0842723	0.000214779	0.443196	prt5942	Balanced
0.002088	0.002088	0.00190145	0.0839763	0.000214779	0.210489	prt5941	Balanced
0.0337619	0.0337619	0.0221176	0.00603069	0.000214779	0.351294	prt5940	Balanced
0.0754921	0.0754921	0.0535799	0.0126259	0.000214779	1.54447	prt594	Balanced
0.002088	0.002088	0.000737816	0.536374	0.000214779	0.335654	prt5939	Balanced
0.00457938	0.00457938	0.0137866	0.000127922	0.000214779	0.37965	prt5956	Balanced
0.0172698	0.0172698	0.00558706	0.105396	0.000214779	0.307869	prt5938	Balanced
0.0512748	0.0512748	0.0118218	0.0176003	0.000214779	0.521881	prt5957	Balanced
0.00947949	0.00947949	0.0565866	0.00924663	0.000214779	0.772434	prt5959	Balanced
2.0772	2.0772	1.33905	1.10915	1.176	2.75099	prt5976	Balanced
0.0270649	0.0270649	0.0221176	0.0122979	0.000214779	0.296736	prt5975	Balanced
0.0216815	0.0216815	0.00558706	0.0815611	0.000214779	0.314518	prt5974	Balanced
0.0899891	0.0899891	0.0154558	0.0166867	0.000214779	0.605516	prt5973	Balanced
0.499686	0.499686	0.687245	0.327814	0.0782141	1.33778	prt5972	Balanced
0.000792763	0.000792763	0.00054201	0.567853	0.000214779	0.216143	prt5971	Balanced
0.0511764	0.0511764	0.0118218	0.0110217	0.000214779	0.381276	prt5970	Balanced
0.0724976	0.0724976	0.0445609	0.0335738	0.000214779	0.836075	prt597	Balanced
0.143898	0.143898	0.0277976	0.0148033	0.06919	0.931584	prt5969	Balanced
0.125144	0.125144	0.0965648	0.0506087	0.0598771	1.52101	prt5968	Balanced
0.000295235	0.000295235	0.0440603	0.0327509	0.000214779	0.372861	prt5967	Balanced
0.002088	0.002088	0.00529394	0.0176003	0.000214779	0.221569	prt5966	Balanced
0.387738	0.387738	0.115124	0.0942902	0.38023	0.808876	prt5965	Balanced
0.0400468	0.0400468	0.111958	0.0110217	0.000214779	0.641312	prt5964	Balanced
0.00830382	0.00830382	0.0130241	0.00610907	0.000214779	0.65748	prt5963	Balanced
0.0317163	0.0317163	0.00558706	0.0417471	0.000214779	0.533649	prt5962	Balanced
0.276119	0.276119	0.068503	0.0504996	0.197593	1.14877	prt5961	Balanced
0.0856757	0.0856757	0.0995232	0.0728547	0.00241845	1.18223	prt5960	Balanced
0.00457938	0.00457938	0.0118218	0.00624436	0.000214779	0.312888	prt596	Balanced
0.0298521	0.0298521	0.474041	0.121329	0.000214779	0.45164	prt5958	Balanced
0.000982714	0.000982714	0.00509648	0.049921	0.000214779	0.321851	prt5937	Balanced
0.002088	0.002088	0.00479186	0.0232668	0.000214779	0.217324	prt5936	Balanced
0.000617941	0.000617941	0.0565382	0.037877	0.000214779	2.04693	prt5935	Balanced
0.00947949	0.00947949	0.0274844	0.0161742	0.000214779	0.527915	prt5912	Balanced
0.002088	0.002088	0.00145854	0.148866	0.000214779	0.242914	prt5911	Balanced
0.002088	0.002088	0.0118218	0.000266811	0.000214779	0.30024	prt5910	Balanced
0.002088	0.002088	0.00109647	0.361383	0.000214779	0.238143	prt591	Balanced
0.00947949	0.00947949	0.00558706	0.0842723	0.000214779	0.445458	prt5909	Balanced
0.00947949	0.00947949	0.0176146	0.00610907	0.000214779	0.4547	prt5908	Balanced
0.00947949	0.00947949	0.0489114	0.0281847	0.000214779	0.63857	prt5907	Balanced
0.00947949	0.00947949	0.00700561	0.0552081	0.000214779	0.333775	prt5906	Balanced
0.237156	0.237156	0.0565382	0.00590937	0.00305792	0.693574	prt5905	Balanced
0.000940081	0.000940081	0.00391732	0.035214	0.000214779	0.200214	prt5904	Balanced
0.0089579	0.0089579	0.0154992	0.000127922	0.000214779	0.483985	prt5903	Balanced
0.002088	0.002088	0.0183648	0.00610907	0.000214779	0.426062	prt5902	Balanced
0.000940081	0.000940081	0.0116809	0.00610907	0.000214779	0.287727	prt5901	Balanced
0.181209	0.181209	0.0661873	0.0506087	0.155309	1.62794	prt5900	Balanced
0.002088	0.002088	0.00529394	0.0188918	0.000214779	0.271203	prt590	Balanced
2.65635	2.65635	3.47081	2.87847	4.55246	3.37477	prt59	Balanced
0.0492917	0.0492917	0.0999228	0.0464617	0.000214779	1.53289	prt5899	Balanced
0.000617941	0.000617941	0.00558706	0.0279899	0.000214779	0.236926	prt5898	Balanced
0.00947949	0.00947949	0.00811674	0.0109566	0.000214779	0.310851	prt5897	Balanced
0.0766573	0.0766573	0.0228597	0.0122979	0.0187716	0.509316	prt5913	Balanced
0.0781959	0.0781959	0.0154558	0.00401677	0.0274838	0.781308	prt5914	Balanced
0.0426253	0.0426253	0.0154558	0.0126259	0.000214779	0.414504	prt5915	Balanced
0.0526918	0.0526918	0.113205	0.086547	0.000214779	0.769034	prt5916	Balanced
0.00825	0.00825	0.0489114	0.000127922	0.000214779	0.316555	prt5934	Balanced
0.0511764	0.0511764	0.0116809	0.00986967	0.000214779	0.816409	prt5933	Balanced
0.132361	0.132361	0.0262149	0.0110217	0.0721186	0.88215	prt5932	Balanced
0.657177	0.657177	0.139167	0.000127922	0.000214779	2.07431	prt5931	Balanced
0.00947949	0.00947949	0.00558706	0.15193	0.000214779	0.611977	prt5930	Balanced
0.00881043	0.00881043	0.00190145	0.146732	0.000214779	0.330587	prt593	Balanced
0.0754921	0.0754921	0.0521961	0.0204877	0.000214779	0.640102	prt5929	Balanced
0.00193943	0.00193943	0.0174789	0.000127922	9.65089e-05	0.5371	prt5928	Balanced
0.002088	0.002088	0.0409087	0.0139359	0.000214779	0.314015	prt5927	Balanced
0.035858	0.035858	0.0357587	0.0154091	0.000214779	0.515607	prt5977	Balanced
0.00457938	0.00457938	0.00151418	0.156671	0.000214779	0.305608	prt5926	Balanced
0.0400468	0.0400468	0.0118218	0.0177244	0.000214779	0.634445	prt5924	Balanced
0.0417421	0.0417421	0.0221176	0.00986967	0.000214779	0.419553	prt5923	Balanced
0.0201877	0.0201877	0.00558706	0.0176003	0.000214779	0.708748	prt5922	Balanced
0.00178897	0.00178897	0.00558706	0.0552081	0.000214779	0.325532	prt5921	Balanced
0.0661715	0.0661715	0.056057	0.0176003	0.0595765	0.621835	prt5920	Balanced
0.000617941	0.000617941	0.0221176	0.0166867	0.000214779	0.349772	prt592	Balanced
0.00457938	0.00457938	0.0125858	0.00310212	0.000214779	0.622869	prt5919	Balanced
0.00737296	0.00737296	0.00840663	0.00763121	0.000214779	0.565411	prt5918	Balanced
0.451328	0.451328	0.172437	0.0610137	0.358092	1.13035	prt5917	Balanced
0.0105685	0.0105685	0.00190145	0.0765956	0.000214779	0.247239	prt5925	Balanced
0.0400468	0.0400468	0.0108197	0.0169907	0.000214779	0.444407	prt5978	Balanced
0.0952207	0.0952207	0.0221176	0.00327094	0.024955	0.504733	prt5979	Balanced
0.00947949	0.00947949	0.00190145	0.143052	0.000214779	0.307292	prt598	Balanced
0.0317163	0.0317163	0.06216	0.0551013	0.000214779	0.633185	prt638	Balanced
0.094389	0.094389	0.0154992	0.00590937	0.0300125	0.591802	prt637	Balanced
0.002088	0.002088	0.00509648	0.0204877	0.000214779	0.200896	prt636	Balanced
0.0326917	0.0326917	0.0118218	0.0176003	0.000214779	0.421976	prt635	Balanced
0.002088	0.002088	0.0166565	0.000127922	0.000214779	0.305154	prt634	Balanced
0.181823	0.181823	0.0565382	0.0132433	0.000214779	0.722877	prt633	Balanced
0.253823	0.253823	0.0818076	0.049921	0.265318	1.03521	prt632	Balanced
0.002088	0.002088	0.0137866	0.000127922	0.000214779	0.537912	prt631	Balanced
0.00947949	0.00947949	0.0221176	0.00986967	0.000214779	0.443112	prt630	Balanced
9.312	9.312	8.6415	8.69192	10.4252	3.23415	prt63	Balanced
0.022757	0.022757	0.00700561	0.352729	0.000214779	0.839257	prt629	Balanced
0.00737296	0.00737296	0.0227743	0.0126259	0.000214779	0.272766	prt628	Balanced
0.00790173	0.00790173	0.00366536	0.0521154	0.000214779	0.244001	prt627	Balanced
0.0136062	0.0136062	0.0123834	0.0327509	0.000214779	0.376046	prt626	Balanced
0.0201877	0.0201877	0.0221176	0.00685206	0.000214779	0.294514	prt625	Balanced
0.0172698	0.0172698	0.0154992	0.000127922	0.00189273	0.311007	prt624	Balanced
0.0337619	0.0337619	0.00700561	0.253455	0.000214779	0.392259	prt623	Balanced
0.00679429	0.00679429	0.0357587	0.0266318	0.000214779	0.463824	prt622	Balanced
0.000617941	0.000617941	0.000408353	0.6582	0.000214779	0.206924	prt621	Balanced
0.00632734	0.00632734	0.0166565	0.00986967	0.000214779	0.366381	prt639	Balanced
3.35851	3.35851	2.48941	2.39904	3.4139	3.57767	prt64	Balanced
0.206209	0.206209	0.19093	0.064123	0.0169439	0.781151	prt640	Balanced
0.002088	0.002088	0.0163297	0.000127922	0.000214779	0.297056	prt641	Balanced
0.33159	0.33159	0.158274	0.0195756	0.0595765	2.61666	prt66	Balanced
0.0193215	0.0193215	0.0327197	0.0119606	0.000214779	0.59611	prt659	Balanced
1.17706	1.17706	1.11054	0.2746	0.158256	1.24146	prt658	Balanced
0.568722	0.568722	0.309971	0.253964	0.624456	3.45534	prt657	Balanced
0.0150913	0.0150913	0.0089171	0.0414656	0.000214779	0.422274	prt656	Balanced
0.002088	0.002088	0.00054201	0.600582	0.000214779	0.215237	prt655	Balanced
0.00457938	0.00457938	0.0478271	0.0176003	0.000214779	0.31344	prt654	Balanced
0.643955	0.643955	0.286865	0.189873	0.776866	1.09355	prt653	Balanced
0.000982714	0.000982714	0.0908002	0.0446861	0.000214779	0.318151	prt652	Balanced
0.00193943	0.00193943	0.150336	0.0506087	0.000214779	0.458579	prt620	Balanced
1.16909	1.16909	0.741154	0.175993	0.103857	0.985459	prt651	Balanced
23.42	23.42	26.4994	25.5552	33.4215	4.88546	prt65	Balanced
0.0053677	0.0053677	0.00556817	0.0279899	0.000214779	0.412398	prt649	Balanced
0.0492917	0.0492917	0.0116809	0.0110217	0.000214779	0.339251	prt648	Balanced
0.0281383	0.0281383	0.00587008	0.0506087	0.000214779	0.495244	prt647	Balanced
0.0220617	0.0220617	0.0118218	0.0861796	0.000214779	0.364976	prt646	Balanced
0.0683524	0.0683524	0.0139987	0.000127922	0.018381	0.995707	prt645	Balanced
0.00881043	0.00881043	0.00190145	0.233299	0.000214779	0.427229	prt644	Balanced
0.21709	0.21709	0.106057	0.0176003	0.0274838	3.75969	prt643	Balanced
0.200059	0.200059	0.0780926	0.0486663	0.211149	0.768369	prt642	Balanced
0.386433	0.386433	0.158274	0.083315	0.395181	0.781132	prt650	Balanced
0.0265273	0.0265273	0.0405419	0.0255276	0.000214779	0.590403	prt5896	Balanced
6.52977	6.52977	5.94208	6.31683	7.16657	3.4737	prt62	Balanced
0.00253296	0.00253296	0.0029332	0.049921	0.000214779	0.370589	prt618	Balanced
0.0216815	0.0216815	0.115124	0.0992827	0.000214779	0.473112	prt5997	Balanced
0.0699103	0.0699103	0.236578	0.204004	0.000214779	2.03997	prt5996	Balanced
0.0490491	0.0490491	0.0221176	0.00685206	0.000214779	0.824927	prt5995	Balanced
0.0173145	0.0173145	0.0154992	0.000127922	0.000214779	0.401698	prt5994	Balanced
0.0399976	0.0399976	0.00637745	0.0158363	0.000214779	0.370404	prt5993	Balanced
1.13067	1.13067	0.70397	0.515734	1.42374	1.06208	prt5992	Balanced
0.0102505	0.0102505	0.0236802	0.00667582	0.000214779	0.36603	prt5991	Balanced
0.0958157	0.0958157	0.0540254	0.0177244	0.000214779	1.27198	prt5990	Balanced
0.0952207	0.0952207	0.37977	0.38047	0.000214779	0.969506	prt599	Balanced
0.002088	0.002088	0.00811674	0.00986967	0.000214779	0.369118	prt5989	Balanced
0.000617941	0.000617941	0.0221176	0.00685206	0.000214779	0.589321	prt5988	Balanced
0.0417421	0.0417421	0.0125858	0.00610907	0.000214779	0.451868	prt5987	Balanced
0.0683524	0.0683524	0.0221176	0.00590937	0.000214779	1.03252	prt5986	Balanced
0.002088	0.002088	0.00760973	0.0195748	0.000214779	0.254669	prt5985	Balanced
0.173535	0.173535	0.0818076	0.00986967	0.0608804	1.68157	prt5984	Balanced
0.0488313	0.0488313	0.0118218	0.00631694	0.00189273	0.447469	prt5983	Balanced
0.0666306	0.0666306	0.0118218	0.00401677	0.000214779	0.629138	prt5982	Balanced
0.002088	0.002088	0.0010338	0.327814	0.000214779	0.193149	prt5981	Balanced
0.0150913	0.0150913	0.00239534	0.0610137	0.000214779	0.343543	prt5980	Balanced
0.00848036	0.00848036	0.0183648	0.0169907	0.000214779	0.558331	prt5998	Balanced
0.00310595	0.00310595	0.0118218	0.000127922	0.000214779	1.82342	prt5999	Balanced
2.72546	2.72546	1.78047	1.74791	1.54431	2.81454	prt6	Balanced
4.2158	4.2158	4.21935	3.04996	0.569383	3.16232	prt60	Balanced
0.002088	0.002088	0.00190145	0.165484	0.000214779	0.26314	prt617	Balanced
0.00881043	0.00881043	0.0118218	0.00339369	0.000214779	0.24029	prt616	Balanced
0.115901	0.115901	0.0562843	0.0253323	0.138182	0.754085	prt615	Balanced
0.00830382	0.00830382	0.00190145	1.17908	0.000214779	0.325443	prt614	Balanced
0.002088	0.002088	0.0111722	0.0110217	0.000214779	0.335247	prt613	Balanced
0.455993	0.455993	0.126769	0.0977945	0.380304	0.968177	prt612	Balanced
0.00737296	0.00737296	0.0325585	0.00195109	0.000214779	0.365626	prt611	Balanced
0.00848036	0.00848036	0.0565382	0.0186138	0.000214779	0.794664	prt610	Balanced
12.0561	12.0561	11.4414	11.7469	13.4889	3.40357	prt61	Balanced
0.002088	0.002088	0.0154992	0.000127922	0.000214779	0.488822	prt619	Balanced
0.0512748	0.0512748	0.0356659	0.00592586	0.0932413	0.406189	prt609	Balanced
0.00947949	0.00947949	0.00286772	0.0956605	0.000214779	0.336737	prt607	Balanced
0.0220617	0.0220617	0.0409087	0.022929	0.000214779	0.911484	prt606	Balanced
0.00947949	0.00947949	0.00509648	0.0728547	0.000214779	0.354111	prt605	Balanced
0.0376744	0.0376744	0.0127851	0.0310857	0.00189273	0.639876	prt604	Balanced
0.002088	0.002088	0.00190145	0.132534	0.000214779	0.245534	prt603	Balanced
0.00881043	0.00881043	0.0029332	0.109142	0.000214779	0.62316	prt602	Balanced
0.002088	0.002088	0.137946	0.121329	0.000214779	0.453847	prt601	Balanced
0.0725565	0.0725565	0.0181673	0.000127922	0.0104767	0.554275	prt6000	Balanced
0.002088	0.002088	0.0299076	0.0176003	0.000214779	0.563102	prt600	Balanced
0.00737296	0.00737296	0.00366536	0.121329	0.000214779	0.265494	prt608	Balanced
0.0792783	0.0792783	0.0221176	0.000127922	0.0421901	0.815654	prt5895	Balanced
0.00679429	0.00679429	0.0127851	0.000127922	0.000214779	0.400086	prt5894	Balanced
0.002088	0.002088	0.00904563	0.0110217	0.000214779	0.265675	prt5893	Balanced
0.002088	0.002088	0.00637745	0.0255276	0.000214779	0.358892	prt5786	Balanced
0.993935	0.993935	0.842677	0.616684	1.68844	1.73824	prt5785	Balanced
0.0337619	0.0337619	0.145189	0.0660183	0.000214779	0.579871	prt5784	Balanced
0.006548	0.006548	0.00385734	0.121329	0.000214779	0.35241	prt5783	Balanced
0.002088	0.002088	0.375599	0.0893269	0.000214779	0.643415	prt5782	Balanced
0.00710315	0.00710315	0.0221176	0.000127922	0.000214779	0.527388	prt5781	Balanced
0.0150913	0.0150913	0.00529394	0.0765956	0.000214779	0.44486	prt5780	Balanced
0.00947949	0.00947949	0.0533546	0.0122979	0.000214779	0.492101	prt578	Balanced
0.119722	0.119722	0.0221176	0.0110217	0.0594607	1.03108	prt5779	Balanced
0.00830382	0.00830382	0.150782	0.0728547	0.000214779	0.50552	prt5778	Balanced
0.0220617	0.0220617	0.00558706	0.0852428	0.000214779	0.633637	prt5777	Balanced
0.179698	0.179698	0.0409087	0.0176003	0.106204	0.85385	prt5776	Balanced
0.00881043	0.00881043	0.00190145	0.126397	0.000214779	0.292615	prt5775	Balanced
0.10736	0.10736	0.0627275	0.0327509	0.0140723	0.500097	prt5774	Balanced
0.0360619	0.0360619	0.0221176	0.00986967	0.000214779	0.438688	prt5773	Balanced
0.0337619	0.0337619	0.300299	0.15193	0.000214779	0.723783	prt5772	Balanced
0.0969052	0.0969052	0.0599392	0.0299624	0.0304115	1.03502	prt5771	Balanced
0.00457938	0.00457938	0.00529394	0.0446861	0.000214779	0.391416	prt5770	Balanced
0.00947949	0.00947949	0.0118218	0.000127922	0.000214779	0.584102	prt577	Balanced
0.002088	0.002088	0.0565382	0.0176003	0.000214779	0.61792	prt5787	Balanced
0.0498542	0.0498542	0.0123834	0.0110217	0.000214779	0.435529	prt5788	Balanced
0.0421271	0.0421271	0.0107273	0.0176003	0.000214779	1.03454	prt5789	Balanced
0.00947949	0.00947949	0.0125858	0.000127922	0.000214779	0.467342	prt579	Balanced
0.0110227	0.0110227	0.0947893	0.0110217	0.000214779	0.574791	prt5807	Balanced
0.002088	0.002088	0.0118218	0.000127922	0.000214779	0.357388	prt5806	Balanced
0.00947949	0.00947949	0.0565382	0.0177244	0.000214779	0.360197	prt5805	Balanced
0.115901	0.115901	0.945432	0.169846	0.000214779	0.776867	prt5804	Balanced
0.00947949	0.00947949	0.0327197	0.0176003	0.00189273	0.420148	prt5803	Balanced
0.0485512	0.0485512	0.0166565	0.000127922	0.000214779	0.411978	prt5802	Balanced
0.000617633	0.000617633	0.0101231	0.00685206	0.000214779	0.270236	prt5801	Balanced
0.0398393	0.0398393	0.0089171	0.035214	0.000214779	0.78141	prt5800	Balanced
0.0400468	0.0400468	0.00998457	0.0132433	0.000214779	2.79774	prt580	Balanced
0.332265	0.332265	0.0965648	0.0569173	0.278077	0.666987	prt5769	Balanced
1.69526	1.69526	3.3433	2.35879	4.64056	2.70387	prt58	Balanced
0.0205613	0.0205613	0.0118218	0.00667582	0.000214779	0.493202	prt5798	Balanced
0.000617941	0.000617941	0.00190145	0.117908	0.000214779	0.223559	prt5797	Balanced
0.0716582	0.0716582	0.112434	0.0467648	0.000214779	0.652001	prt5796	Balanced
0.00830382	0.00830382	0.00145854	0.185209	0.000214779	0.471817	prt5795	Balanced
0.0210204	0.0210204	0.0183648	0.000127922	0.000214779	0.670703	prt5794	Balanced
0.406783	0.406783	0.140402	0.0129207	0.161384	1.21054	prt5793	Balanced
0.00589481	0.00589481	0.00145854	0.455302	0.000214779	0.291186	prt5792	Balanced
0.0317163	0.0317163	0.0221176	0.00685206	0.0579612	0.507066	prt5791	Balanced
0.00947949	0.00947949	0.225748	0.153992	0.000214779	0.673002	prt5790	Balanced
0.00428402	0.00428402	0.0029332	0.0467648	0.000214779	0.309375	prt5799	Balanced
0.0250798	0.0250798	0.0116809	0.0176003	0.000214779	0.538084	prt5808	Balanced
0.000287943	0.000287943	0.0349265	0.0176003	0.000214779	0.518923	prt5768	Balanced
0.0345417	0.0345417	0.173305	0.149485	0.000214779	0.597824	prt5766	Balanced
0.0136062	0.0136062	0.00197733	0.123775	0.000214779	0.426541	prt5743	Balanced
0.0216815	0.0216815	0.192388	0.0495355	0.000214779	0.533458	prt5742	Balanced
0.0446499	0.0446499	0.0118218	0.0132433	0.000214779	0.379463	prt5741	Balanced
0.0173145	0.0173145	0.0723777	0.0234727	0.000214779	0.625742	prt5740	Balanced
0.044556	0.044556	0.0154992	0.0740582	0.00189273	0.644825	prt574	Balanced
0.0407058	0.0407058	0.0763579	0.0576083	0.000214779	0.677668	prt5739	Balanced
0.0239574	0.0239574	0.0535799	0.00685206	0.132076	0.378952	prt5738	Balanced
0.099716	0.099716	0.0409087	0.000826798	0.000214779	0.543817	prt5737	Balanced
0.002088	0.002088	0.0116809	0.0128388	0.000214779	0.274827	prt5736	Balanced
0.002088	0.002088	0.159481	0.10967	0.000214779	0.56485	prt5735	Balanced
0.00947949	0.00947949	0.0327197	0.0176003	0.000214779	0.465768	prt5734	Balanced
0.93014	0.93014	0.597193	0.182947	0.280676	1.22046	prt5733	Balanced
0.002088	0.002088	0.320967	0.140578	0.000214779	0.38997	prt5732	Balanced
0.0724976	0.0724976	0.0728816	0.0506087	0.000214779	0.625235	prt5731	Balanced
0.002088	0.002088	0.00863359	0.00845452	0.000214779	0.446083	prt5730	Balanced
0.25325	0.25325	0.0965744	0.049921	0.21958	1.39236	prt573	Balanced
0.00457938	0.00457938	0.00587008	0.0842723	0.000214779	0.270509	prt5729	Balanced
0.002088	0.002088	0.0965648	0.00685206	0.000214779	0.357278	prt5728	Balanced
0.380071	0.380071	0.115032	0.0781693	0.209075	1.05385	prt5727	Balanced
0.0053677	0.0053677	0.0154558	0.00685206	0.000214779	0.513794	prt5744	Balanced
0.000617941	0.000617941	0.0586191	0.0176003	0.000214779	0.367296	prt5745	Balanced
0.002088	0.002088	0.0140076	0.000127922	0.000214779	0.872318	prt5746	Balanced
0.00457938	0.00457938	0.0234469	0.000127922	0.000214779	0.535025	prt5747	Balanced
0.00737296	0.00737296	0.00366536	0.0491309	0.000214779	0.354697	prt5765	Balanced
0.451328	0.451328	0.150782	0.0934583	0.40771	1.89645	prt5764	Balanced
0.0754921	0.0754921	0.0221176	0.00685206	0.000214779	0.841006	prt5763	Balanced
0.002088	0.002088	0.00190145	0.0977945	0.000214779	0.300854	prt5762	Balanced
0.000982714	0.000982714	0.0029332	0.049921	9.65089e-05	0.202277	prt5761	Balanced
0.00737296	0.00737296	0.0154558	0.00986967	0.000214779	0.505958	prt5760	Balanced
0.115901	0.115901	0.0183648	0.0255276	0.000214779	0.646432	prt576	Balanced
1.75641	1.75641	1.36262	1.01143	1.5393	1.83619	prt5759	Balanced
0.002088	0.002088	0.00366536	0.0461287	0.000214779	0.31174	prt5758	Balanced
0.110666	0.110666	0.33315	0.28851	0.000214779	0.771019	prt5767	Balanced
0.0053677	0.0053677	0.00134966	0.389408	0.000214779	0.519872	prt5757	Balanced
0.00573375	0.00573375	0.00190145	0.064123	0.000214779	0.235236	prt5755	Balanced
0.0400468	0.0400468	0.0489114	0.0195748	0.0579612	0.871161	prt5754	Balanced
0.136299	0.136299	0.0703018	0.00610907	0.157777	0.757108	prt5753	Balanced
0.002088	0.002088	0.0137866	0.0188918	0.000214779	0.270974	prt5752	Balanced
0.00947949	0.00947949	0.0111518	0.0552081	0.000214779	0.424644	prt5751	Balanced
0.002088	0.002088	0.0294054	0.00685206	0.000214779	0.488005	prt5750	Balanced
0.0331776	0.0331776	0.0327197	0.0176003	0.000214779	0.483172	prt575	Balanced
0.245653	0.245653	0.0565382	0.0336993	0.157395	1.51546	prt5749	Balanced
0.002088	0.002088	0.00637745	0.0122979	0.000214779	0.288484	prt5748	Balanced
0.0999148	0.0999148	0.0264609	0.00153144	0.0274838	0.549202	prt5756	Balanced
0.00947949	0.00947949	0.00190145	0.157802	0.000214779	0.362871	prt660	Balanced
0.00848036	0.00848036	0.0256292	0.000127922	0.000214779	0.761665	prt5809	Balanced
0.00737296	0.00737296	0.00529394	0.327336	0.000214779	0.411454	prt5810	Balanced
0.168523	0.168523	0.0457421	0.00610907	0.0616678	1.06197	prt5870	Balanced
0.002088	0.002088	0.0154992	0.00590937	0.000214779	0.318139	prt587	Balanced
0.002088	0.002088	0.0116809	0.0122979	9.65089e-05	0.227628	prt5869	Balanced
0.000940081	0.000940081	0.00109647	0.494956	0.000214779	0.209431	prt5868	Balanced
0.1498	0.1498	0.132953	0.102969	0.00703392	0.914095	prt5867	Balanced
0.00830382	0.00830382	0.00637745	0.0797445	0.000214779	0.360693	prt5866	Balanced
0.0201877	0.0201877	0.00558706	0.035214	0.000214779	0.295363	prt5865	Balanced
0.00500068	0.00500068	0.0221176	0.0110217	0.000214779	0.495883	prt5864	Balanced
0.000617941	0.000617941	0.00197733	0.124049	0.000214779	0.240527	prt5863	Balanced
0.0724976	0.0724976	0.0118218	0.063946	0.000214779	0.462721	prt5862	Balanced
0.00573375	0.00573375	0.00762212	0.0182462	0.000214779	0.37401	prt5861	Balanced
0.0345417	0.0345417	0.0116809	0.0176003	0.000214779	0.461654	prt5860	Balanced
0.0362239	0.0362239	0.0111518	0.0603467	0.000214779	0.632726	prt586	Balanced
0.002088	0.002088	0.00190145	0.121329	0.000214779	0.310274	prt5859	Balanced
0.0325538	0.0325538	0.0116809	0.00858696	0.00241845	0.497976	prt5858	Balanced
0.000940081	0.000940081	0.0127851	0.000127922	0.000214779	0.239969	prt5857	Balanced
0.00457938	0.00457938	0.0107273	0.0094571	0.000214779	0.531372	prt5856	Balanced
0.00947949	0.00947949	0.00558706	0.0195756	0.000214779	0.348813	prt5855	Balanced
0.0399976	0.0399976	0.00840663	0.0176003	0.000214779	0.516096	prt5854	Balanced
0.0368236	0.0368236	0.00840972	0.00986967	0.000214779	0.471418	prt5871	Balanced
0.0150913	0.0150913	0.00366536	0.10967	0.000214779	0.283865	prt5872	Balanced
0.0344217	0.0344217	0.112434	0.0177244	0.000214779	0.606937	prt5873	Balanced
0.000792763	0.000792763	0.0116809	0.00685206	0.000214779	0.364545	prt5874	Balanced
0.138315	0.138315	0.563268	0.357937	0.000214779	1.41482	prt5892	Balanced
0.00947949	0.00947949	0.0206537	0.00845632	0.000214779	0.548795	prt5891	Balanced
0.138315	0.138315	0.111958	0.0504996	0.00791988	0.643945	prt5890	Balanced
0.118478	0.118478	0.0357587	0.00667582	0.029439	0.609575	prt589	Balanced
0.0490491	0.0490491	0.00913808	0.00685206	0.000214779	0.64424	prt5889	Balanced
0.172493	0.172493	0.0409087	0.0327509	0.136451	1.63853	prt5888	Balanced
0.385325	0.385325	0.16321	0.0240977	0.288683	1.33877	prt5887	Balanced
0.2064	0.2064	0.615882	0.157227	0.000214779	0.663901	prt5886	Balanced
0.325132	0.325132	0.150782	0.0186138	0.0799305	1.33179	prt5885	Balanced
0.0946319	0.0946319	0.104016	0.0327509	0.19576	1.24699	prt5853	Balanced
0.002088	0.002088	0.00190145	0.0994441	0.000214779	0.297044	prt5884	Balanced
0.447013	0.447013	1.5547	1.32997	0.00533313	1.05084	prt5882	Balanced
0.002088	0.002088	0.0118218	0.00157418	0.000214779	0.264526	prt5881	Balanced
0.0766573	0.0766573	0.0221176	0.00674801	0.0260879	0.491294	prt5880	Balanced
0.000295235	0.000295235	0.00157535	0.234855	0.000214779	0.264174	prt588	Balanced
0.0400468	0.0400468	0.0104336	0.0141318	0.000214779	0.58513	prt5879	Balanced
0.0353543	0.0353543	0.111958	0.0896017	0.000214779	0.920455	prt5878	Balanced
0.00947949	0.00947949	0.00366536	0.0728547	0.000214779	0.277444	prt5877	Balanced
0.0488313	0.0488313	0.00840663	0.049921	0.000214779	0.34787	prt5876	Balanced
0.00632734	0.00632734	0.00556817	0.049921	0.000214779	0.80477	prt5875	Balanced
0.0337619	0.0337619	0.0154992	0.00590937	0.00241845	0.590059	prt5883	Balanced
0.00881043	0.00881043	0.00190145	0.149485	0.000214779	0.339732	prt581	Balanced
0.0398393	0.0398393	0.104016	0.0603467	0.000214779	1.34194	prt5852	Balanced
0.002088	0.002088	0.0562843	0.037877	0.000214779	0.499331	prt5850	Balanced
0.0112916	0.0112916	0.00190145	0.0610137	0.000214779	0.381042	prt5828	Balanced
0.176882	0.176882	0.0440603	0.010656	0.100189	0.570394	prt5827	Balanced
0.002088	0.002088	0.0123834	0.00685206	0.000214779	0.296155	prt5826	Balanced
0.00457938	0.00457938	0.00190145	0.244482	0.000214779	0.246733	prt5825	Balanced
0.002088	0.002088	0.0221176	0.0110217	0.000214779	0.421982	prt5824	Balanced
0.0216815	0.0216815	0.00385734	0.0754261	0.000214779	0.315847	prt5823	Balanced
0.0197796	0.0197796	0.00366536	0.0449648	0.000214779	0.401685	prt5822	Balanced
0.332265	0.332265	0.0941921	0.0743519	0.265318	2.37228	prt5821	Balanced
0.40173	0.40173	0.174703	0.0541311	0.444405	1.66091	prt5820	Balanced
0.0220617	0.0220617	0.0218117	0.00685206	0.000214779	0.540676	prt582	Balanced
0.0453804	0.0453804	0.00762212	0.0122979	0.000214779	0.394835	prt5819	Balanced
0.722316	0.722316	0.351396	0.116052	0.291609	1.12998	prt5818	Balanced
0.0400468	0.0400468	0.0116809	0.00610907	0.000214779	0.562489	prt5817	Balanced
0.0306331	0.0306331	0.00558706	0.0176003	0.000214779	0.991949	prt5816	Balanced
0.002088	0.002088	0.00190145	0.0638034	0.000214779	0.239585	prt5815	Balanced
0.00830382	0.00830382	0.0327197	0.0126259	0.0304115	0.435904	prt5814	Balanced
0.00830382	0.00830382	0.101401	0.0781693	0.000214779	0.452104	prt5813	Balanced
0.136299	0.136299	0.06216	0.0279899	0.029404	0.481089	prt5812	Balanced
0.0102505	0.0102505	0.0089171	0.182947	0.000214779	0.47143	prt5811	Balanced
0.00457938	0.00457938	0.0818076	0.0342261	0.000214779	0.457265	prt5829	Balanced
0.0288413	0.0288413	0.151231	0.152567	0.000214779	0.638719	prt583	Balanced
0.000792763	0.000792763	0.0327197	0.00986967	9.65089e-05	0.309885	prt5830	Balanced
0.0456531	0.0456531	0.0166565	0.0467648	0.000214779	0.450902	prt5831	Balanced
0.021823	0.021823	0.104016	0.0194795	0.000214779	0.487482	prt585	Balanced
0.0270203	0.0270203	0.00700561	0.121329	0.000214779	0.388143	prt5849	Balanced
0.00790173	0.00790173	0.00190145	0.12736	0.000214779	0.413184	prt5848	Balanced
0.0337619	0.0337619	0.00863359	0.0486663	0.000214779	0.499824	prt5847	Balanced
0.0201877	0.0201877	0.00786397	0.0176003	0.000214779	0.327898	prt5846	Balanced
0.0220617	0.0220617	0.0181282	0.00487758	0.000214779	0.397399	prt5845	Balanced
0.002088	0.002088	0.00190145	0.107025	0.000214779	0.226157	prt5844	Balanced
0.0591885	0.0591885	0.0207386	0.0169907	0.00884105	1.09732	prt5843	Balanced
0.0265273	0.0265273	0.094958	0.0417471	0.000214779	0.829742	prt5842	Balanced
0.451563	0.451563	0.471958	0.063995	0.404234	1.22411	prt5851	Balanced
0.0187951	0.0187951	0.00366536	0.049921	0.000214779	0.346797	prt5841	Balanced
0.002088	0.002088	0.00190145	0.0781693	0.000214779	0.205096	prt584	Balanced
0.00830382	0.00830382	0.00558706	0.121329	0.000214779	0.402713	prt5839	Balanced
0.79627	0.79627	0.731309	0.121329	0.161384	2.46035	prt5838	Balanced
0.000940081	0.000940081	0.0277976	0.0148033	0.000214779	0.468471	prt5837	Balanced
0.0899891	0.0899891	0.0596664	0.00339369	0.000214779	0.892924	prt5836	Balanced
0.002088	0.002088	0.0221176	0.0126259	0.000214779	0.528345	prt5835	Balanced
0.0135023	0.0135023	0.00357803	0.149485	0.000214779	0.297685	prt5834	Balanced
0.00947949	0.00947949	0.0357587	0.0111436	0.000214779	0.397904	prt5833	Balanced
0.0937179	0.0937179	0.0230867	0.000127922	0.0616678	0.588923	prt5832	Balanced
0.0360619	0.0360619	0.0116809	0.0122979	0.00189273	0.72079	prt5840	Balanced
0.0317163	0.0317163	0.074484	0.00986967	0.000214779	0.535104	prt5726	Balanced
0.0235915	0.0235915	0.00558706	0.181029	0.000214779	0.473124	prt661	Balanced
0.00881043	0.00881043	0.0236802	0.000127922	0.000214779	0.550566	prt663	Balanced
0.000617941	0.000617941	0.0221176	0.00339369	0.000214779	0.366493	prt892	Balanced
0.002088	0.002088	0.0118218	0.00685206	0.000214779	0.275287	prt891	Balanced
0.0492917	0.0492917	0.0118218	0.0122979	0.000214779	0.503715	prt890	Balanced
5.02209	5.02209	5.8876	5.44651	7.5075	3.18421	prt89	Balanced
0.0766573	0.0766573	0.0128881	0.0122979	0.000214779	0.677985	prt889	Balanced
0.332316	0.332316	0.139072	0.0176003	0.11639	2.17926	prt888	Balanced
0.0456531	0.0456531	0.106747	0.0538301	0.000214779	0.637278	prt887	Balanced
0.382933	0.382933	0.249147	0.0224283	0.0142524	0.898171	prt886	Balanced
0.110031	0.110031	0.0207386	0.00610907	0.0269222	0.928399	prt885	Balanced
0.0490491	0.0490491	0.0580957	0.0417471	0.000214779	0.587194	prt884	Balanced
0.002088	0.002088	0.0221176	0.00986967	0.000214779	0.35408	prt883	Balanced
0.0159327	0.0159327	0.00558706	0.049921	0.000214779	0.319787	prt882	Balanced
0.0952207	0.0952207	0.0154992	0.00590937	0.03059	0.489361	prt881	Balanced
0.00573375	0.00573375	0.0318083	0.0087832	0.000214779	0.394828	prt880	Balanced
3.64653	3.64653	3.99879	3.43147	5.04293	3.42613	prt88	Balanced
0.0628466	0.0628466	0.0221176	0.000127922	0.0182148	0.773514	prt879	Balanced
0.099716	0.099716	0.113205	0.021227	0.000214779	0.721755	prt878	Balanced
0.002088	0.002088	0.00134966	0.233299	0.000214779	0.25221	prt877	Balanced
0.454554	0.454554	0.634493	0.196067	1.37683	1.36883	prt876	Balanced
0.002088	0.002088	0.0089171	0.0281847	0.000214779	0.328157	prt893	Balanced
0.181209	0.181209	0.0965648	0.000127922	0.0524262	0.940152	prt875	Balanced
0.00947949	0.00947949	0.0118218	0.00522104	0.000214779	0.392784	prt894	Balanced
0.00790173	0.00790173	0.158274	0.0852428	0.000214779	0.757812	prt896	Balanced
0.155017	0.155017	0.0912135	0.0176003	0.210185	0.650299	prt912	Balanced
0.000617941	0.000617941	0.0137866	0.0169907	0.000214779	0.263011	prt911	Balanced
0.0752184	0.0752184	0.595258	0.356669	0.000214779	1.18455	prt910	Balanced
0.386433	0.386433	0.101401	0.0861796	0.312267	2.66515	prt91	Balanced
0.454554	0.454554	1.83835	0.629912	0.000214779	1.1367	prt909	Balanced
0.10736	0.10736	0.506732	0.173008	0.000214779	0.68255	prt908	Balanced
0.0201877	0.0201877	0.00366536	0.199295	0.000214779	0.434313	prt907	Balanced
0.0102505	0.0102505	0.0503118	0.00685206	0.000214779	0.395355	prt906	Balanced
0.0106735	0.0106735	0.0139987	0.0122979	0.000214779	0.37847	prt905	Balanced
0.0166684	0.0166684	0.0118218	0.00986967	0.000214779	0.298609	prt904	Balanced
0.190088	0.190088	0.0570873	0.00610907	0.0939258	1.1696	prt903	Balanced
0.504258	0.504258	0.126769	0.0988819	0.321191	0.90317	prt902	Balanced
0.258933	0.258933	0.122008	0.0188918	0.0816616	0.750845	prt901	Balanced
0.0368236	0.0368236	0.00845486	0.00986967	0.000214779	1.17922	prt900	Balanced
14.8137	14.8137	13.7736	14.1139	16.2049	4.01018	prt90	Balanced
6.79542	6.79542	6.12382	5.99452	4.46827	3.26338	prt9	Balanced
0.00830382	0.00830382	0.0154992	0.00674801	0.000214779	0.428282	prt899	Balanced
0.0187951	0.0187951	0.0116809	0.00685206	0.000214779	0.624162	prt898	Balanced
0.00710315	0.00710315	0.0908002	0.049921	0.000214779	0.32297	prt897	Balanced
0.000940081	0.000940081	0.0357587	0.00590937	0.000214779	0.244494	prt895	Balanced
0.0725565	0.0725565	0.0221176	0.0104441	0.0468252	0.481516	prt874	Balanced
0.000617941	0.000617941	0.0166565	0.00401677	0.000214779	0.225508	prt873	Balanced
0.000940081	0.000940081	0.00558706	0.0176003	9.33981e-05	0.235066	prt872	Balanced
1.14506	1.14506	7.28293	5.03029	0.333958	1.79015	prt85	Balanced
0.0752045	0.0752045	0.0409087	0.0176003	0.000214779	1.24756	prt849	Balanced
0.0150913	0.0150913	0.0409087	0.0327196	0.00556718	1.00224	prt848	Balanced
0.0591885	0.0591885	0.0212808	0.00610907	0.000214779	0.448719	prt847	Balanced
0.0345417	0.0345417	0.0111518	0.0169907	0.000214779	0.456917	prt846	Balanced
0.0734458	0.0734458	0.0120376	0.000127922	0.00338314	0.50431	prt845	Balanced
0.0999148	0.0999148	0.0137866	0.000127922	0.0192961	0.470168	prt844	Balanced
0.00193943	0.00193943	0.391423	0.394172	0.000214779	0.926424	prt843	Balanced
0.0724976	0.0724976	0.0137866	0.00401677	0.0169826	0.849818	prt842	Balanced
0.0969052	0.0969052	0.0183648	0.00610907	0.0408151	0.500096	prt841	Balanced
0.002088	0.002088	0.0116809	0.0176003	9.65089e-05	0.574963	prt840	Balanced
5.00539	5.00539	4.78475	4.48996	4.45465	4.33696	prt84	Balanced
0.0344217	0.0344217	0.0445609	0.0288694	0.000214779	0.563617	prt839	Balanced
0.002088	0.002088	0.00762212	0.0176003	0.000214779	0.324533	prt838	Balanced
0.002088	0.002088	0.00054201	0.840033	0.000214779	0.211776	prt837	Balanced
0.0166684	0.0166684	0.00638625	0.0126259	0.000214779	0.447817	prt836	Balanced
0.00718472	0.00718472	0.0818076	0.0188918	0.000214779	0.324847	prt835	Balanced
0.00253296	0.00253296	0.0118218	0.000127922	0.000214779	0.27117	prt834	Balanced
0.002088	0.002088	0.0118218	0.00986967	0.000214779	0.286132	prt833	Balanced
0.0400468	0.0400468	0.0221176	0.00590937	0.000214779	0.410321	prt850	Balanced
0.002088	0.002088	0.0154558	0.000127922	0.000214779	0.31493	prt851	Balanced
0.00947949	0.00947949	0.00190145	0.220118	0.000214779	0.356831	prt852	Balanced
0.00178897	0.00178897	0.00145854	0.166922	0.000214779	0.222452	prt853	Balanced
0.002088	0.002088	0.00190145	0.153926	0.000214779	0.26555	prt871	Balanced
0.00947949	0.00947949	0.00558706	0.0342261	0.000214779	0.513825	prt870	Balanced
4.57623	4.57623	3.24	3.54071	4.356	4.40352	prt87	Balanced
0.0484436	0.0484436	0.0154992	0.000127922	0.000214779	0.696499	prt869	Balanced
0.00457938	0.00457938	0.0125858	0.0154091	0.000214779	0.361112	prt868	Balanced
0.00947949	0.00947949	0.0116809	0.0122979	0.000214779	0.384312	prt867	Balanced
0.002088	0.002088	0.0108197	0.00918066	0.000214779	0.228229	prt866	Balanced
0.00300068	0.00300068	0.00929517	0.0304398	0.000214779	0.512394	prt865	Balanced
0.002088	0.002088	0.00190145	0.113329	0.000214779	0.264705	prt864	Balanced
0.002088	0.002088	0.00845486	0.0614049	0.000214779	0.598337	prt913	Balanced
0.0686297	0.0686297	0.236897	0.179334	0.00305792	1.21187	prt863	Balanced
0.0400468	0.0400468	0.0236802	0.0122979	0.000214779	0.47739	prt861	Balanced
0.0766573	0.0766573	0.0522237	0.0230941	0.00241845	0.63131	prt860	Balanced
7.24269	7.24269	6.30602	6.50251	7.79989	6.98585	prt86	Balanced
0.138315	0.138315	0.101842	0.00986967	0.33601	1.24545	prt859	Balanced
0.027882	0.027882	0.0179361	0.000664153	0.000214779	0.434477	prt858	Balanced
0.000617941	0.000617941	0.0118218	0.00685206	0.000214779	0.290733	prt857	Balanced
0.0368236	0.0368236	0.0562843	0.047208	0.000214779	0.754173	prt856	Balanced
0.0400468	0.0400468	0.0559663	0.0327509	0.000214779	0.789941	prt855	Balanced
0.0492917	0.0492917	0.0221176	0.00685206	0.00189273	1.42121	prt854	Balanced
0.00947949	0.00947949	0.0206537	0.0104441	0.000214779	0.536682	prt862	Balanced
0.002088	0.002088	0.0154992	0.000127922	0.000214779	0.393515	prt914	Balanced
0.00457938	0.00457938	0.0357587	0.0122979	0.000214779	0.518353	prt915	Balanced
0.000295235	0.000295235	0.18672	0.149485	0.000214779	0.483524	prt916	Balanced
0.275389	0.275389	0.104016	0.00685206	0.0980847	1.14018	prt976	Balanced
0.027722	0.027722	0.00558706	0.0327509	0.000214779	0.357938	prt975	Balanced
0.000617941	0.000617941	0.00840972	0.00986967	0.000214779	0.321152	prt974	Balanced
0.002088	0.002088	0.0221176	0.00685206	0.000214779	0.455384	prt973	Balanced
0.0376744	0.0376744	0.0183648	0.00610907	0.000214779	0.580468	prt972	Balanced
0.0220617	0.0220617	0.0118218	0.00401677	0.000214779	0.369144	prt971	Balanced
0.00947949	0.00947949	0.379569	0.135627	0.000214779	0.820302	prt970	Balanced
6.89693	6.89693	8.68149	7.05927	1.75805	3.09717	prt97	Balanced
0.0417421	0.0417421	0.00811674	0.0176003	0.000214779	0.441225	prt969	Balanced
0.0666306	0.0666306	1.07995	1.02527	0.000214779	0.99161	prt968	Balanced
0.0201877	0.0201877	0.0029332	0.049921	0.000214779	0.39195	prt967	Balanced
0.002088	0.002088	0.0154992	0.000439213	0.000214779	0.333653	prt966	Balanced
0.002088	0.002088	0.000450464	0.729492	0.000214779	0.197268	prt965	Balanced
0.181209	0.181209	0.0336155	0.0166867	0.0799305	0.807921	prt964	Balanced
0.200059	0.200059	0.0478271	0.0126259	0.11639	1.18279	prt963	Balanced
0.00457938	0.00457938	0.00190145	0.127599	0.000214779	0.261123	prt962	Balanced
0.002088	0.002088	0.0154992	0.0122979	0.000214779	0.281808	prt961	Balanced
0.00947949	0.00947949	0.282107	0.196067	0.000214779	0.744695	prt960	Balanced
9.92364	9.92364	9.72089	10.2671	11.4699	4.98474	prt96	Balanced
0.00947949	0.00947949	0.0118218	0.0864466	0.000214779	0.503162	prt977	Balanced
0.319293	0.319293	0.150782	0.0122979	0.285665	1.04135	prt978	Balanced
0.29151	0.29151	0.21101	0.0461287	0.200609	0.778842	prt979	Balanced
7.18698	7.18698	6.79812	7.04855	8.14265	3.14218	prt98	Balanced
0.0400468	0.0400468	0.09844	0.049921	0.104801	0.701349	prt999	Balanced
0.00457938	0.00457938	0.0176146	0.00610907	0.000214779	0.399321	prt998	Balanced
0.0173145	0.0173145	0.0293879	0.00610907	0.000214779	0.355181	prt996	Balanced
0.120464	0.120464	0.0200678	0.00422521	0.0260879	0.569871	prt995	Balanced
0.0468686	0.0468686	0.0478271	0.0111436	0.0609822	0.865854	prt994	Balanced
0.00947949	0.00947949	0.00558706	0.0176003	0.000214779	0.362948	prt993	Balanced
0.00908438	0.00908438	0.0357587	0.0115613	0.000214779	0.330624	prt992	Balanced
[truncated: 15,999 more rows]

## Sheet: d
Dataset	Method	5	10	15	20	25	30	35	40	45	50	55	60	65	70	75	80	85	90	95	100	105	110	115	120	125	130	135	140	145	150	155	160	165	170	175	180	185	190	195	200	205	210	215	220	225	230	235	240
Balanced	FedProt	1	1	1	1	1	1	1	1	1	1	1	1	1	1	1	1	1	1	1	1	1	1	1	1	1	1	1	1	1	1	1	1	1	1	1	1	1	1	1	1	1	1	1	1	1	1	1	1
Balanced	Fisher	0.666667	0.666667	0.666667	0.666667	0.666667	0.714286	0.75	0.702128	0.8	0.851852	0.803279	0.791045	0.780822	0.842105	0.807229	0.797753	0.808511	0.818182	0.862745	0.886792	0.875	0.880342	0.854839	0.875	0.879699	0.870504	0.888112	0.891892	0.858974	0.863354	0.856287	0.860465	0.853933	0.857923	0.88172	0.904762	0.897436	0.890547	0.884058	0.904762	0.889401	0.883408	0.894273	0.921397	0.90678	0.900826	0.895161	0.889764
Balanced	Stouffer	0.666667	0.666667	0.875	0.73913	0.851852	0.764706	0.794872	0.777778	0.8	0.851852	0.803279	0.846154	0.830986	0.866667	0.851852	0.860465	0.888889	0.875	0.881188	0.886792	0.909091	0.913043	0.885246	0.92	0.923077	0.911765	0.914894	0.904762	0.895425	0.910828	0.90184	0.893491	0.875	0.888889	0.902174	0.904762	0.927083	0.928934	0.911765	0.932367	0.915888	0.917808	0.928251	0.929825	0.93133	0.924686	0.934156	0.927711
Balanced	REM	0.428571	0.25	0.428571	0.481481	0.5625	0.621622	0.627907	0.632653	0.607143	0.612903	0.666667	0.643836	0.688312	0.666667	0.704545	0.684211	0.7	0.730769	0.759259	0.801802	0.842105	0.818182	0.782946	0.751825	0.712329	0.699346	0.708861	0.73913	0.757576	0.764706	0.761364	0.748634	0.755319	0.74359	0.767677	0.764706	0.778846	0.775701	0.797235	0.801802	0.806167	0.826087	0.837607	0.841004	0.844262	0.84	0.850394	0.83908
Balanced	RankProd	0	0.0526316	0.0344828	0.025641	0.0416667	0.0344828	0.0447761	0.0810811	0.111111	0.123596	0.111111	0.132075	0.171171	0.206897	0.239669	0.25	0.29771	0.313869	0.347518	0.369863	0.4	0.419355	0.428571	0.454545	0.461988	0.50289	0.5	0.513514	0.518325	0.530612	0.542289	0.538462	0.563981	0.603774	0.627907	0.658986	0.651786	0.645022	0.638655	0.646091	0.64	0.660079	0.666667	0.660377	0.660517	0.654676	0.643357	0.643836
Balanced	FedProt	1	1	1	1	1	1	1	1	1	1	1	1	1	1	1	1	1	1	1	1	1	1	1	1	1	1	1	1	1	1	1	1	1	1	1	1	1	1	1	1	1	1	1	1	1	1	1	1
Balanced	Fisher	0.428571	0.818182	0.764706	0.73913	0.724138	0.714286	0.707317	0.777778	0.8	0.851852	0.833333	0.818182	0.857143	0.842105	0.807229	0.860465	0.910112	0.935484	0.9	0.886792	0.909091	0.896552	0.900826	0.904762	0.908397	0.89781	0.901408	0.904762	0.92053	0.910828	0.925466	0.927711	0.907514	0.910112	0.923077	0.925134	0.907216	0.890547	0.893204	0.904762	0.915888	0.909091	0.911111	0.929825	0.923077	0.924686	0.918367	0.92
Balanced	Stouffer	0.666667	0.818182	0.875	0.818182	0.785714	0.714286	0.794872	0.818182	0.836735	0.886792	0.864407	0.875	0.911765	0.891892	0.851852	0.882353	0.954023	0.956522	0.958763	0.904762	0.962617	0.964286	0.916667	0.935484	0.923077	0.89781	0.901408	0.917808	0.933333	0.923077	0.9375	0.939394	0.929825	0.920904	0.933702	0.945946	0.947368	0.948718	0.930693	0.932367	0.952381	0.926606	0.928251	0.946903	0.939655	0.940928	0.942149	0.94332
Balanced	REM	0.428571	0.818182	0.666667	0.666667	0.724138	0.714286	0.794872	0.666667	0.607143	0.612903	0.666667	0.6	0.625	0.627907	0.648352	0.632653	0.650485	0.651376	0.623932	0.639344	0.68	0.692308	0.703704	0.726619	0.736111	0.744966	0.719745	0.761006	0.790123	0.785714	0.802326	0.818182	0.793478	0.808511	0.804124	0.809045	0.796117	0.818182	0.830986	0.834862	0.830357	0.834061	0.853448	0.841004	0.836735	0.825397	0.828794	0.83908
Balanced	RankProd	0	0	0.0714286	0.0810811	0.111111	0.176471	0.166667	0.230769	0.232877	0.282051	0.27907	0.290323	0.287129	0.333333	0.363636	0.355932	0.349206	0.363636	0.397059	0.408451	0.418919	0.428571	0.464968	0.509434	0.52439	0.520468	0.534091	0.530055	0.534392	0.546392	0.565657	0.560976	0.571429	0.588785	0.605505	0.61435	0.622807	0.652174	0.64557	0.646091	0.626984	0.615385	0.622642	0.623616	0.618705	0.637011	0.637631	0.655172
Balanced	FedProt	1	1	1	1	1	1	1	1	1	1	1	1	1	1	1	1	1	1	1	1	1	1	1	1	1	1	1	1	1	1	1	1	1	1	1	1	1	1	1	1	1	1	1	1	1	1	1	1
Balanced	Fisher	0.666667	0.818182	0.578947	0.6	0.666667	0.666667	0.707317	0.73913	0.8	0.785714	0.803279	0.791045	0.805556	0.794872	0.829268	0.860465	0.847826	0.875	0.826923	0.818182	0.858407	0.848739	0.84	0.846154	0.851852	0.843972	0.875	0.879195	0.883117	0.886792	0.86747	0.871345	0.864407	0.868132	0.871658	0.884817	0.878173	0.871921	0.893204	0.904762	0.915888	0.883408	0.911111	0.896552	0.898734	0.908714	0.918367	0.92
Balanced	Stouffer	0.666667	1	0.578947	0.73913	0.785714	0.764706	0.75	0.818182	0.836735	0.818182	0.864407	0.818182	0.857143	0.794872	0.851852	0.882353	0.910112	0.914894	0.919192	0.904762	0.909091	0.913043	0.916667	0.889764	0.879699	0.89781	0.901408	0.891892	0.907895	0.910828	0.890244	0.882353	0.875	0.888889	0.902174	0.904762	0.917098	0.909548	0.902439	0.923077	0.933962	0.935484	0.945701	0.929825	0.923077	0.924686	0.942149	0.935484
Balanced	REM	0.666667	0.818182	0.5	0.6	0.612903	0.621622	0.555556	0.6	0.607143	0.639344	0.641791	0.643836	0.688312	0.647059	0.704545	0.72043	0.734694	0.747573	0.743119	0.754386	0.764706	0.76	0.703704	0.690141	0.70068	0.721854	0.719745	0.707317	0.705882	0.714286	0.693989	0.702128	0.71875	0.725888	0.741294	0.747573	0.753555	0.767442	0.756757	0.754386	0.767241	0.772152	0.791667	0.781377	0.778656	0.811024	0.814672	0.818182
Balanced	RankProd	0	0	0.0344828	0.025641	0.0638298	0.0909091	0.0769231	0.0958904	0.139241	0.162791	0.235955	0.290323	0.3	0.308411	0.327434	0.37931	0.404959	0.428571	0.450382	0.459854	0.468531	0.47651	0.483871	0.518987	0.54321	0.529412	0.569767	0.6	0.593407	0.595745	0.589744	0.59204	0.586538	0.603774	0.598174	0.59292	0.615721	0.610169	0.618257	0.612903	0.64	0.627907	0.666667	0.679389	0.654412	0.666667	0.672598	0.6609
Balanced	FedProt	1	1	1	1	1	1	1	1	1	1	1	1	1	1	1	1	1	1	1	1	1	1	1	1	1	1	1	1	1	1	1	1	1	1	1	1	1	1	1	1	1	1	1	1	1	1	1	1
Balanced	Fisher	0.25	0.538462	0.578947	0.6	0.666667	0.714286	0.75	0.73913	0.764706	0.694915	0.71875	0.846154	0.857143	0.866667	0.829268	0.818182	0.827957	0.836735	0.84466	0.886792	0.842105	0.848739	0.854839	0.860465	0.851852	0.884058	0.914894	0.904762	0.907895	0.886792	0.90184	0.904762	0.896552	0.888889	0.891892	0.894737	0.897436	0.890547	0.875	0.851852	0.863636	0.875	0.877729	0.880342	0.882845	0.885246	0.88755	0.889764
Balanced	Stouffer	0.428571	0.666667	0.578947	0.666667	0.785714	0.764706	0.842105	0.777778	0.836735	0.851852	0.833333	0.935484	0.884058	0.866667	0.898734	0.882353	0.808511	0.85567	0.9	0.904762	0.909091	0.880342	0.885246	0.904762	0.893939	0.911765	0.956522	0.971831	0.933333	0.923077	0.9375	0.939394	0.952663	0.931818	0.933702	0.935484	0.937173	0.928934	0.902439	0.886792	0.889401	0.900452	0.911111	0.921397	0.93133	0.940928	0.92623	0.92
Balanced	REM	0.25	0.428571	0.363636	0.6	0.612903	0.666667	0.521739	0.481481	0.525424	0.515152	0.506849	0.538462	0.547619	0.590909	0.578947	0.6	0.634615	0.698113	0.711712	0.724138	0.707317	0.732283	0.703704	0.702128	0.70068	0.710526	0.730769	0.717791	0.746988	0.744186	0.751412	0.758242	0.746032	0.770833	0.767677	0.773399	0.761905	0.759259	0.780822	0.785714	0.790393	0.779661	0.791667	0.788618	0.792829	0.803922	0.800766	0.797753
Balanced	RankProd	0	0	0.0344828	0.0810811	0.111111	0.111111	0.166667	0.176471	0.216216	0.219512	0.235955	0.237113	0.262136	0.25	0.260504	0.290323	0.307692	0.333333	0.347518	0.37931	0.4	0.410256	0.428571	0.445783	0.453488	0.485714	0.534091	0.564246	0.567568	0.5625	0.573604	0.6	0.609756	0.611374	0.598174	0.585903	0.594828	0.610169	0.604938	0.619433	0.620553	0.615385	0.628788	0.617647	0.630435	0.619718	0.61512	0.621622
Balanced	FedProt	1	1	1	1	1	1	1	1	1	1	1	1	1	1	1	1	1	1	1	1	1	1	1	1	1	1	1	1	1	1	1	1	1	1	1	1	1	1	1	1	1	1	1	1	1	1	1	1
Balanced	Fisher	0.666667	0.666667	0.875	0.818182	0.724138	0.714286	0.707317	0.73913	0.730769	0.754386	0.833333	0.791045	0.780822	0.772152	0.744186	0.72043	0.752577	0.782178	0.759259	0.801802	0.794872	0.803279	0.782946	0.818182	0.865672	0.857143	0.849315	0.866667	0.870968	0.898734	0.878788	0.893491	0.896552	0.910112	0.891892	0.884817	0.878173	0.881188	0.875	0.895735	0.915888	0.909091	0.911111	0.913043	0.898734	0.916667	0.910569	0.897233
Balanced	Stouffer	1	0.818182	0.875	0.73913	0.851852	0.764706	0.842105	0.818182	0.836735	0.818182	0.864407	0.875	0.805556	0.772152	0.764706	0.758242	0.827957	0.836735	0.826923	0.851852	0.842105	0.848739	0.854839	0.875	0.879699	0.884058	0.875	0.891892	0.907895	0.923077	0.91358	0.939394	0.929825	0.931818	0.923077	0.945946	0.937173	0.919192	0.921182	0.913876	0.915888	0.917808	0.936937	0.921397	0.914894	0.924686	0.918367	0.912351
Balanced	REM	0.25	0.538462	0.363636	0.428571	0.470588	0.463415	0.521739	0.6	0.607143	0.639344	0.641791	0.643836	0.625	0.590909	0.595745	0.584158	0.619048	0.651376	0.666667	0.666667	0.707317	0.71875	0.769231	0.751825	0.748252	0.733333	0.741935	0.75	0.757576	0.744186	0.761364	0.787709	0.764706	0.789474	0.794872	0.8	0.78744	0.800948	0.813953	0.809955	0.822222	0.85022	0.869565	0.87234	0.882845	0.900826	0.902834	0.889764
Balanced	RankProd	0	0	0	0	0.0638298	0.0909091	0.09375	0.15942	0.168831	0.190476	0.208791	0.22449	0.262136	0.296296	0.293103	0.311475	0.36	0.395349	0.407407	0.438849	0.438356	0.437908	0.464968	0.490683	0.497006	0.520468	0.534091	0.555556	0.55914	0.570681	0.589744	0.584158	0.594203	0.603774	0.598174	0.6	0.608696	0.623932	0.64557	0.646091	0.653226	0.666667	0.653846	0.654135	0.654412	0.654676	0.660777	0.666667
Balanced	FedProt	1	1	1	1	1	1	1	1	1	1	1	1	1	1	1	1	1	1	1	1	1	1	1	1	1	1	1	1	1	1	1	1	1	1	1	1	1	1	1	1	1	1	1	1	1	1	1	1
Balanced	Fisher	0.666667	0.428571	0.578947	0.73913	0.666667	0.578947	0.627907	0.666667	0.698113	0.754386	0.774194	0.791045	0.780822	0.772152	0.785714	0.797753	0.789474	0.764706	0.809524	0.818182	0.875	0.864407	0.869919	0.889764	0.893939	0.89781	0.901408	0.904762	0.895425	0.898734	0.91358	0.882353	0.875	0.868132	0.851852	0.875	0.897436	0.909548	0.902439	0.904762	0.898148	0.891892	0.885965	0.896552	0.898734	0.893004	0.88755	0.875
Balanced	Stouffer	0.666667	0.538462	0.666667	0.818182	0.724138	0.666667	0.707317	0.818182	0.836735	0.851852	0.833333	0.846154	0.830986	0.842105	0.807229	0.818182	0.827957	0.818182	0.84466	0.851852	0.891892	0.880342	0.869919	0.904762	0.923077	0.925926	0.914894	0.917808	0.92053	0.910828	0.91358	0.927711	0.941176	0.920904	0.891892	0.914894	0.937173	0.948718	0.940299	0.95122	0.924883	0.926606	0.928251	0.929825	0.923077	0.932773	0.910569	0.92
Balanced	REM	0.25	0.428571	0.666667	0.538462	0.5625	0.578947	0.521739	0.509434	0.5	0.538462	0.617647	0.643836	0.625	0.609195	0.666667	0.666667	0.683168	0.682243	0.696429	0.694915	0.707317	0.732283	0.742424	0.726619	0.736111	0.780822	0.8	0.783439	0.790123	0.775148	0.791908	0.818182	0.813187	0.808511	0.794872	0.791045	0.804878	0.818182	0.805556	0.809955	0.822222	0.810345	0.829787	0.833333	0.829268	0.825397	0.821705	0.83908
Balanced	RankProd	0	0.0526316	0.0714286	0.111111	0.111111	0.176471	0.206897	0.230769	0.216216	0.204819	0.208791	0.25	0.313131	0.333333	0.351351	0.333333	0.349206	0.374046	0.397059	0.408451	0.4	0.428571	0.446541	0.463415	0.488095	0.520468	0.50838	0.530055	0.542553	0.546392	0.55	0.553398	0.578947	0.581395	0.598174	0.59292	0.608696	0.623932	0.638655	0.632653	0.653226	0.666667	0.660232	0.660377	0.648352	0.666667	0.660777	0.643836
Balanced	FedProt	1	1	1	1	1	1	1	1	1	1	1	1	1	1	1	1	1	1	1	1	1	1	1	1	1	1	1	1	1	1	1	1	1	1	1	1	1	1	1	1	1	1	1	1	1	1	1	1
Balanced	Fisher	0.666667	0.538462	0.666667	0.818182	0.666667	0.666667	0.707317	0.702128	0.698113	0.818182	0.833333	0.846154	0.857143	0.866667	0.851852	0.797753	0.847826	0.875	0.826923	0.834862	0.842105	0.848739	0.854839	0.846154	0.851852	0.843972	0.875	0.917808	0.895425	0.875	0.878788	0.904762	0.896552	0.888889	0.88172	0.894737	0.917098	0.909548	0.902439	0.904762	0.906977	0.917808	0.928251	0.938326	0.93133	0.924686	0.934156	0.94332
Balanced	Stouffer	0.666667	0.818182	0.764706	0.904762	0.785714	0.714286	0.794872	0.818182	0.764706	0.886792	0.864407	0.875	0.911765	0.891892	0.875	0.83908	0.910112	0.85567	0.862745	0.869159	0.909091	0.880342	0.869919	0.889764	0.893939	0.925926	0.914894	0.917808	0.895425	0.923077	0.925466	0.939394	0.941176	0.920904	0.912568	0.935484	0.937173	0.928934	0.940299	0.95122	0.933962	0.944444	0.96347	0.955556	0.93133	0.949153	0.950207	0.967213
Balanced	REM	0.428571	0.538462	0.666667	0.666667	0.612903	0.666667	0.627907	0.632653	0.764706	0.724138	0.71875	0.690141	0.625	0.609195	0.612903	0.6	0.619048	0.636364	0.666667	0.666667	0.68	0.705426	0.716418	0.73913	0.760563	0.768707	0.741935	0.728395	0.746988	0.764706	0.771429	0.787709	0.813187	0.808511	0.794872	0.8	0.804878	0.809524	0.797235	0.809955	0.806167	0.802575	0.814346	0.803279	0.814516	0.818182	0.835938	0.853282
Balanced	RankProd	0	0.0526316	0.0714286	0.111111	0.111111	0.111111	0.129032	0.15942	0.184211	0.219512	0.25	0.276596	0.287129	0.284404	0.315789	0.367521	0.416667	0.44	0.450382	0.470588	0.478873	0.496599	0.523179	0.558442	0.582278	0.595092	0.588235	0.590909	0.576087	0.587302	0.606218	0.649485	0.65	0.642512	0.650943	0.674419	0.689498	0.681416	0.67382	0.666667	0.666667	0.673307	0.666667	0.673004	0.672862	0.666667	0.660777	0.6609
Balanced	FedProt	1	1	1	1	1	1	1	1	1	1	1	1	1	1	1	1	1	1	1	1	1	1	1	1	1	1	1	1	1	1	1	1	1	1	1	1	1	1	1	1	1	1	1	1	1	1	1	1
Balanced	Fisher	0.666667	0.538462	0.666667	0.73913	0.724138	0.621622	0.666667	0.777778	0.8	0.754386	0.746032	0.791045	0.780822	0.794872	0.785714	0.797753	0.827957	0.836735	0.84466	0.869159	0.858407	0.848739	0.84	0.846154	0.865672	0.857143	0.875	0.879195	0.870968	0.886792	0.890244	0.904762	0.907514	0.899441	0.923077	0.914894	0.907216	0.881188	0.893204	0.913876	0.898148	0.900452	0.911111	0.904762	0.898734	0.900826	0.910569	0.927711
Balanced	Stouffer	1	0.538462	0.666667	0.818182	0.785714	0.818182	0.794872	0.818182	0.836735	0.785714	0.803279	0.818182	0.805556	0.818182	0.829268	0.882353	0.868132	0.894737	0.9	0.886792	0.891892	0.896552	0.869919	0.860465	0.865672	0.89781	0.901408	0.917808	0.895425	0.910828	0.91358	0.927711	0.929825	0.920904	0.933702	0.945946	0.927083	0.919192	0.930693	0.960784	0.961722	0.962617	0.954545	0.964286	0.93133	0.932773	0.934156	0.95122
Balanced	REM	0.666667	0.666667	0.578947	0.481481	0.515152	0.463415	0.555556	0.538462	0.525424	0.538462	0.571429	0.578947	0.604938	0.609195	0.630435	0.684211	0.666667	0.651376	0.681416	0.652893	0.666667	0.641791	0.631206	0.643836	0.666667	0.666667	0.6875	0.707317	0.705882	0.724138	0.722222	0.72973	0.746032	0.734694	0.767677	0.73913	0.753555	0.767442	0.780822	0.785714	0.798246	0.810345	0.806723	0.818182	0.8	0.796875	0.800766	0.818182
Balanced	RankProd	0	0	0	0.0526316	0.0638298	0.0714286	0.0769231	0.0810811	0.125	0.136364	0.157895	0.2	0.226415	0.217391	0.219512	0.25	0.268657	0.285714	0.30137	0.333333	0.33758	0.36646	0.369048	0.37931	0.412429	0.436464	0.451613	0.458333	0.457286	0.477833	0.490385	0.502347	0.513761	0.545455	0.569507	0.578947	0.594828	0.589958	0.604938	0.619433	0.620553	0.634241	0.641221	0.635688	0.630435	0.625442	0.62069	0.616162
Balanced	FedProt	1	1	1	1	1	1	1	1	1	1	1	1	1	1	1	1	1	1	1	1	1	1	1	1	1	1	1	1	1	1	1	1	1	1	1	1	1	1	1	1	1	1	1	1	1	1	1	1
Balanced	Fisher	1	0.818182	0.666667	0.666667	0.666667	0.621622	0.707317	0.777778	0.764706	0.785714	0.833333	0.791045	0.805556	0.794872	0.829268	0.83908	0.868132	0.894737	0.881188	0.818182	0.842105	0.848739	0.825397	0.832061	0.824818	0.818182	0.836735	0.842105	0.870968	0.898734	0.90184	0.893491	0.907514	0.899441	0.923077	0.914894	0.917098	0.919192	0.902439	0.904762	0.906977	0.909091	0.902655	0.904762	0.914894	0.900826	0.895161	0.904762
Balanced	Stouffer	1	0.818182	0.764706	0.818182	0.785714	0.764706	0.794872	0.818182	0.764706	0.785714	0.833333	0.846154	0.830986	0.818182	0.851852	0.83908	0.888889	0.914894	0.919192	0.869159	0.875	0.913043	0.916667	0.889764	0.865672	0.870504	0.875	0.879195	0.92053	0.935484	0.925466	0.916168	0.941176	0.942857	0.933702	0.935484	0.947368	0.928934	0.930693	0.923077	0.915888	0.935484	0.945701	0.955556	0.948052	0.924686	0.92623	0.912351
Balanced	REM	0.428571	0.818182	0.578947	0.6	0.5625	0.714286	0.666667	0.666667	0.730769	0.754386	0.692308	0.643836	0.64557	0.666667	0.666667	0.632653	0.619048	0.636364	0.652174	0.694915	0.693548	0.71875	0.716418	0.726619	0.736111	0.744966	0.764706	0.806452	0.790123	0.775148	0.781609	0.767956	0.755319	0.761658	0.767677	0.764706	0.770335	0.775701	0.780822	0.754386	0.767241	0.802575	0.822034	0.841004	0.844262	0.854839	0.843137	0.832061
Balanced	RankProd	0	0	0.0714286	0.0526316	0.0638298	0.0714286	0.0606061	0.0958904	0.139241	0.149425	0.208791	0.237113	0.25	0.272727	0.304348	0.333333	0.36	0.363636	0.366906	0.37931	0.390728	0.419355	0.428571	0.454545	0.47929	0.511628	0.542857	0.564246	0.55914	0.554404	0.581633	0.576355	0.571429	0.581395	0.590909	0.59292	0.601732	0.623932	0.638655	0.659751	0.666667	0.660079	0.653846	0.64794	0.648352	0.666667	0.666667	0.666667
Balanced	FedProt	1	1	1	1	1	1	1	1	1	1	1	1	1	1	1	1	1	1	1	1	1	1	1	1	1	1	1	1	1	1	1	1	1	1	1	1	1	1	1	1	1	1	1	1	1	1	1	1
Balanced	Fisher	0.666667	0.666667	0.578947	0.6	0.785714	0.818182	0.75	0.777778	0.764706	0.724138	0.774194	0.791045	0.805556	0.794872	0.785714	0.797753	0.827957	0.836735	0.826923	0.818182	0.842105	0.848739	0.885246	0.875	0.851852	0.830986	0.849315	0.866667	0.870968	0.898734	0.90184	0.916168	0.896552	0.899441	0.923077	0.914894	0.907216	0.890547	0.893204	0.869159	0.863636	0.866667	0.869565	0.87234	0.882845	0.877551	0.88755	0.889764
Balanced	Stouffer	0.666667	0.818182	0.764706	0.73913	0.785714	0.818182	0.794872	0.818182	0.764706	0.785714	0.833333	0.818182	0.857143	0.842105	0.851852	0.83908	0.847826	0.894737	0.881188	0.851852	0.842105	0.880342	0.916667	0.904762	0.879699	0.870504	0.862069	0.891892	0.883117	0.910828	0.9375	0.939394	0.929825	0.954023	0.955307	0.956522	0.957672	0.938776	0.921182	0.913876	0.915888	0.909091	0.919643	0.921397	0.914894	0.908714	0.910569	0.927711
Balanced	REM	0.25	0.428571	0.5	0.428571	0.470588	0.538462	0.590909	0.538462	0.551724	0.612903	0.617647	0.578947	0.585366	0.590909	0.648352	0.632653	0.634615	0.666667	0.652174	0.652893	0.653543	0.666667	0.642857	0.666667	0.666667	0.677419	0.6875	0.69697	0.715976	0.734104	0.771429	0.80791	0.813187	0.798942	0.794872	0.818182	0.82266	0.835749	0.848341	0.834862	0.855204	0.858407	0.853448	0.833333	0.859504	0.862348	0.88	0.882353
Balanced	RankProd	0	0	0.0344828	0.025641	0.0638298	0.0909091	0.111111	0.142857	0.139241	0.176471	0.182796	0.22449	0.27451	0.296296	0.315789	0.355932	0.382114	0.395349	0.428571	0.428571	0.458333	0.47651	0.513158	0.538462	0.54321	0.556886	0.551724	0.555556	0.567568	0.604278	0.623037	0.632653	0.65	0.666667	0.690821	0.698113	0.697248	0.704036	0.703057	0.694915	0.687243	0.686747	0.666667	0.654135	0.642336	0.642857	0.649123	0.632653
Balanced	FedProt	1	1	1	1	1	1	1	1	1	1	1	1	1	1	1	1	1	1	1	1	1	1	1	1	1	1	1	1	1	1	1	1	1	1	1	1	1	1	1	1	1	1	1	1	1	1	1	1
Balanced	Fisher	1	0.538462	0.875	0.904762	0.666667	0.714286	0.794872	0.73913	0.764706	0.754386	0.803279	0.875	0.830986	0.842105	0.829268	0.882353	0.868132	0.85567	0.792453	0.834862	0.826087	0.848739	0.84	0.860465	0.824818	0.818182	0.836735	0.842105	0.823899	0.851852	0.86747	0.882353	0.875	0.888889	0.88172	0.904762	0.897436	0.928934	0.940299	0.932367	0.933962	0.909091	0.902655	0.913043	0.914894	0.893004	0.918367	0.935484
Balanced	Stouffer	1	0.538462	1	0.904762	0.851852	0.875	0.794872	0.777778	0.836735	0.851852	0.864407	0.875	0.884058	0.891892	0.898734	0.904762	0.888889	0.875	0.862745	0.886792	0.875	0.896552	0.885246	0.889764	0.879699	0.884058	0.875	0.904762	0.870968	0.875	0.890244	0.916168	0.918605	0.920904	0.902174	0.925134	0.927083	0.968912	0.940299	0.932367	0.952381	0.926606	0.945701	0.929825	0.923077	0.924686	0.950207	0.95122
Balanced	REM	0.666667	0.666667	0.875	0.818182	0.612903	0.764706	0.75	0.73913	0.730769	0.666667	0.692308	0.73913	0.733333	0.772152	0.764706	0.72043	0.7	0.714286	0.711712	0.724138	0.75	0.732283	0.729323	0.751825	0.736111	0.744966	0.741935	0.75	0.768293	0.764706	0.771429	0.787709	0.813187	0.827957	0.822917	0.827411	0.82266	0.84466	0.830986	0.818182	0.822222	0.818182	0.822034	0.825726	0.836735	0.832669	0.843137	0.83908
Balanced	RankProd	0	0.0526316	0.0714286	0.0810811	0.0638298	0.132075	0.111111	0.111111	0.139241	0.162791	0.195652	0.212121	0.238095	0.25	0.293103	0.322314	0.328125	0.343284	0.386861	0.408451	0.448276	0.456954	0.455696	0.463415	0.47929	0.520468	0.569767	0.564246	0.567568	0.554404	0.565657	0.576355	0.571429	0.588785	0.605505	0.61435	0.629956	0.637931	0.625	0.626016	0.626984	0.621622	0.616541	0.617647	0.618705	0.631206	0.631944	0.638225
Balanced	FedProt	1	1	1	1	1	1	1	1	1	1	1	1	1	1	1	1	1	1	1	1	1	1	1	1	1	1	1	1	1	1	1	1	1	1	1	1	1	1	1	1	1	1	1	1	1	1	1	1
Balanced	Fisher	0.428571	0.666667	0.578947	0.666667	0.724138	0.818182	0.707317	0.777778	0.8	0.754386	0.71875	0.643836	0.688312	0.772152	0.785714	0.73913	0.752577	0.8	0.809524	0.818182	0.826087	0.880342	0.84	0.846154	0.838235	0.857143	0.875	0.866667	0.870968	0.863354	0.856287	0.860465	0.864407	0.888889	0.902174	0.935484	0.917098	0.909548	0.893204	0.877934	0.872146	0.883408	0.894273	0.880342	0.90678	0.900826	0.910569	0.897233
Balanced	Stouffer	0.666667	0.818182	0.578947	0.73913	0.785714	0.935484	0.794872	0.860465	0.836735	0.785714	0.71875	0.73913	0.805556	0.842105	0.829268	0.797753	0.789474	0.818182	0.809524	0.818182	0.842105	0.880342	0.854839	0.875	0.865672	0.89781	0.914894	0.904762	0.883117	0.886792	0.878788	0.882353	0.885714	0.899441	0.923077	0.935484	0.947368	0.928934	0.940299	0.932367	0.924883	0.917808	0.936937	0.938326	0.939655	0.932773	0.92623	0.927711
Balanced	REM	0.25	0.428571	0.428571	0.538462	0.470588	0.5	0.489362	0.454545	0.5	0.492537	0.527778	0.558442	0.585366	0.609195	0.612903	0.616162	0.619048	0.636364	0.652174	0.680672	0.707317	0.705426	0.729323	0.73913	0.748252	0.780822	0.8	0.794872	0.779141	0.796407	0.802326	0.818182	0.823204	0.808511	0.813472	0.809045	0.82266	0.835749	0.848341	0.860465	0.838565	0.834061	0.829787	0.841004	0.836735	0.832669	0.850394	0.867704
Balanced	RankProd	0	0	0	0.025641	0.0638298	0.0909091	0.129032	0.19403	0.232877	0.265823	0.264368	0.276596	0.313131	0.296296	0.304348	0.322314	0.338583	0.343284	0.366906	0.408451	0.448276	0.466667	0.474359	0.490683	0.506024	0.529412	0.542857	0.555556	0.567568	0.587302	0.581633	0.59204	0.594203	0.611374	0.62037	0.61435	0.608696	0.610169	0.604938	0.606426	0.614173	0.609195	0.610487	0.611722	0.624549	0.625442	0.62069	0.621622
Balanced	FedProt	1	1	1	1	1	1	1	1	1	1	1	1	1	1	1	1	1	1	1	1	1	1	1	1	1	1	1	1	1	1	1	1	1	1	1	1	1	1	1	1	1	1	1	1	1	1	1	1
Balanced	Fisher	0.428571	0.538462	0.666667	0.818182	0.923077	0.875	0.75	0.818182	0.764706	0.754386	0.803279	0.791045	0.805556	0.794872	0.807229	0.818182	0.808511	0.875	0.826923	0.851852	0.826087	0.848739	0.854839	0.846154	0.865672	0.857143	0.849315	0.879195	0.870968	0.886792	0.890244	0.871345	0.875	0.878453	0.88172	0.894737	0.907216	0.9	0.893204	0.904762	0.906977	0.909091	0.885965	0.896552	0.882845	0.893004	0.895161	0.889764
Balanced	Stouffer	0.666667	0.666667	0.764706	0.818182	1	0.875	0.842105	0.860465	0.836735	0.785714	0.864407	0.904762	0.857143	0.842105	0.851852	0.860465	0.868132	0.914894	0.881188	0.851852	0.858407	0.880342	0.885246	0.889764	0.908397	0.911765	0.901408	0.891892	0.907895	0.923077	0.925466	0.882353	0.885714	0.920904	0.933702	0.925134	0.927083	0.928934	0.921182	0.923077	0.915888	0.926606	0.919643	0.929825	0.923077	0.916667	0.918367	0.92
Balanced	REM	0.666667	0.333333	0.304348	0.37931	0.5625	0.5	0.590909	0.632653	0.636364	0.612903	0.666667	0.666667	0.666667	0.707317	0.744186	0.702128	0.7	0.682243	0.666667	0.680672	0.707317	0.692308	0.703704	0.714286	0.736111	0.768707	0.776316	0.783439	0.779141	0.764706	0.751412	0.73913	0.736842	0.752577	0.767677	0.764706	0.778846	0.784038	0.780822	0.769912	0.774892	0.787234	0.784232	0.781377	0.778656	0.776062	0.787072	0.784387
Balanced	RankProd	0	0.0526316	0.0344828	0.0526316	0.0638298	0.132075	0.111111	0.0958904	0.139241	0.149425	0.182796	0.22449	0.238095	0.272727	0.304348	0.300813	0.338583	0.343284	0.357143	0.398601	0.409396	0.447368	0.455696	0.481481	0.488095	0.511628	0.525424	0.564246	0.55914	0.578947	0.589744	0.59204	0.601942	0.611374	0.612903	0.61435	0.608696	0.589958	0.604938	0.626016	0.620553	0.609195	0.616541	0.62963	0.624549	0.642857	0.637631	0.632653
Balanced	FedProt	1	1	1	1	1	1	1	1	1	1	1	1	1	1	1	1	1	1	1	1	1	1	1	1	1	1	1	1	1	1	1	1	1	1	1	1	1	1	1	1	1	1	1	1	1	1	1	1
Balanced	Fisher	0.666667	0.818182	0.666667	0.73913	0.785714	0.818182	0.75	0.666667	0.698113	0.694915	0.71875	0.791045	0.780822	0.794872	0.807229	0.777778	0.827957	0.8	0.792453	0.834862	0.891892	0.880342	0.916667	0.889764	0.879699	0.89781	0.875	0.879195	0.895425	0.886792	0.90184	0.893491	0.907514	0.920904	0.923077	0.935484	0.917098	0.9	0.921182	0.932367	0.933962	0.935484	0.919643	0.921397	0.93133	0.916667	0.910569	0.912351
Balanced	Stouffer	0.666667	0.818182	0.764706	0.818182	0.851852	0.875	0.794872	0.818182	0.836735	0.754386	0.774194	0.791045	0.830986	0.866667	0.807229	0.797753	0.827957	0.836735	0.862745	0.886792	0.909091	0.896552	0.900826	0.904762	0.908397	0.940299	0.928571	0.931034	0.92053	0.935484	0.9375	0.927711	0.941176	0.942857	0.933702	0.945946	0.947368	0.948718	0.959799	0.960784	0.980676	0.971831	0.972477	0.955556	0.939655	0.949153	0.942149	0.927711
Balanced	REM	1	0.538462	0.428571	0.538462	0.5625	0.463415	0.458333	0.481481	0.47541	0.515152	0.571429	0.558442	0.547619	0.538462	0.578947	0.584158	0.588785	0.621622	0.623932	0.652893	0.653543	0.666667	0.691176	0.690141	0.689189	0.677419	0.677019	0.676647	0.686047	0.724138	0.741573	0.748634	0.755319	0.74359	0.77665	0.782178	0.82266	0.84466	0.839623	0.843318	0.872146	0.883408	0.877729	0.87234	0.851852	0.869919	0.865079	0.853282
Balanced	RankProd	0	0	0	0	0.0638298	0.111111	0.111111	0.126761	0.139241	0.149425	0.170213	0.188119	0.226415	0.261261	0.282051	0.311475	0.349206	0.353383	0.376812	0.388889	0.418919	0.419355	0.446541	0.472393	0.497006	0.529412	0.551724	0.564246	0.593407	0.595745	0.606218	0.60804	0.641791	0.642512	0.658768	0.628959	0.629956	0.645022	0.64557	0.646091	0.659919	0.647059	0.64751	0.64794	0.654412	0.642857	0.631944	0.643836
Balanced	FedProt	1	1	1	1	1	1	1	1	1	1	1	1	1	1	1	1	1	1	1	1	1	1	1	1	1	1	1	1	1	1	1	1	1	1	1	1	1	1	1	1	1	1	1	1	1	1	1	1
Balanced	Fisher	1	0.818182	0.875	0.818182	0.724138	0.818182	0.842105	0.777778	0.8	0.851852	0.896552	0.875	0.830986	0.842105	0.829268	0.818182	0.827957	0.85567	0.862745	0.851852	0.826087	0.833333	0.825397	0.860465	0.879699	0.843972	0.824324	0.830065	0.847134	0.863354	0.878788	0.893491	0.907514	0.910112	0.923077	0.914894	0.917098	0.909548	0.921182	0.913876	0.924883	0.935484	0.945701	0.929825	0.923077	0.932773	0.934156	0.94332
Balanced	Stouffer	1	0.818182	0.875	0.904762	0.785714	0.875	0.794872	0.818182	0.875	0.886792	0.964286	0.904762	0.911765	0.891892	0.923077	0.860465	0.847826	0.875	0.881188	0.869159	0.891892	0.896552	0.900826	0.904762	0.908397	0.884058	0.862069	0.879195	0.883117	0.886792	0.90184	0.904762	0.918605	0.920904	0.912568	0.904762	0.927083	0.928934	0.95	0.95122	0.943128	0.962617	0.945701	0.955556	0.965066	0.965812	0.97479	0.94332
Balanced	REM	0.25	0.428571	0.666667	0.6	0.612903	0.666667	0.627907	0.632653	0.607143	0.639344	0.692308	0.690141	0.666667	0.686747	0.685393	0.72043	0.7	0.682243	0.727273	0.73913	0.75	0.746032	0.755725	0.751825	0.760563	0.744966	0.753247	0.75	0.768293	0.764706	0.781609	0.767956	0.774194	0.770833	0.767677	0.756098	0.770335	0.792453	0.797235	0.785714	0.790393	0.779661	0.791667	0.818182	0.814516	0.825397	0.821705	0.811321
Balanced	RankProd	0	0	0.0714286	0.0810811	0.0869565	0.0909091	0.0769231	0.111111	0.153846	0.176471	0.195652	0.22449	0.262136	0.284404	0.315789	0.322314	0.370968	0.374046	0.397059	0.41844	0.448276	0.486486	0.523179	0.548387	0.5625	0.575758	0.569767	0.581921	0.60221	0.621622	0.623037	0.632653	0.65	0.642512	0.643192	0.651376	0.651786	0.637931	0.631799	0.612903	0.620553	0.621622	0.622642	0.611722	0.630435	0.625442	0.626298	0.616162
Balanced	FedProt	1	1	1	1	1	1	1	1	1	1	1	1	1	1	1	1	1	1	1	1	1	1	1	1	1	1	1	1	1	1	1	1	1	1	1	1	1	1	1	1	1	1	1	1	1	1	1	1
Balanced	Fisher	1	0.818182	0.875	0.666667	0.724138	0.666667	0.666667	0.702128	0.764706	0.818182	0.896552	0.875	0.830986	0.818182	0.785714	0.797753	0.888889	0.875	0.84466	0.869159	0.875	0.848739	0.885246	0.904762	0.937984	0.89781	0.901408	0.931034	0.933333	0.935484	0.9375	0.95122	0.952663	0.942857	0.923077	0.914894	0.907216	0.890547	0.884058	0.895735	0.872146	0.858407	0.869565	0.85654	0.86722	0.877551	0.88755	0.897233
Balanced	Stouffer	1	0.818182	0.875	0.73913	0.785714	0.818182	0.75	0.818182	0.764706	0.851852	0.864407	0.904762	0.857143	0.866667	0.875	0.83908	0.888889	0.894737	0.881188	0.886792	0.926606	0.896552	0.916667	0.95122	0.953125	0.925926	0.928571	0.958042	0.959459	0.960784	0.962025	0.975309	0.976048	0.965318	0.966292	0.956522	0.957672	0.948718	0.940299	0.95122	0.924883	0.900452	0.919643	0.929825	0.93133	0.940928	0.950207	0.935484
Balanced	REM	0.25	0.428571	0.578947	0.538462	0.5625	0.578947	0.590909	0.632653	0.578947	0.639344	0.594203	0.621622	0.64557	0.647059	0.612903	0.632653	0.634615	0.651376	0.652174	0.694915	0.75	0.746032	0.769231	0.764706	0.748252	0.768707	0.764706	0.772152	0.757576	0.775148	0.781609	0.787709	0.774194	0.761658	0.741294	0.756098	0.761905	0.775701	0.756757	0.762115	0.782609	0.787234	0.822034	0.818182	0.829268	0.84739	0.850394	0.846154
Balanced	RankProd	0	0	0.0344828	0.0526316	0.0638298	0.0909091	0.129032	0.142857	0.125	0.149425	0.182796	0.22449	0.25	0.320755	0.327434	0.344538	0.370968	0.417323	0.41791	0.41844	0.438356	0.447368	0.493506	0.528662	0.54321	0.566265	0.588235	0.609195	0.60221	0.612903	0.614583	0.616162	0.633663	0.642512	0.650943	0.636364	0.629956	0.645022	0.631799	0.639344	0.626984	0.634241	0.622642	0.641791	0.642336	0.648746	0.65493	0.649485
Balanced	FedProt	1	1	1	1	1	1	1	1	1	1	1	1	1	1	1	1	1	1	1	1	1	1	1	1	1	1	1	1	1	1	1	1	1	1	1	1	1	1	1	1	1	1	1	1	1	1	1	1
Balanced	Fisher	0.666667	0.666667	0.764706	0.73913	0.724138	0.818182	0.794872	0.818182	0.875	0.886792	0.803279	0.818182	0.830986	0.842105	0.829268	0.83908	0.847826	0.836735	0.826923	0.851852	0.842105	0.848739	0.854839	0.846154	0.824818	0.843972	0.901408	0.944444	0.933333	0.948052	0.91358	0.893491	0.896552	0.910112	0.912568	0.904762	0.917098	0.909548	0.902439	0.895735	0.898148	0.917808	0.919643	0.938326	0.923077	0.900826	0.902834	0.92
Balanced	Stouffer	0.666667	0.666667	0.875	0.818182	0.851852	0.764706	0.794872	0.818182	0.875	0.923077	0.896552	0.875	0.884058	0.891892	0.898734	0.860465	0.868132	0.875	0.84466	0.834862	0.858407	0.896552	0.885246	0.889764	0.865672	0.89781	0.928571	0.958042	0.959459	0.923077	0.925466	0.927711	0.918605	0.942857	0.944444	0.925134	0.937173	0.938776	0.930693	0.941748	0.933962	0.926606	0.936937	0.929825	0.914894	0.916667	0.910569	0.927711
Balanced	REM	0.428571	0.428571	0.363636	0.37931	0.470588	0.5	0.555556	0.538462	0.578947	0.5625	0.571429	0.621622	0.625	0.609195	0.612903	0.632653	0.634615	0.651376	0.666667	0.652893	0.693548	0.692308	0.678832	0.73913	0.760563	0.756757	0.776316	0.806452	0.801242	0.785714	0.791908	0.797753	0.803279	0.818182	0.832461	0.827411	0.804878	0.792453	0.805556	0.818182	0.830357	0.826087	0.829787	0.825726	0.814516	0.832669	0.828794	0.832061
Balanced	RankProd	0	0	0	0.025641	0.0638298	0.0909091	0.09375	0.126761	0.153846	0.176471	0.222222	0.25	0.25	0.261261	0.293103	0.322314	0.338583	0.343284	0.366906	0.398601	0.418919	0.428571	0.428571	0.481481	0.497006	0.529412	0.542857	0.564246	0.576087	0.604278	0.623037	0.632653	0.633663	0.650485	0.650943	0.666667	0.689498	0.696429	0.703057	0.709402	0.701245	0.707317	0.679688	0.679389	0.660517	0.666667	0.65493	0.666667
Balanced	FedProt	1	1	1	1	1	1	1	1	1	1	1	1	1	1	1	1	1	1	1	1	1	1	1	1	1	1	1	1	1	1	1	1	1	1	1	1	1	1	1	1	1	1	1	1	1	1	1	1
Balanced	Fisher	0.666667	0.666667	0.875	0.818182	0.666667	0.714286	0.75	0.702128	0.698113	0.666667	0.71875	0.791045	0.780822	0.728395	0.724138	0.797753	0.868132	0.894737	0.9	0.869159	0.858407	0.864407	0.869919	0.875	0.879699	0.89781	0.875	0.891892	0.858974	0.863354	0.856287	0.882353	0.853933	0.847826	0.861702	0.85567	0.878173	0.881188	0.875	0.877934	0.889401	0.875	0.894273	0.896552	0.898734	0.916667	0.918367	0.904762
Balanced	Stouffer	0.666667	0.666667	0.875	0.904762	0.785714	0.818182	0.842105	0.777778	0.764706	0.754386	0.774194	0.875	0.830986	0.818182	0.807229	0.83908	0.931818	0.935484	0.938776	0.904762	0.891892	0.896552	0.916667	0.92	0.923077	0.940299	0.928571	0.904762	0.883117	0.875	0.878788	0.893491	0.875	0.888889	0.902174	0.884817	0.897436	0.919192	0.930693	0.923077	0.924883	0.917808	0.911111	0.913043	0.914894	0.916667	0.92623	0.912351
Balanced	REM	0.428571	0.666667	0.875	0.818182	0.785714	0.764706	0.666667	0.632653	0.607143	0.587302	0.692308	0.73913	0.710526	0.686747	0.704545	0.702128	0.683168	0.698113	0.711712	0.724138	0.707317	0.705426	0.742424	0.751825	0.736111	0.756757	0.764706	0.794872	0.779141	0.785714	0.771429	0.777778	0.803279	0.780105	0.758794	0.73913	0.753555	0.767442	0.780822	0.793722	0.790393	0.787234	0.814346	0.818182	0.814516	0.825397	0.835938	0.846154
Balanced	RankProd	0	0	0	0	0.0638298	0.0714286	0.09375	0.126761	0.184211	0.234568	0.235955	0.276596	0.287129	0.284404	0.293103	0.322314	0.36	0.384615	0.397059	0.408451	0.428571	0.437908	0.483871	0.509434	0.506024	0.50289	0.542857	0.538462	0.550802	0.570681	0.589744	0.59204	0.594203	0.603774	0.598174	0.621622	0.622807	0.630901	0.631799	0.639344	0.64	0.634241	0.628788	0.635688	0.636364	0.648746	0.660777	0.655172
Balanced	FedProt	1	1	1	1	1	1	1	1	1	1	1	1	1	1	1	1	1	1	1	1	1	1	1	1	1	1	1	1	1	1	1	1	1	1	1	1	1	1	1	1	1	1	1	1	1	1	1	1
Balanced	Fisher	0.428571	0.666667	0.578947	0.666667	0.724138	0.764706	0.707317	0.73913	0.836735	0.754386	0.833333	0.818182	0.780822	0.794872	0.764706	0.777778	0.789474	0.8	0.862745	0.869159	0.842105	0.848739	0.869919	0.860465	0.865672	0.857143	0.862069	0.842105	0.870968	0.898734	0.856287	0.860465	0.864407	0.878453	0.871658	0.875	0.878173	0.871921	0.893204	0.904762	0.915888	0.917808	0.894273	0.913043	0.90678	0.908714	0.910569	0.92
Balanced	Stouffer	0.666667	0.818182	0.578947	0.666667	0.785714	0.764706	0.707317	0.777778	0.914894	0.818182	0.864407	0.904762	0.884058	0.866667	0.807229	0.818182	0.868132	0.85567	0.9	0.904762	0.875	0.913043	0.885246	0.904762	0.908397	0.911765	0.888112	0.904762	0.933333	0.948052	0.9375	0.95122	0.941176	0.920904	0.912568	0.914894	0.907216	0.9	0.902439	0.913876	0.924883	0.935484	0.928251	0.938326	0.939655	0.924686	0.958333	0.95122
Balanced	REM	0.25	0.538462	0.428571	0.481481	0.5625	0.5	0.555556	0.538462	0.551724	0.612903	0.641791	0.621622	0.666667	0.647059	0.704545	0.72043	0.717172	0.698113	0.681416	0.694915	0.693548	0.705426	0.678832	0.702128	0.70068	0.744966	0.753247	0.772152	0.790123	0.796407	0.802326	0.818182	0.803279	0.789474	0.804124	0.8	0.796117	0.809524	0.813953	0.826484	0.830357	0.85022	0.853448	0.841004	0.836735	0.832669	0.850394	0.846154
Balanced	RankProd	0.111111	0.0526316	0.0714286	0.111111	0.136364	0.132075	0.186441	0.230769	0.232877	0.265823	0.309524	0.318681	0.340206	0.333333	0.339286	0.355932	0.382114	0.40625	0.407407	0.388889	0.409396	0.428571	0.4375	0.437126	0.461988	0.468927	0.47541	0.497326	0.502591	0.522843	0.55	0.560976	0.556604	0.581395	0.605505	0.61435	0.615721	0.617021	0.638655	0.652893	0.64	0.640625	0.634981	0.660377	0.672862	0.666667	0.666667	0.666667
Balanced	FedProt	1	1	1	1	1	1	1	1	1	1	1	1	1	1	1	1	1	1	1	1	1	1	1	1	1	1	1	1	1	1	1	1	1	1	1	1	1	1	1	1	1	1	1	1	1	1	1	1
Balanced	Fisher	1	0.666667	0.578947	0.538462	0.785714	0.875	0.75	0.73913	0.730769	0.754386	0.71875	0.764706	0.805556	0.794872	0.764706	0.758242	0.752577	0.782178	0.809524	0.818182	0.810345	0.818182	0.84	0.832061	0.838235	0.818182	0.812081	0.806452	0.801242	0.796407	0.823529	0.818182	0.823204	0.827957	0.851852	0.865285	0.859296	0.862745	0.866029	0.869159	0.880734	0.900452	0.894273	0.888412	0.898734	0.908714	0.910569	0.889764
Balanced	Stouffer	1	0.666667	0.666667	0.73913	0.923077	0.935484	0.842105	0.777778	0.875	0.785714	0.746032	0.818182	0.830986	0.866667	0.807229	0.818182	0.847826	0.894737	0.9	0.869159	0.875	0.880342	0.916667	0.904762	0.893939	0.884058	0.875	0.854305	0.835443	0.840491	0.86747	0.860465	0.853933	0.857923	0.871658	0.894737	0.897436	0.9	0.911765	0.923077	0.915888	0.944444	0.928251	0.921397	0.93133	0.932773	0.92623	0.927711
Balanced	REM	1	0.538462	0.5	0.6	0.724138	0.621622	0.555556	0.6	0.607143	0.587302	0.571429	0.621622	0.604938	0.609195	0.595745	0.616162	0.634615	0.666667	0.666667	0.680672	0.666667	0.666667	0.691176	0.678322	0.70068	0.699346	0.708861	0.73913	0.736527	0.754386	0.771429	0.797753	0.783784	0.780105	0.804124	0.791045	0.804878	0.809524	0.797235	0.801802	0.798246	0.802575	0.814346	0.8107	0.821862	0.825397	0.814672	0.811321
Balanced	RankProd	0	0	0.0344828	0.025641	0.0638298	0.111111	0.129032	0.142857	0.139241	0.162791	0.195652	0.237113	0.3	0.308411	0.327434	0.367521	0.370968	0.384615	0.41791	0.459854	0.448276	0.466667	0.493506	0.490683	0.515152	0.520468	0.534091	0.538462	0.534392	0.554404	0.581633	0.568627	0.571429	0.581395	0.612903	0.607143	0.615721	0.610169	0.598361	0.587302	0.601562	0.609195	0.592593	0.594203	0.595745	0.591696	0.59322	0.605351
Balanced	FedProt	1	1	1	1	1	1	1	1	1	1	1	1	1	1	1	1	1	1	1	1	1	1	1	1	1	1	1	1	1	1	1	1	1	1	1	1	1	1	1	1	1	1	1	1	1	1	1	1
Balanced	Fisher	0.666667	0.818182	0.764706	0.904762	0.851852	0.764706	0.794872	0.777778	0.8	0.851852	0.833333	0.846154	0.857143	0.818182	0.851852	0.860465	0.847826	0.85567	0.84466	0.801802	0.810345	0.833333	0.869919	0.875	0.851852	0.870504	0.849315	0.854305	0.847134	0.863354	0.86747	0.882353	0.896552	0.888889	0.902174	0.904762	0.897436	0.909548	0.902439	0.904762	0.915888	0.926606	0.928251	0.929825	0.93133	0.908714	0.92623	0.935484
Balanced	Stouffer	0.666667	0.818182	0.764706	0.904762	0.851852	0.818182	0.842105	0.818182	0.836735	0.886792	0.896552	0.935484	0.911765	0.891892	0.875	0.860465	0.868132	0.914894	0.9	0.869159	0.875	0.913043	0.916667	0.904762	0.893939	0.89781	0.928571	0.917808	0.92053	0.910828	0.90184	0.927711	0.952663	0.954023	0.944444	0.925134	0.927083	0.909548	0.930693	0.923077	0.933962	0.953488	0.945701	0.938326	0.923077	0.940928	0.92623	0.935484
Balanced	REM	0.428571	0.538462	0.578947	0.73913	0.666667	0.666667	0.75	0.73913	0.698113	0.724138	0.666667	0.643836	0.666667	0.686747	0.648352	0.666667	0.683168	0.698113	0.727273	0.73913	0.735537	0.774194	0.755725	0.751825	0.748252	0.744966	0.776316	0.794872	0.790123	0.818182	0.823529	0.83908	0.853933	0.878453	0.861702	0.846154	0.859296	0.871921	0.884058	0.860465	0.872146	0.875	0.877729	0.864407	0.875	0.869919	0.87251	0.860465
Balanced	RankProd	0.111111	0.0526316	0.0714286	0.0810811	0.0638298	0.111111	0.129032	0.15942	0.168831	0.204819	0.25	0.25	0.262136	0.308411	0.339286	0.344538	0.382114	0.428571	0.407407	0.408451	0.418919	0.456954	0.474359	0.5	0.515152	0.529412	0.542857	0.538462	0.542553	0.578947	0.597938	0.616162	0.641791	0.650485	0.658768	0.666667	0.666667	0.674009	0.666667	0.666667	0.666667	0.653543	0.641221	0.635688	0.636364	0.642857	0.65493	0.666667
Balanced	FedProt	1	1	1	1	1	1	1	1	1	1	1	1	1	1	1	1	1	1	1	1	1	1	1	1	1	1	1	1	1	1	1	1	1	1	1	1	1	1	1	1	1	1	1	1	1	1	1	1
Balanced	Fisher	0.428571	0.666667	0.5	0.538462	0.612903	0.714286	0.842105	0.73913	0.730769	0.724138	0.746032	0.764706	0.805556	0.818182	0.875	0.860465	0.868132	0.875	0.862745	0.886792	0.875	0.880342	0.885246	0.846154	0.865672	0.843972	0.862069	0.866667	0.883117	0.910828	0.91358	0.904762	0.885714	0.868132	0.861702	0.865285	0.868687	0.881188	0.902439	0.904762	0.889401	0.900452	0.894273	0.913043	0.93133	0.932773	0.934156	0.927711
Balanced	Stouffer	0.666667	0.818182	0.578947	0.666667	0.666667	0.764706	0.842105	0.818182	0.8	0.785714	0.774194	0.791045	0.805556	0.842105	0.875	0.882353	0.868132	0.894737	0.9	0.941748	0.926606	0.913043	0.949153	0.92	0.893939	0.884058	0.901408	0.904762	0.92053	0.935484	0.91358	0.927711	0.918605	0.920904	0.912568	0.914894	0.917098	0.928934	0.930693	0.932367	0.933962	0.953488	0.945701	0.946903	0.956522	0.949153	0.942149	0.927711
Balanced	REM	0.428571	0.538462	0.5	0.428571	0.515152	0.5	0.555556	0.538462	0.551724	0.587302	0.571429	0.621622	0.604938	0.627907	0.630435	0.632653	0.634615	0.636364	0.681416	0.709402	0.707317	0.705426	0.716418	0.726619	0.712329	0.733333	0.753247	0.772152	0.757576	0.775148	0.791908	0.80791	0.793478	0.798942	0.804124	0.818182	0.840796	0.853659	0.848341	0.869159	0.872146	0.866667	0.877729	0.880342	0.882845	0.869919	0.865079	0.853282
Balanced	RankProd	0	0	0	0	0.0416667	0.111111	0.166667	0.176471	0.168831	0.190476	0.208791	0.237113	0.27451	0.284404	0.282051	0.300813	0.317829	0.313869	0.357143	0.37931	0.409396	0.437908	0.4375	0.437126	0.470588	0.460674	0.50838	0.513514	0.526316	0.570681	0.589744	0.60804	0.625616	0.626794	0.605505	0.607143	0.608696	0.623932	0.604938	0.6	0.607843	0.603053	0.622642	0.635688	0.636364	0.648746	0.631944	0.638225
Balanced	FedProt	1	1	1	1	1	1	1	1	1	1	1	1	1	1	1	1	1	1	1	1	1	1	1	1	1	1	1	1	1	1	1	1	1	1	1	1	1	1	1	1	1	1	1	1	1	1	1	1
Balanced	Fisher	1	0.666667	0.666667	0.904762	0.724138	0.818182	0.842105	0.777778	0.764706	0.851852	0.833333	0.818182	0.780822	0.772152	0.807229	0.797753	0.808511	0.8	0.792453	0.818182	0.858407	0.848739	0.84	0.860465	0.879699	0.884058	0.901408	0.904762	0.895425	0.886792	0.878788	0.893491	0.918605	0.899441	0.912568	0.894737	0.907216	0.909548	0.921182	0.904762	0.906977	0.909091	0.911111	0.888412	0.898734	0.900826	0.895161	0.889764
Balanced	Stouffer	1	0.818182	0.764706	1	0.724138	0.875	0.891892	0.904762	0.8	0.851852	0.896552	0.875	0.830986	0.818182	0.829268	0.83908	0.847826	0.85567	0.862745	0.904762	0.909091	0.896552	0.885246	0.904762	0.908397	0.911765	0.914894	0.931034	0.933333	0.948052	0.91358	0.893491	0.918605	0.920904	0.912568	0.935484	0.937173	0.928934	0.940299	0.932367	0.943128	0.944444	0.928251	0.929825	0.93133	0.932773	0.92623	0.935484
Balanced	REM	0.666667	0.538462	0.578947	0.481481	0.470588	0.538462	0.555556	0.6	0.607143	0.587302	0.571429	0.6	0.625	0.647059	0.630435	0.6	0.619048	0.651376	0.652174	0.694915	0.707317	0.71875	0.729323	0.726619	0.724138	0.721854	0.753247	0.761006	0.768293	0.785714	0.791908	0.80791	0.823204	0.827957	0.842105	0.836735	0.85	0.826923	0.830986	0.826484	0.830357	0.826087	0.829787	0.825726	0.807229	0.818182	0.821705	0.832061
Balanced	RankProd	0	0	0.0344828	0.0810811	0.111111	0.132075	0.147541	0.230769	0.216216	0.25	0.294118	0.304348	0.27451	0.284404	0.304348	0.333333	0.36	0.374046	0.376812	0.408451	0.418919	0.428571	0.4375	0.454545	0.47929	0.520468	0.516854	0.513514	0.534392	0.530612	0.542289	0.545894	0.571429	0.588785	0.605505	0.61435	0.622807	0.630901	0.625	0.632653	0.64	0.653543	0.673152	0.673004	0.679104	0.672727	0.672598	0.666667
Balanced	FedProt	1	1	1	1	1	1	1	1	1	1	1	1	1	1	1	1	1	1	1	1	1	1	1	1	1	1	1	1	1	1	1	1	1	1	1	1	1	1	1	1	1	1	1	1	1	1	1	1
Balanced	Fisher	0.666667	1	0.875	0.818182	0.851852	0.764706	0.794872	0.777778	0.698113	0.694915	0.746032	0.73913	0.756757	0.772152	0.744186	0.777778	0.752577	0.8	0.809524	0.818182	0.858407	0.803279	0.854839	0.92	0.908397	0.884058	0.875	0.891892	0.883117	0.886792	0.890244	0.893491	0.864407	0.868132	0.891892	0.875	0.887755	0.890547	0.911765	0.913876	0.906977	0.900452	0.902655	0.880342	0.898734	0.893004	0.88755	0.889764
Balanced	Stouffer	0.666667	1	0.875	0.818182	0.923077	0.875	0.944444	0.818182	0.8	0.818182	0.803279	0.818182	0.830986	0.794872	0.807229	0.797753	0.827957	0.836735	0.862745	0.869159	0.875	0.864407	0.885246	0.95122	0.908397	0.89781	0.901408	0.904762	0.895425	0.910828	0.91358	0.904762	0.896552	0.910112	0.912568	0.914894	0.907216	0.909548	0.940299	0.941748	0.933962	0.926606	0.928251	0.921397	0.914894	0.924686	0.910569	0.912351
Balanced	REM	0.428571	0.25	0.428571	0.538462	0.724138	0.666667	0.666667	0.568627	0.551724	0.5625	0.617647	0.6	0.625	0.609195	0.595745	0.6	0.588785	0.59292	0.596639	0.639344	0.68	0.705426	0.703704	0.714286	0.712329	0.733333	0.776316	0.783439	0.790123	0.764706	0.761364	0.73913	0.764706	0.770833	0.767677	0.773399	0.778846	0.784038	0.788991	0.801802	0.822222	0.826087	0.829787	0.841004	0.851852	0.84739	0.87251	0.875
Balanced	RankProd	0	0.111111	0.0714286	0.0810811	0.0638298	0.0714286	0.0769231	0.0810811	0.125	0.176471	0.182796	0.2	0.226415	0.22807	0.239669	0.28	0.29771	0.304348	0.338028	0.369863	0.363636	0.383648	0.419753	0.428571	0.445087	0.494253	0.5	0.521739	0.534392	0.5625	0.557789	0.568627	0.571429	0.574074	0.605505	0.636364	0.637168	0.623932	0.631799	0.646091	0.653226	0.653543	0.660232	0.666667	0.672862	0.666667	0.690647	0.696113
Balanced	FedProt	1	1	1	1	1	1	1	1	1	1	1	1	1	1	1	1	1	1	1	1	1	1	1	1	1	1	1	1	1	1	1	1	1	1	1	1	1	1	1	1	1	1	1	1	1	1	1	1
Balanced	Fisher	0.666667	0.818182	0.764706	0.73913	0.785714	0.714286	0.707317	0.73913	0.764706	0.724138	0.71875	0.818182	0.857143	0.842105	0.829268	0.860465	0.847826	0.836735	0.826923	0.834862	0.858407	0.864407	0.825397	0.832061	0.838235	0.857143	0.875	0.866667	0.870968	0.875	0.890244	0.904762	0.907514	0.910112	0.891892	0.875	0.878173	0.881188	0.884058	0.869159	0.898148	0.900452	0.902655	0.913043	0.93133	0.924686	0.92623	0.935484
Balanced	Stouffer	0.666667	0.818182	0.875	0.904762	0.923077	0.875	0.794872	0.818182	0.836735	0.785714	0.774194	0.904762	0.857143	0.866667	0.923077	0.882353	0.888889	0.894737	0.881188	0.886792	0.891892	0.913043	0.900826	0.875	0.893939	0.89781	0.875	0.866667	0.870968	0.875	0.91358	0.927711	0.929825	0.910112	0.902174	0.904762	0.907216	0.909548	0.911765	0.913876	0.943128	0.935484	0.928251	0.946903	0.956522	0.940928	0.92623	0.94332
Balanced	REM	0.25	0.25	0.578947	0.6	0.666667	0.666667	0.627907	0.666667	0.607143	0.5625	0.506849	0.558442	0.566265	0.555556	0.578947	0.568627	0.574074	0.578947	0.610169	0.680672	0.68	0.666667	0.666667	0.690141	0.712329	0.721854	0.719745	0.69697	0.676301	0.694915	0.693989	0.702128	0.71875	0.734694	0.75	0.756098	0.770335	0.775701	0.780822	0.801802	0.830357	0.834061	0.837607	0.848739	0.859504	0.84739	0.857708	0.867704
Balanced	RankProd	0	0.0526316	0.0344828	0.025641	0.0869565	0.111111	0.129032	0.142857	0.184211	0.234568	0.264368	0.333333	0.368421	0.414141	0.415094	0.428571	0.440678	0.451613	0.472868	0.470588	0.489362	0.47651	0.493506	0.481481	0.497006	0.485714	0.5	0.521739	0.542553	0.570681	0.573604	0.576355	0.578947	0.581395	0.598174	0.61435	0.601732	0.596639	0.598361	0.612903	0.614173	0.609195	0.622642	0.641791	0.636364	0.637011	0.65493	0.666667
Balanced	FedProt	1	1	1	1	1	1	1	1	1	1	1	1	1	1	1	1	1	1	1	1	1	1	1	1	1	1	1	1	1	1	1	1	1	1	1	1	1	1	1	1	1	1	1	1	1	1	1	1
Balanced	Fisher	0.428571	0.538462	0.764706	0.904762	0.724138	0.875	0.75	0.818182	0.8	0.785714	0.803279	0.818182	0.780822	0.794872	0.807229	0.818182	0.789474	0.782178	0.792453	0.769912	0.810345	0.818182	0.796875	0.791045	0.811594	0.818182	0.8	0.806452	0.847134	0.875	0.856287	0.860465	0.853933	0.837838	0.851852	0.865285	0.859296	0.853659	0.866029	0.869159	0.898148	0.875	0.869565	0.880342	0.882845	0.893004	0.88755	0.889764
Balanced	Stouffer	0.428571	0.666667	0.875	0.904762	0.785714	0.935484	0.842105	0.904762	0.836735	0.851852	0.929825	0.846154	0.857143	0.866667	0.807229	0.83908	0.868132	0.836735	0.84466	0.851852	0.858407	0.864407	0.84	0.832061	0.838235	0.857143	0.862069	0.866667	0.883117	0.886792	0.890244	0.893491	0.875	0.878453	0.88172	0.884817	0.897436	0.9	0.911765	0.895735	0.924883	0.909091	0.919643	0.913043	0.914894	0.924686	0.918367	0.927711
Balanced	REM	0.25	0.428571	0.578947	0.666667	0.612903	0.666667	0.590909	0.6	0.578947	0.587302	0.617647	0.643836	0.666667	0.686747	0.685393	0.666667	0.650485	0.651376	0.711712	0.73913	0.721311	0.71875	0.742424	0.751825	0.760563	0.756757	0.753247	0.761006	0.746988	0.714286	0.703297	0.72043	0.727749	0.74359	0.758794	0.773399	0.796117	0.826923	0.82243	0.826484	0.814159	0.842105	0.869565	0.864407	0.86722	0.869919	0.865079	0.875
Balanced	RankProd	0	0.111111	0.0714286	0.0526316	0.0869565	0.132075	0.166667	0.142857	0.139241	0.162791	0.208791	0.212121	0.25	0.284404	0.339286	0.367521	0.338583	0.384615	0.397059	0.408451	0.418919	0.447368	0.446541	0.445783	0.453488	0.452514	0.491713	0.505376	0.518325	0.522843	0.55	0.584158	0.617647	0.619048	0.627907	0.621622	0.622807	0.637931	0.638655	0.632653	0.646586	0.640625	0.653846	0.666667	0.666667	0.648746	0.65493	0.672474
Balanced	FedProt	1	1	1	1	1	1	1	1	1	1	1	1	1	1	1	1	1	1	1	1	1	1	1	1	1	1	1	1	1	1	1	1	1	1	1	1	1	1	1	1	1	1	1	1	1	1	1	1
Balanced	Fisher	0.111111	0.25	0.5	0.538462	0.5625	0.621622	0.666667	0.632653	0.578947	0.639344	0.692308	0.73913	0.733333	0.794872	0.785714	0.83908	0.808511	0.782178	0.792453	0.818182	0.810345	0.788618	0.782946	0.818182	0.838235	0.843972	0.836735	0.854305	0.858974	0.840491	0.83432	0.83908	0.843575	0.868132	0.88172	0.894737	0.897436	0.9	0.893204	0.895735	0.915888	0.900452	0.919643	0.938326	0.948052	0.965812	0.934156	0.935484
Balanced	Stouffer	0.25	0.428571	0.5	0.666667	0.666667	0.764706	0.75	0.73913	0.666667	0.694915	0.71875	0.764706	0.805556	0.866667	0.829268	0.860465	0.827957	0.836735	0.826923	0.869159	0.826087	0.833333	0.869919	0.904762	0.908397	0.911765	0.901408	0.917808	0.870968	0.851852	0.83432	0.860465	0.896552	0.910112	0.912568	0.925134	0.927083	0.928934	0.921182	0.913876	0.915888	0.917808	0.945701	0.955556	0.956522	0.965812	0.950207	0.959184
Balanced	REM	0.25	0.25	0.363636	0.428571	0.388889	0.463415	0.521739	0.509434	0.47541	0.515152	0.486486	0.481481	0.511628	0.521739	0.485149	0.481481	0.478261	0.487603	0.496063	0.526718	0.567164	0.62963	0.642857	0.655172	0.655629	0.688312	0.698113	0.69697	0.715976	0.724138	0.722222	0.72043	0.709845	0.725888	0.741294	0.73913	0.745283	0.759259	0.780822	0.801802	0.814159	0.810345	0.822034	0.818182	0.836735	0.825397	0.828794	0.83908
Balanced	RankProd	0	0	0.0714286	0.0810811	0.0869565	0.111111	0.111111	0.111111	0.125	0.149425	0.182796	0.212121	0.238095	0.284404	0.293103	0.344538	0.393443	0.395349	0.41791	0.408451	0.409396	0.437908	0.455696	0.463415	0.461988	0.477273	0.491713	0.505376	0.526316	0.538462	0.542289	0.560976	0.586538	0.611374	0.627907	0.636364	0.629956	0.637931	0.638655	0.626016	0.620553	0.621622	0.622642	0.62963	0.624549	0.637011	0.62069	0.621622
Balanced	FedProt	1	1	1	1	1	1	1	1	1	1	1	1	1	1	1	1	1	1	1	1	1	1	1	1	1	1	1	1	1	1	1	1	1	1	1	1	1	1	1	1	1	1	1	1	1	1	1	1
Balanced	Fisher	0.428571	0.818182	0.764706	0.73913	0.724138	0.764706	0.75	0.73913	0.698113	0.818182	0.833333	0.818182	0.756757	0.794872	0.785714	0.818182	0.808511	0.782178	0.775701	0.785714	0.794872	0.803279	0.811024	0.846154	0.851852	0.857143	0.849315	0.830065	0.8125	0.818182	0.823529	0.828571	0.813187	0.837838	0.851852	0.846154	0.859296	0.853659	0.884058	0.895735	0.889401	0.883408	0.877729	0.87234	0.86722	0.862348	0.87251	0.860465
Balanced	Stouffer	0.428571	0.818182	0.875	0.818182	0.724138	0.818182	0.891892	0.777778	0.836735	0.851852	0.864407	0.875	0.857143	0.818182	0.851852	0.882353	0.868132	0.818182	0.826923	0.851852	0.909091	0.896552	0.916667	0.92	0.923077	0.89781	0.901408	0.917808	0.883117	0.886792	0.890244	0.893491	0.875	0.888889	0.891892	0.875	0.887755	0.881188	0.893204	0.913876	0.906977	0.891892	0.894273	0.880342	0.875	0.877551	0.895161	0.889764
Balanced	REM	0.666667	0.818182	0.666667	0.73913	0.612903	0.621622	0.627907	0.632653	0.666667	0.639344	0.617647	0.621622	0.625	0.609195	0.630435	0.632653	0.603774	0.607143	0.637931	0.652893	0.693548	0.679389	0.691176	0.690141	0.666667	0.666667	0.6875	0.717791	0.736527	0.724138	0.712707	0.72973	0.736842	0.752577	0.758794	0.764706	0.78744	0.792453	0.788991	0.793722	0.790393	0.810345	0.814346	0.833333	0.851852	0.862348	0.857708	0.867704
Balanced	RankProd	0	0.0526316	0.0344828	0.0526316	0.0869565	0.0714286	0.0769231	0.0958904	0.125	0.123596	0.145833	0.176471	0.226415	0.261261	0.282051	0.28	0.328125	0.333333	0.366906	0.37931	0.418919	0.447368	0.464968	0.481481	0.497006	0.511628	0.525424	0.546961	0.55914	0.570681	0.565657	0.6	0.625616	0.634615	0.635514	0.643836	0.644444	0.652174	0.64557	0.652893	0.653226	0.660079	0.666667	0.64794	0.648352	0.642857	0.643357	0.638225
Balanced	FedProt	1	1	1	1	1	1	1	1	1	1	1	1	1	1	1	1	1	1	1	1	1	1	1	1	1	1	1	1	1	1	1	1	1	1	1	1	1	1	1	1	1	1	1	1	1	1	1	1
Balanced	Fisher	0.666667	0.818182	0.764706	0.818182	0.666667	0.621622	0.707317	0.777778	0.764706	0.886792	0.803279	0.818182	0.830986	0.818182	0.829268	0.882353	0.931818	0.914894	0.84466	0.851852	0.858407	0.880342	0.932773	0.935484	0.923077	0.925926	0.928571	0.931034	0.946309	0.948052	0.925466	0.927711	0.952663	0.942857	0.933702	0.935484	0.917098	0.928934	0.921182	0.923077	0.915888	0.917808	0.911111	0.929825	0.923077	0.916667	0.910569	0.927711
Balanced	Stouffer	0.666667	0.818182	0.875	0.818182	0.724138	0.764706	0.75	0.777778	0.8	0.886792	0.774194	0.846154	0.805556	0.818182	0.829268	0.904762	0.931818	0.914894	0.9	0.886792	0.875	0.896552	0.916667	0.935484	0.923077	0.940299	0.942446	0.944444	0.933333	0.960784	0.949686	0.975309	0.964286	0.965318	0.955307	0.967213	0.947368	0.938776	0.930693	0.95122	0.933962	0.926606	0.954545	0.955556	0.973684	0.957447	0.950207	0.95122
Balanced	REM	0.111111	0.333333	0.363636	0.538462	0.5625	0.538462	0.521739	0.568627	0.551724	0.587302	0.617647	0.621622	0.64557	0.666667	0.704545	0.73913	0.734694	0.714286	0.743119	0.73913	0.735537	0.76	0.755725	0.751825	0.760563	0.756757	0.741935	0.73913	0.757576	0.785714	0.802326	0.818182	0.813187	0.818182	0.822917	0.818182	0.804878	0.792453	0.813953	0.809955	0.814159	0.810345	0.829787	0.841004	0.851852	0.862348	0.88	0.882353
Balanced	RankProd	0	0	0.0714286	0.111111	0.111111	0.0909091	0.129032	0.142857	0.168831	0.204819	0.235955	0.22449	0.238095	0.272727	0.315789	0.322314	0.349206	0.363636	0.397059	0.449275	0.448276	0.447368	0.455696	0.490683	0.47929	0.494253	0.516854	0.513514	0.542553	0.546392	0.573604	0.576355	0.578947	0.596244	0.605505	0.607143	0.615721	0.637931	0.631799	0.632653	0.646586	0.666667	0.666667	0.666667	0.679104	0.678832	0.696751	0.690141
Balanced	FedProt	1	1	1	1	1	1	1	1	1	1	1	1	1	1	1	1	1	1	1	1	1	1	1	1	1	1	1	1	1	1	1	1	1	1	1	1	1	1	1	1	1	1	1	1	1	1	1	1
Balanced	Fisher	0.666667	0.818182	0.875	0.73913	0.785714	0.764706	0.75	0.73913	0.698113	0.694915	0.71875	0.73913	0.780822	0.75	0.785714	0.758242	0.752577	0.782178	0.792453	0.818182	0.826087	0.833333	0.84	0.818182	0.838235	0.857143	0.849315	0.818182	0.8125	0.818182	0.812865	0.828571	0.823204	0.827957	0.842105	0.85567	0.878173	0.881188	0.884058	0.895735	0.906977	0.909091	0.902655	0.888412	0.90678	0.900826	0.902834	0.912351
Balanced	Stouffer	1	0.818182	1	0.818182	0.851852	0.764706	0.842105	0.860465	0.764706	0.754386	0.803279	0.818182	0.805556	0.794872	0.829268	0.83908	0.789474	0.8	0.826923	0.851852	0.858407	0.864407	0.869919	0.875	0.908397	0.925926	0.888112	0.891892	0.895425	0.875	0.878788	0.849711	0.833333	0.847826	0.871658	0.875	0.887755	0.890547	0.902439	0.904762	0.906977	0.909091	0.911111	0.913043	0.923077	0.916667	0.910569	0.935484
Balanced	REM	0.428571	0.538462	0.764706	0.666667	0.666667	0.666667	0.555556	0.538462	0.525424	0.587302	0.571429	0.6	0.625	0.627907	0.648352	0.649485	0.683168	0.682243	0.666667	0.680672	0.693548	0.705426	0.755725	0.726619	0.748252	0.768707	0.776316	0.794872	0.768293	0.754386	0.771429	0.787709	0.783784	0.798942	0.813472	0.809045	0.831683	0.818182	0.805556	0.801802	0.798246	0.779661	0.784232	0.781377	0.785714	0.811024	0.814672	0.83908
Balanced	RankProd	0	0	0.0344828	0.0810811	0.0638298	0.0714286	0.111111	0.0958904	0.125	0.136364	0.170213	0.22449	0.25	0.25	0.271186	0.311475	0.36	0.374046	0.407407	0.459854	0.468531	0.486486	0.493506	0.509434	0.533742	0.538462	0.542857	0.555556	0.550802	0.570681	0.557789	0.553398	0.542056	0.559633	0.58371	0.59292	0.587983	0.589958	0.585366	0.6	0.614173	0.615385	0.616541	0.611722	0.618705	0.619718	0.61512	0.610738
Balanced	FedProt	1	1	1	1	1	1	1	1	1	1	1	1	1	1	1	1	1	1	1	1	1	1	1	1	1	1	1	1	1	1	1	1	1	1	1	1	1	1	1	1	1	1	1	1	1	1	1	1
Balanced	Fisher	0.428571	0.538462	0.578947	0.538462	0.666667	0.764706	0.707317	0.818182	0.8	0.785714	0.746032	0.791045	0.830986	0.842105	0.785714	0.860465	0.847826	0.836735	0.826923	0.834862	0.826087	0.864407	0.869919	0.92	0.937984	0.911765	0.901408	0.891892	0.907895	0.923077	0.9375	0.904762	0.896552	0.878453	0.88172	0.904762	0.907216	0.9	0.911765	0.923077	0.933962	0.935484	0.928251	0.929825	0.93133	0.924686	0.910569	0.92
Balanced	Stouffer	0.666667	0.666667	0.578947	0.6	0.785714	0.818182	0.794872	0.860465	0.836735	0.818182	0.833333	0.818182	0.857143	0.866667	0.829268	0.882353	0.888889	0.875	0.881188	0.904762	0.909091	0.896552	0.900826	0.935484	0.968504	0.940299	0.928571	0.931034	0.92053	0.948052	0.9375	0.927711	0.907514	0.899441	0.902174	0.925134	0.937173	0.928934	0.930693	0.932367	0.952381	0.944444	0.972477	0.946903	0.93133	0.924686	0.934156	0.935484
Balanced	REM	0.428571	0.538462	0.428571	0.428571	0.515152	0.621622	0.590909	0.568627	0.666667	0.639344	0.594203	0.643836	0.666667	0.647059	0.666667	0.684211	0.683168	0.682243	0.681416	0.724138	0.735537	0.732283	0.755725	0.764706	0.748252	0.756757	0.776316	0.783439	0.768293	0.764706	0.771429	0.767956	0.755319	0.770833	0.758794	0.782178	0.804878	0.809524	0.830986	0.843318	0.846847	0.842105	0.845494	0.848739	0.844262	0.84739	0.843137	0.853282
Balanced	RankProd	0	0.0526316	0.0344828	0.025641	0.0869565	0.176471	0.186441	0.176471	0.168831	0.204819	0.222222	0.263158	0.262136	0.261261	0.304348	0.311475	0.338583	0.374046	0.397059	0.41844	0.468531	0.466667	0.493506	0.509434	0.572327	0.614907	0.597633	0.618497	0.620112	0.630435	0.648936	0.658031	0.666667	0.666667	0.650943	0.674419	0.659193	0.652174	0.67382	0.694915	0.687243	0.68	0.673152	0.660377	0.648352	0.66065	0.678571	0.678322
Balanced	FedProt	1	1	1	1	1	1	1	1	1	1	1	1	1	1	1	1	1	1	1	1	1	1	1	1	1	1	1	1	1	1	1	1	1	1	1	1	1	1	1	1	1	1	1	1	1	1	1	1
Balanced	Fisher	0.428571	0.666667	0.764706	0.73913	0.851852	0.875	0.842105	0.777778	0.764706	0.785714	0.833333	0.875	0.884058	0.891892	0.898734	0.927711	0.910112	0.894737	0.938776	0.923077	0.891892	0.896552	0.900826	0.904762	0.908397	0.884058	0.888112	0.879195	0.883117	0.898734	0.90184	0.916168	0.918605	0.920904	0.891892	0.904762	0.907216	0.881188	0.893204	0.886792	0.915888	0.917808	0.928251	0.946903	0.939655	0.916667	0.910569	0.912351
Balanced	Stouffer	0.666667	0.666667	0.764706	0.818182	0.851852	0.875	0.891892	0.818182	0.836735	0.886792	0.896552	0.904762	0.911765	0.917808	0.923077	0.927711	0.954023	0.914894	0.919192	0.941748	0.926606	0.929825	0.932773	0.95122	0.923077	0.925926	0.928571	0.931034	0.92053	0.935484	0.9375	0.939394	0.952663	0.942857	0.933702	0.945946	0.937173	0.938776	0.95	0.932367	0.943128	0.935484	0.96347	0.973094	0.973684	0.957447	0.950207	0.95122
[truncated: 592 more rows]
[truncated: 91 more columns]
